# Supplementary material for: Analysis of gene network bifurcation during optic cup morphogenesis in zebrafish
Source: Nat Commun. 2021 Jun 23;12:3866. doi: 10.1038/s41467-021-24169-7 (PMC8222258; doi:10.1038/s41467-021-24169-7)
Supplement: Supplementary file 4 — Supplementary Dataset 1 [file 41467_2021_24169_MOESM4_ESM.xlsx]

## Sheet: NR23vsRPE23
gene_id	gene	locus	sample_1	sample_2	status	value_1	value_2	V1+V2	log2.fold_change	test_stat	p_value	q_value	significant			ngs/RNAseq/cuffdiff_output/cuffdiff2/NR23_RPE23$
ENSDARG00000080221	U1	4:40817264-40817428	NR23	RPE23	OK	29.1393	0	29.1393	#NAME?	#NAME?	0.0003	0.00137415	yes
ENSDARG00000081822	U1	4:40812596-40812760	NR23	RPE23	OK	27.4566	0	27.4566	#NAME?	#NAME?	5e-05	0.000278578	yes
ENSDARG00000081940	U1	4:40815708-40815872	NR23	RPE23	OK	25.4576	0	25.4576	#NAME?	#NAME?	0.0002	0.000960914	yes
ENSDARG00000082112	U1	4:40818820-40818984	NR23	RPE23	OK	12.9939	0	12.9939	#NAME?	#NAME?	0.0047	0.0147521	yes
ENSDARG00000082692	U1	4:40814152-40814316	NR23	RPE23	OK	16.6198	0	16.6198	#NAME?	#NAME?	0.00285	0.0096206	yes
ENSDARG00000083351	U1	4:42614802-42614966	NR23	RPE23	OK	22.9842	0	22.9842	#NAME?	#NAME?	0.0003	0.00137415	yes
ENSDARG00000083431	U4	25:5213091-5213232	NR23	RPE23	OK	54.1661	0	54.1661	#NAME?	#NAME?	0.0132	0.0353368	yes
ENSDARG00000084991	SNORA62	3:6151961-6152097	NR23	RPE23	OK	266.093	0	266.093	#NAME?	#NAME?	0.0002	0.000960914	yes
ENSDARG00000086614	HIST1H4H (1 of many)	7:5943366-5943678	NR23	RPE23	OK	687.769	0	687.769	#NAME?	#NAME?	5e-05	0.000278578	yes
ENSDARG00000086900	U1	4:58067717-58067881	NR23	RPE23	OK	45.2799	0	45.2799	#NAME?	#NAME?	5e-05	0.000278578	yes
ENSDARG00000087997	U1	4:58066219-58066383	NR23	RPE23	OK	20.72	0	20.72	#NAME?	#NAME?	0.00015	0.000749808	yes
ENSDARG00000088282	U1	4:58072180-58072344	NR23	RPE23	OK	10.5205	0	10.5205	#NAME?	#NAME?	0.01975	0.0494509	yes
ENSDARG00000088327	U1	4:58081376-58081540	NR23	RPE23	OK	14.4626	0	14.4626	#NAME?	#NAME?	0.00395	0.0126916	yes
ENSDARG00000088683	U1	4:58069565-58069729	NR23	RPE23	OK	12.4636	0	12.4636	#NAME?	#NAME?	0.0054	0.0165714	yes
ENSDARG00000089699	U1	4:58089698-58089862	NR23	RPE23	OK	17.7164	0	17.7164	#NAME?	#NAME?	0.0015	0.00556204	yes
ENSDARG00000090928	U1	4:58077457-58077621	NR23	RPE23	OK	22.1377	0	22.1377	#NAME?	#NAME?	0.00045	0.00195493	yes
ENSDARG00000091071	U1	4:58082667-58082831	NR23	RPE23	OK	23.1423	0	23.1423	#NAME?	#NAME?	0.0002	0.000960914	yes
ENSDARG00000091132	U1	4:58070875-58071039	NR23	RPE23	OK	14.1975	0	14.1975	#NAME?	#NAME?	0.0037	0.0120067	yes
ENSDARG00000091196	U1	4:58064914-58065078	NR23	RPE23	OK	12.8869	0	12.8869	#NAME?	#NAME?	0.00525	0.0162129	yes
ENSDARG00000091354	U1	4:58073456-58073620	NR23	RPE23	OK	82.1557	0	82.1557	#NAME?	#NAME?	5e-05	0.000278578	yes
ENSDARG00000098229	U1	4:30987981-30988145	NR23	RPE23	OK	10.3065	0	10.3065	#NAME?	#NAME?	0.0085	0.0244384	yes
ENSDARG00000098285	U1	4:30994506-30994670	NR23	RPE23	OK	25.5646	0	25.5646	#NAME?	#NAME?	5e-05	0.000278578	yes
ENSDARG00000099132	U3	1:16234786-16235002	NR23	RPE23	OK	18.0518	0	18.0518	#NAME?	#NAME?	5e-05	0.000278578	yes
ENSDARG00000099360	U1	4:31028436-31028600	NR23	RPE23	OK	14.8859	0	14.8859	#NAME?	#NAME?	0.0014	0.00524396	yes
ENSDARG00000099369	U1	4:30998421-30998585	NR23	RPE23	OK	10.7298	0	10.7298	#NAME?	#NAME?	0.0074	0.0217199	yes
ENSDARG00000100103	U3	7:7538795-7539009	NR23	RPE23	OK	51.4497	0	51.4497	#NAME?	#NAME?	0.0149	0.0391005	yes
ENSDARG00000100205	U1	4:30991896-30992060	NR23	RPE23	OK	25.4576	0	25.4576	#NAME?	#NAME?	0.0002	0.000960914	yes
ENSDARG00000101068	U1	4:31010166-31010330	NR23	RPE23	OK	14.4626	0	14.4626	#NAME?	#NAME?	0.00395	0.0126916	yes
ENSDARG00000101573	U1	4:31019301-31019465	NR23	RPE23	OK	20.5108	0	20.5108	#NAME?	#NAME?	0.00095	0.00375789	yes
ENSDARG00000101699	U1	4:30985371-30985535	NR23	RPE23	OK	22.0968	0	22.0968	#NAME?	#NAME?	0.0003	0.00137415	yes
ENSDARG00000102597	U1	4:31023216-31023380	NR23	RPE23	OK	12.0404	0	12.0404	#NAME?	#NAME?	0.00565	0.017233	yes
ENSDARG00000103116	U1	4:30999726-30999890	NR23	RPE23	OK	16.8849	0	16.8849	#NAME?	#NAME?	0.0033	0.010895	yes
ENSDARG00000103593	U1	4:31002336-31002500	NR23	RPE23	OK	13.152	0	13.152	#NAME?	#NAME?	0.0054	0.0165714	yes
ENSDARG00000103877	U1	4:31001031-31001195	NR23	RPE23	OK	12.1474	0	12.1474	#NAME?	#NAME?	0.0041	0.0131174	yes
ENSDARG00000103881	U1	4:31024521-31024685	NR23	RPE23	OK	14.8859	0	14.8859	#NAME?	#NAME?	0.0014	0.00524396	yes
ENSDARG00000103920	U1	4:49277651-49277815	NR23	RPE23	OK	21.3573	0	21.3573	#NAME?	#NAME?	0.00015	0.000749808	yes
ENSDARG00000104338	U1	4:55731943-55732107	NR23	RPE23	OK	16.6198	0	16.6198	#NAME?	#NAME?	0.00285	0.0096206	yes
ENSDARG00000104464	U1	4:67931132-67931296	NR23	RPE23	OK	13.152	0	13.152	#NAME?	#NAME?	0.0054	0.0165714	yes
ENSDARG00000104673	U1	4:30989286-30989450	NR23	RPE23	OK	10.9949	0	10.9949	#NAME?	#NAME?	0.00735	0.0215926	yes
ENSDARG00000105025	U1	4:31007556-31007720	NR23	RPE23	OK	27.0844	0	27.0844	#NAME?	#NAME?	0.0002	0.000960914	yes
ENSDARG00000105149	U1	4:31003641-31003805	NR23	RPE23	OK	21.1433	0	21.1433	#NAME?	#NAME?	0.0002	0.000960914	yes
ENSDARG00000082646	U1	4:40798008-40798173	NR23	RPE23	OK	0	46.3599	46.3599	inf	#NAME?	0.00445	0.0140737	yes
ENSDARG00000091235	CABZ01015525.1	4:43458041-43461082	NR23	RPE23	OK	0	19.1509	19.1509	inf	#NAME?	5e-05	0.000278578	yes
ENSDARG00000099357	U1	4:42107636-42107800	NR23	RPE23	OK	0	45.1843	45.1843	inf	#NAME?	0.00655	0.0195779	yes
ENSDARG00000100004	U1	4:42078296-42078460	NR23	RPE23	OK	0	78.6967	78.6967	inf	#NAME?	0.00215	0.00755923	yes
ENSDARG00000100178	U1	4:65293903-65294067	NR23	RPE23	OK	0	29.9797	29.9797	inf	#NAME?	0.01265	0.0341168	yes
ENSDARG00000101391	Metazoa_SRP	11:12245901-12632880	NR23	RPE23	OK	0	374.793	374.793	inf	#NAME?	0.01155	0.0316213	yes
ENSDARG00000102390	U1	4:46618743-46618906	NR23	RPE23	OK	0	27.5972	27.5972	inf	#NAME?	0.01715	0.0440353	yes
ENSDARG00000103599	Metazoa_SRP	11:12245901-12632880	NR23	RPE23	OK	0	232.71	232.71	inf	#NAME?	0.0178	0.0454238	yes
ENSDARG00000096403	si:dkey-153m14.1	20:55338635-55339525	NR23	RPE23	OK	85.6811	23581.2	23666.9	8.10444	6.21499	5e-05	0.000278578	yes
ENSDARG00000001870	atp1a1a.4	1:1541971-1702310	NR23	RPE23	OK	1.16146	236.551	237.712	7.67006	1.87858	0.00255	0.00874228	yes
ENSDARG00000005112	cdh17	16:26900739-26929356	NR23	RPE23	OK	0.466734	71.1252	71.5919	7.25162	9.08192	5e-05	0.000278578	yes
ENSDARG00000092358	si:ch211-114l13.11	1:57191806-57195910	NR23	RPE23	OK	0.327821	41.9454	42.2732	6.99946	5.33551	5e-05	0.000278578	yes
ENSDARG00000086463	klhl13	5:36743489-36840306	NR23	RPE23	OK	3.93613	491.871	495.807	6.96536	10.681	5e-05	0.000278578	yes
ENSDARG00000102242	CU459186.1	7:5786429-5786936	NR23	RPE23	OK	438.295	53924.5	54362.8	6.9429	1.73408	0.0062	0.0186429	yes
ENSDARG00000079456	si:ch211-149a19.3	19:1928644-1979455	NR23	RPE23	OK	0.10976	12.8181	12.9279	6.86769	5.46429	0.0123	0.0333292	yes
ENSDARG00000015955	cldnc	21:25717662-25719514	NR23	RPE23	OK	0.299491	32.857	33.1565	6.77754	7.09394	5e-05	0.000278578	yes
ENSDARG00000003219	bin2a	23:33812683-33831211	NR23	RPE23	OK	0.396439	38.657	39.0534	6.60749	2.92886	0.001	0.00392234	yes
ENSDARG00000099715	si:dkey-152b24.7	16:46563527-46600420	NR23	RPE23	OK	0.196062	17.0346	17.2307	6.44102	4.73684	0.0099	0.0277135	yes
ENSDARG00000058553	sprb	8:999714-1004893	NR23	RPE23	OK	0.199986	13.5025	13.7025	6.07718	5.1275	0.0002	0.000960914	yes
ENSDARG00000039131	atp1a1a.3	1:1541971-1702310	NR23	RPE23	OK	0.777455	45.0022	45.7797	5.85509	1.1159	0.00325	0.0107463	yes
ENSDARG00000019949	serpinh1b	15:29450291-29454673	NR23	RPE23	OK	12.5508	686.536	699.087	5.77348	7.38196	5e-05	0.000278578	yes
ENSDARG00000006615	hnf1ba	15:16061126-16076941	NR23	RPE23	OK	0.299377	16.3108	16.6102	5.76772	7.70756	5e-05	0.000278578	yes
ENSDARG00000104814	wu:fc46h12	2:7684711-7693267	NR23	RPE23	OK	6.55481	338.576	345.131	5.69078	8.35154	5e-05	0.000278578	yes
ENSDARG00000103483	litaf	3:43124867-43134138	NR23	RPE23	OK	1.40333	69.6865	71.0898	5.63395	3.58765	5e-05	0.000278578	yes
ENSDARG00000032849	ndrg1a	19:35372846-35392717	NR23	RPE23	OK	2.66906	131.295	133.964	5.62034	9.30375	5e-05	0.000278578	yes
ENSDARG00000089201	Metazoa_SRP	11:12185739-12186033	NR23	RPE23	OK	6.7147	324.347	331.062	5.59407	6.51172	5e-05	0.000278578	yes
ENSDARG00000052089	CCKAR	7:61918742-61934582	NR23	RPE23	OK	0.385064	18.4861	18.8712	5.5852	5.34738	5e-05	0.000278578	yes
ENSDARG00000069377	si:dkey-242g16.2	10:18029853-18031345	NR23	RPE23	OK	0.444836	20.6507	21.0955	5.53678	4.67011	5e-05	0.000278578	yes
ENSDARG00000096990	si:ch1073-340i21.2	15:46129707-46140445	NR23	RPE23	OK	3.73408	160.148	163.882	5.42251	6.68084	5e-05	0.000278578	yes
ENSDARG00000001437	slc2a1a	23:22273915-22286084	NR23	RPE23	OK	1.43717	60.3898	61.827	5.393	7.77737	5e-05	0.000278578	yes
ENSDARG00000039099	aep1	7:8127066-8135474	NR23	RPE23	OK	2.24234	83.5266	85.7689	5.21916	7.2501	5e-05	0.000278578	yes
ENSDARG00000024746	hsp90aa1.2	20:54177900-54222597	NR23	RPE23	OK	7.01882	248.842	255.861	5.14786	4.42278	5e-05	0.000278578	yes
ENSDARG00000078962	DUOXA2	25:31533282-31547255	NR23	RPE23	OK	0.610352	21.4498	22.0602	5.13518	5.99533	5e-05	0.000278578	yes
ENSDARG00000089334	ednrba	1:27820833-27826119	NR23	RPE23	OK	0.457113	15.4134	15.8705	5.07549	5.5234	5e-05	0.000278578	yes
ENSDARG00000093627	si:ch211-86h15.3	11:22436005-22439025	NR23	RPE23	OK	0.887277	29.7675	30.6548	5.06821	3.89546	0.00025	0.00117036	yes
ENSDARG00000006588	zgc:111983	1:44472117-44476098	NR23	RPE23	OK	2.91394	97.2483	100.162	5.06063	8.03153	5e-05	0.000278578	yes
ENSDARG00000068947	si:ch211-264e16.1	18:15735207-15750634	NR23	RPE23	OK	1.72427	57.3233	59.0476	5.05506	7.67468	5e-05	0.000278578	yes
ENSDARG00000088539	ponzr2	10:22154378-22158490	NR23	RPE23	OK	0.59169	19.5856	20.1773	5.04881	5.318	5e-05	0.000278578	yes
ENSDARG00000022670	he2	22:14026833-14090589	NR23	RPE23	OK	28.1262	923.575	951.701	5.03724	1.40286	0.01695	0.0436364	yes
ENSDARG00000078552	grhl3	17:26946959-26958792	NR23	RPE23	OK	1.72014	54.9573	56.6774	4.99771	4.92403	5e-05	0.000278578	yes
ENSDARG00000094088	si:ch211-229n2.7	8:14048188-14054181	NR23	RPE23	OK	1.79802	57.2748	59.0728	4.99342	6.01886	5e-05	0.000278578	yes
ENSDARG00000057575	pnp4a	11:24052513-24060085	NR23	RPE23	OK	1.13762	35.8018	36.9394	4.97595	7.15355	5e-05	0.000278578	yes
ENSDARG00000056028	slc22a7a	11:30482560-30495782	NR23	RPE23	OK	0.460921	14.2573	14.7182	4.95104	5.71983	5e-05	0.000278578	yes
ENSDARG00000079795	CABZ01033206.1	15:173859-177110	NR23	RPE23	OK	0.744703	22.2901	23.0348	4.90359	4.45642	0.00045	0.00195493	yes
ENSDARG00000091337	Metazoa_SRP	11:12245901-12632880	NR23	RPE23	OK	6.53143	194.518	201.049	4.89636	0.186639	0.0079	0.0229975	yes
ENSDARG00000053858	crip1	17:37438225-37447911	NR23	RPE23	OK	1.27996	38.0752	39.3552	4.89468	5.06976	5e-05	0.000278578	yes
ENSDARG00000093584	zgc:193505	13:22545351-22547652	NR23	RPE23	OK	54.3168	1594.05	1648.37	4.87515	7.72472	5e-05	0.000278578	yes
ENSDARG00000103789	tmem130	12:17744227-17752733	NR23	RPE23	OK	0.469646	13.607	14.0766	4.85663	5.07429	5e-05	0.000278578	yes
ENSDARG00000102058	si:dkeyp-11e3.1	14:31410945-31415408	NR23	RPE23	OK	2.39352	68.9634	71.3569	4.84862	6.22053	5e-05	0.000278578	yes
ENSDARG00000034211	capn2l	22:26617034-26646980	NR23	RPE23	OK	3.01553	86.2735	89.289	4.83843	8.48492	5e-05	0.000278578	yes
ENSDARG00000101200	zgc:112964	12:43922559-43939050	NR23	RPE23	OK	3.70148	105.658	109.359	4.83516	8.10306	5e-05	0.000278578	yes
ENSDARG00000087519	si:ch1073-303l23.1	16:50031059-50056007	NR23	RPE23	OK	0.626398	17.726	18.3524	4.82264	4.61889	5e-05	0.000278578	yes
ENSDARG00000094901	abcc6b.2	3:36602659-36682332	NR23	RPE23	OK	1.06849	30.1058	31.1743	4.8164	7.67531	5e-05	0.000278578	yes
ENSDARG00000058780	slc9a2	9:6984609-7013259	NR23	RPE23	OK	0.429236	11.8273	12.2565	4.78421	5.99243	5e-05	0.000278578	yes
ENSDARG00000105590	si:cabz01007794.1	7:2212894-2230930	NR23	RPE23	OK	38.0083	1026.58	1064.59	4.75539	6.16126	5e-05	0.000278578	yes
ENSDARG00000092726	si:dkey-184p9.7	21:11410583-11413253	NR23	RPE23	OK	3.32418	88.2235	91.5477	4.73009	6.88395	5e-05	0.000278578	yes
ENSDARG00000089917	sh3tc2	14:34440638-34458023	NR23	RPE23	OK	0.400009	10.3273	10.7273	4.69029	4.10783	5e-05	0.000278578	yes
ENSDARG00000097746	si:rp71-77l1.1	16:45121093-45127883	NR23	RPE23	OK	0.758453	19.4688	20.2273	4.68196	4.42079	5e-05	0.000278578	yes
ENSDARG00000039569	emx1	13:14873405-14879691	NR23	RPE23	OK	0.405304	10.3796	10.7849	4.6786	4.74208	5e-05	0.000278578	yes
ENSDARG00000046140	zgc:112038	3:21070214-21087585	NR23	RPE23	OK	0.616434	15.4491	16.0655	4.64743	4.06865	0.00025	0.00117036	yes
ENSDARG00000092881	si:ch211-223c9.2	22:29742704-29886831	NR23	RPE23	OK	0.470021	11.7251	12.1951	4.64073	4.93838	5e-05	0.000278578	yes
ENSDARG00000092225	si:dkeyp-13a3.10	2:16916958-16927006	NR23	RPE23	OK	1.6262	40.2514	41.8776	4.62946	7.11489	5e-05	0.000278578	yes
ENSDARG00000043133	cldnf	15:2686209-2689068	NR23	RPE23	OK	2.55276	62.9502	65.503	4.62408	7.22618	5e-05	0.000278578	yes
ENSDARG00000090156	pttg1ipa	6:10843265-10856022	NR23	RPE23	OK	3.75371	92.3533	96.107	4.62077	7.47154	5e-05	0.000278578	yes
ENSDARG00000029894	slc2a15a	13:28286846-28311636	NR23	RPE23	OK	0.865237	20.968	21.8332	4.59895	5.74997	5e-05	0.000278578	yes
ENSDARG00000055642	GPT (1 of many)	12:14040793-14092413	NR23	RPE23	OK	1.48419	35.7476	37.2318	4.5901	3.01488	5e-05	0.000278578	yes
ENSDARG00000061177	mov10b.1	8:27640104-27667956	NR23	RPE23	OK	0.541968	12.9807	13.5227	4.58201	6.31747	5e-05	0.000278578	yes
ENSDARG00000036876	zgc:153284	23:31499961-31509993	NR23	RPE23	OK	15.9029	379.354	395.257	4.57618	0.998904	0.0035	0.0114605	yes
ENSDARG00000057911	zgc:86709	20:9983545-9993078	NR23	RPE23	OK	1.83247	43.6546	45.4871	4.57427	6.20944	5e-05	0.000278578	yes
ENSDARG00000104099	si:ch73-144l3.2	3:6317623-6325842	NR23	RPE23	OK	4.03176	93.5688	97.6006	4.53655	6.39157	5e-05	0.000278578	yes
ENSDARG00000028541	si:ch211-121a2.4	20:7132152-7141316	NR23	RPE23	OK	0.964138	22.3483	23.3124	4.53478	3.27404	5e-05	0.000278578	yes
ENSDARG00000062562	egln2	15:8359528-8406926	NR23	RPE23	OK	0.509642	11.7252	12.2348	4.52399	6.42304	5e-05	0.000278578	yes
ENSDARG00000088202	sh3d19	1:23703343-23771862	NR23	RPE23	OK	0.982402	22.4039	23.3863	4.51129	4.75442	5e-05	0.000278578	yes
ENSDARG00000062481	mlphb	9:24198143-24212500	NR23	RPE23	OK	1.80926	41.079	42.8883	4.50493	5.96748	5e-05	0.000278578	yes
ENSDARG00000058800	rab25a	19:7495016-7501942	NR23	RPE23	OK	1.97294	44.3393	46.3122	4.49017	7.10077	5e-05	0.000278578	yes
ENSDARG00000104418	guca2b	11:27805524-27839741	NR23	RPE23	OK	2.14712	47.153	49.3001	4.45688	5.9055	5e-05	0.000278578	yes
ENSDARG00000099101	gch2	12:24994390-25001210	NR23	RPE23	OK	10.396	227.717	238.113	4.45314	7.71494	5e-05	0.000278578	yes
ENSDARG00000020143	pah	4:17402703-17420557	NR23	RPE23	OK	2.7213	59.555	62.2763	4.45185	7.65149	5e-05	0.000278578	yes
ENSDARG00000099902	si:ch211-210k13.2	11:36983633-37008024	NR23	RPE23	OK	0.919944	20.0999	21.0198	4.4495	4.54328	5e-05	0.000278578	yes
ENSDARG00000079584	zgc:194930	7:60874412-60908123	NR23	RPE23	OK	1.06613	23.2097	24.2758	4.44427	5.16271	5e-05	0.000278578	yes
ENSDARG00000034559	srpx2	14:35102196-35121834	NR23	RPE23	OK	0.895536	19.3831	20.2786	4.4359	6.08943	5e-05	0.000278578	yes
ENSDARG00000011579	hoxb10a	3:23538718-23541315	NR23	RPE23	OK	0.772353	16.6822	17.4546	4.4329	5.45034	5e-05	0.000278578	yes
ENSDARG00000028096	si:ch211-95j8.2	10:15088717-15090662	NR23	RPE23	OK	10.0812	215.44	225.521	4.41755	5.3767	5e-05	0.000278578	yes
ENSDARG00000017739	ak5l	5:63496284-63521902	NR23	RPE23	OK	1.28763	27.2713	28.5589	4.40459	6.42781	5e-05	0.000278578	yes
ENSDARG00000037267	zgc:158263	23:26806690-26824737	NR23	RPE23	OK	1.86968	39.55	41.4197	4.40281	7.15659	5e-05	0.000278578	yes
ENSDARG00000070352	hoxc12a	23:35964795-35966379	NR23	RPE23	OK	0.957842	20.2107	21.1685	4.39919	4.64801	5e-05	0.000278578	yes
ENSDARG00000090682	si:ch211-108c6.2	5:19811432-19813841	NR23	RPE23	OK	0.617642	12.8838	13.5014	4.38264	5.75245	5e-05	0.000278578	yes
ENSDARG00000068856	f2rl1.1	21:7329351-7334884	NR23	RPE23	OK	1.24061	25.8463	27.0869	4.38084	4.7238	5e-05	0.000278578	yes
ENSDARG00000009438	myog	11:22436005-22439025	NR23	RPE23	OK	0.979764	20.1868	21.1666	4.36483	4.80067	5e-05	0.000278578	yes
ENSDARG00000099923	zgc:154054	14:49875229-49933789	NR23	RPE23	OK	3.19689	65.8011	68.998	4.36337	7.5038	5e-05	0.000278578	yes
ENSDARG00000074806	afap1l2	12:30119306-30193449	NR23	RPE23	OK	0.517677	10.514	11.0317	4.34411	5.73628	5e-05	0.000278578	yes
ENSDARG00000089936	sepw2b	3:19954005-19956493	NR23	RPE23	OK	1.92751	38.9938	40.9213	4.33843	5.56281	5e-05	0.000278578	yes
ENSDARG00000090099	si:dkeyp-67a8.4	7:5420099-5427391	NR23	RPE23	OK	0.506411	10.198	10.7044	4.33183	5.85419	5e-05	0.000278578	yes
ENSDARG00000086847	irgq1	16:25891361-25897905	NR23	RPE23	OK	0.5179	10.4237	10.9416	4.33105	4.98844	5e-05	0.000278578	yes
ENSDARG00000076238	gramd1c	24:20947736-21135124	NR23	RPE23	OK	1.56435	31.2324	32.7967	4.31941	0.746809	0.00115	0.00442543	yes
ENSDARG00000003808	aqp3a	5:42406268-42411661	NR23	RPE23	OK	1.46388	29.0936	30.5575	4.31283	6.4307	5e-05	0.000278578	yes
ENSDARG00000099729	pcdh10a	1:12079550-12110610	NR23	RPE23	OK	3.39479	67.333	70.7278	4.30992	5.25634	5e-05	0.000278578	yes
ENSDARG00000099117	si:dkey-33i11.4	16:45235885-45321883	NR23	RPE23	OK	4.95423	97.8995	102.854	4.30457	4.74627	5e-05	0.000278578	yes
ENSDARG00000074390	tmem176l.4	16:46684938-46697749	NR23	RPE23	OK	6.83947	134.473	141.312	4.29729	7.43726	5e-05	0.000278578	yes
ENSDARG00000038072	ptx4	3:27511235-27532605	NR23	RPE23	OK	0.727358	14.2062	14.9336	4.28771	0.464961	0.01205	0.0327745	yes
ENSDARG00000096270	si:dkey-176g1.6	6:10841686-10842182	NR23	RPE23	OK	2.03039	39.0103	41.0407	4.26403	4.93066	5e-05	0.000278578	yes
ENSDARG00000091234	si:ch73-335l21.4	7:19987946-19989445	NR23	RPE23	OK	5.39799	103.544	108.942	4.26167	7.45485	5e-05	0.000278578	yes
ENSDARG00000004059	galk2	25:31979836-32060084	NR23	RPE23	OK	0.578923	11.1029	11.6818	4.26142	3.82717	0.00025	0.00117036	yes
ENSDARG00000012944	myhz2	5:31606224-31617426	NR23	RPE23	OK	1.17999	22.5449	23.7249	4.25596	7.27838	5e-05	0.000278578	yes
ENSDARG00000043211	ripk4	10:35172309-35205656	NR23	RPE23	OK	0.578584	10.904	11.4826	4.23618	6.10841	5e-05	0.000278578	yes
ENSDARG00000005485	ucmab	25:7858886-7864844	NR23	RPE23	OK	1.07693	20.0708	21.1477	4.2201	3.66176	5e-05	0.000278578	yes
ENSDARG00000096712	si:dkey-193p11.2	12:25794549-25796504	NR23	RPE23	OK	1.02174	18.9167	19.9384	4.21056	4.49377	5e-05	0.000278578	yes
ENSDARG00000007418	chmp4c	24:10929742-10936033	NR23	RPE23	OK	1.82799	33.4285	35.2565	4.19275	5.97775	5e-05	0.000278578	yes
ENSDARG00000087596	si:ch73-95l15.5	15:35105346-35128147	NR23	RPE23	OK	2.51108	45.7964	48.3075	4.18885	7.39089	5e-05	0.000278578	yes
ENSDARG00000030357	zgc:66313	17:43749942-43773770	NR23	RPE23	OK	0.830324	15.1144	15.9447	4.1861	3.05571	5e-05	0.000278578	yes
ENSDARG00000051873	zgc:158222	25:21702848-21724878	NR23	RPE23	OK	1.03134	18.7561	19.7874	4.18476	5.8853	5e-05	0.000278578	yes
ENSDARG00000100300	marveld3	7:68964815-68965461	NR23	RPE23	OK	2.15864	38.9786	41.1372	4.17449	4.32106	0.00125	0.00476057	yes
ENSDARG00000077467	sox10	3:2013056-2022138	NR23	RPE23	OK	1.1014	19.6845	20.7859	4.15965	6.41191	5e-05	0.000278578	yes
ENSDARG00000042707	cx30.3	9:21590319-21594197	NR23	RPE23	OK	9.03696	161.253	170.29	4.15735	6.85415	5e-05	0.000278578	yes
ENSDARG00000078250	zgc:194398	5:50455416-50458078	NR23	RPE23	OK	0.720536	12.7936	13.5141	4.1502	5.94828	5e-05	0.000278578	yes
ENSDARG00000071590	si:ch211-236g6.1	22:9777184-9784454	NR23	RPE23	OK	0.539339	9.57323	10.1126	4.14974	3.8846	5e-05	0.000278578	yes
ENSDARG00000017010	scamp2l	7:56787508-56805311	NR23	RPE23	OK	3.77653	66.8368	70.6133	4.14551	4.46433	5e-05	0.000278578	yes
ENSDARG00000006422	esyt3	9:23972986-23996163	NR23	RPE23	OK	2.33783	41.3432	43.681	4.14441	6.68873	5e-05	0.000278578	yes
ENSDARG00000068910	nos1	5:11599908-11723105	NR23	RPE23	OK	18.5041	326.672	345.176	4.14193	6.70094	5e-05	0.000278578	yes
ENSDARG00000073723	zgc:194679	7:56375647-56381503	NR23	RPE23	OK	2.06829	36.4107	38.479	4.13785	6.73658	5e-05	0.000278578	yes
ENSDARG00000102040	linc-mir30e-2	13:27654878-27674440	NR23	RPE23	OK	0.63248	11.1335	11.766	4.13774	5.63889	5e-05	0.000278578	yes
ENSDARG00000075622	zgc:174938	16:46601637-46606118	NR23	RPE23	OK	14.8846	261.253	276.138	4.13355	7.20607	5e-05	0.000278578	yes
ENSDARG00000060682	agr1	9:45790759-45802530	NR23	RPE23	OK	76.023	1334.19	1410.21	4.13339	7.18409	5e-05	0.000278578	yes
ENSDARG00000039499	soul2	13:26910394-26925774	NR23	RPE23	OK	8.01056	140.253	148.264	4.12999	6.70741	5e-05	0.000278578	yes
ENSDARG00000077301	mlf1	15:1187270-1201855	NR23	RPE23	OK	0.817351	14.309	15.1264	4.12982	3.63259	5e-05	0.000278578	yes
ENSDARG00000059327	gata2a	11:3828493-3846289	NR23	RPE23	OK	0.986481	17.2328	18.2193	4.12672	4.4956	5e-05	0.000278578	yes
ENSDARG00000008203	pax1a	17:42839229-42843257	NR23	RPE23	OK	0.706727	12.261	12.9677	4.11678	4.30591	5e-05	0.000278578	yes
ENSDARG00000003091	oclnb	5:25612467-25620718	NR23	RPE23	OK	7.43413	128.581	136.015	4.11237	5.78324	5e-05	0.000278578	yes
ENSDARG00000105641	si:ch211-98n17.5	7:33985369-33994331	NR23	RPE23	OK	8.52826	147.224	155.752	4.10962	7.50156	5e-05	0.000278578	yes
ENSDARG00000045601	cax1	4:14983098-15005163	NR23	RPE23	OK	2.58775	44.6428	47.2306	4.10866	4.04599	5e-05	0.000278578	yes
ENSDARG00000079497	zgc:110340	5:27266495-27267504	NR23	RPE23	OK	5.96279	102.807	108.77	4.10781	6.91492	5e-05	0.000278578	yes
ENSDARG00000006215	akr1b1	4:14901286-14907761	NR23	RPE23	OK	7.35375	126.292	133.646	4.10214	7.43343	5e-05	0.000278578	yes
ENSDARG00000098415	si:dkey-74k8.8p	14:20727780-20728143	NR23	RPE23	OK	5.60299	95.8555	101.458	4.09659	5.14892	5e-05	0.000278578	yes
ENSDARG00000101164	NANS (1 of many)	25:5162127-5172508	NR23	RPE23	OK	3.36109	57.4289	60.79	4.09478	6.87654	5e-05	0.000278578	yes
ENSDARG00000067848	nmrk2	2:55766827-55879954	NR23	RPE23	OK	1.08485	18.4518	19.5366	4.0882	2.9897	0.0016	0.00588041	yes
ENSDARG00000060315	rabgap1l2	2:36880015-36922937	NR23	RPE23	OK	3.02607	51.4503	54.4764	4.08766	6.22058	5e-05	0.000278578	yes
ENSDARG00000096933	si:ch211-135n15.2	16:42868919-42878015	NR23	RPE23	OK	1.1726	19.8065	20.9791	4.07819	4.07682	5e-05	0.000278578	yes
ENSDARG00000071113	xirp2a	6:9934701-9998111	NR23	RPE23	OK	0.721884	12.1012	12.8231	4.06724	5.39005	5e-05	0.000278578	yes
ENSDARG00000094324	efemp2a	14:30329347-30363761	NR23	RPE23	OK	1.73359	29.0427	30.7763	4.06634	7.33321	5e-05	0.000278578	yes
ENSDARG00000056499	ca6	23:22708355-22724128	NR23	RPE23	OK	1.26881	21.1156	22.3844	4.05676	5.63636	5e-05	0.000278578	yes
ENSDARG00000036943	golph3l	19:329856-340140	NR23	RPE23	OK	1.31792	21.857	23.1749	4.05176	6.5629	5e-05	0.000278578	yes
ENSDARG00000008858	cyp7b1	2:42286300-42302717	NR23	RPE23	OK	1.49853	24.8394	26.3379	4.05101	6.09117	5e-05	0.000278578	yes
ENSDARG00000040076	pycard	16:42024405-42040389	NR23	RPE23	OK	15.5927	257.793	273.386	4.04727	7.02457	5e-05	0.000278578	yes
ENSDARG00000077861	sowahaa	21:43331736-43332880	NR23	RPE23	OK	0.62276	10.2609	10.8837	4.04233	4.35277	5e-05	0.000278578	yes
ENSDARG00000039077	tyr	15:43776249-43795256	NR23	RPE23	OK	9.31572	152.691	162.007	4.0348	7.27145	5e-05	0.000278578	yes
ENSDARG00000063288	slc2a11b	5:9509965-9541545	NR23	RPE23	OK	4.5202	73.7972	78.3174	4.02911	5.26247	5e-05	0.000278578	yes
ENSDARG00000006202	erbb3a	6:7309033-7374942	NR23	RPE23	OK	2.8942	47.1921	50.0863	4.02731	2.23034	5e-05	0.000278578	yes
ENSDARG00000069956	pdlim2	8:38157293-38284975	NR23	RPE23	OK	3.42994	55.8806	59.3105	4.02609	5.14653	5e-05	0.000278578	yes
ENSDARG00000100095	anxa1b	5:64333289-64374434	NR23	RPE23	OK	36.145	587.368	623.513	4.0224	3.79252	0.00085	0.00340924	yes
ENSDARG00000051762	DNAJA4	25:33833849-33842488	NR23	RPE23	OK	2.72816	44.32	47.0482	4.02196	5.82836	5e-05	0.000278578	yes
ENSDARG00000051805	ugt5a5	25:28930555-28940363	NR23	RPE23	OK	1.02295	16.6167	17.6397	4.02182	4.46234	5e-05	0.000278578	yes
ENSDARG00000042866	cx35.4	17:24830574-24835517	NR23	RPE23	OK	0.909083	14.7434	15.6525	4.01952	5.21779	5e-05	0.000278578	yes
ENSDARG00000100549	TMEM38B	21:347403-370244	NR23	RPE23	OK	0.739454	11.9788	12.7183	4.01788	4.31822	5e-05	0.000278578	yes
ENSDARG00000062750	si:ch73-74h11.1	20:17049103-17072768	NR23	RPE23	OK	3.55334	57.3624	60.9157	4.01286	7.00201	5e-05	0.000278578	yes
ENSDARG00000061120	slc43a2b	10:24335028-24422264	NR23	RPE23	OK	0.982897	15.7932	16.7761	4.00612	4.09073	5e-05	0.000278578	yes
ENSDARG00000076833	atp1b1b	1:10036182-10055110	NR23	RPE23	OK	2.16866	34.8216	36.9903	4.00511	6.90712	5e-05	0.000278578	yes
ENSDARG00000095400	si:ch73-52f15.5	10:26705761-26716273	NR23	RPE23	OK	5.71445	91.1343	96.8487	3.99531	5.87746	5e-05	0.000278578	yes
ENSDARG00000089004	si:ch211-207e14.4	23:34060850-34097299	NR23	RPE23	OK	1.40801	22.421	23.829	3.99312	2.84663	0.00655	0.0195779	yes
ENSDARG00000055093	cdh27	11:6992108-7020058	NR23	RPE23	OK	2.66521	42.3214	44.9866	3.98907	6.85017	5e-05	0.000278578	yes
ENSDARG00000098363	si:ch211-150g5.4	15:12479778-12484654	NR23	RPE23	OK	1.8408	29.1582	30.999	3.98549	5.17045	5e-05	0.000278578	yes
ENSDARG00000026726	anxa1a	5:24978027-24983172	NR23	RPE23	OK	33.3841	528.677	562.061	3.98515	6.73968	5e-05	0.000278578	yes
ENSDARG00000025254	s100a10b	16:23482752-23484452	NR23	RPE23	OK	59.3942	937.989	997.383	3.98118	5.86677	5e-05	0.000278578	yes
ENSDARG00000016364	gna15.1	22:21996957-22011329	NR23	RPE23	OK	2.25421	35.4429	37.6971	3.9748	6.62371	5e-05	0.000278578	yes
ENSDARG00000058381	zgc:171775	23:10211571-10230063	NR23	RPE23	OK	5.93204	92.7593	98.6913	3.96689	3.23108	5e-05	0.000278578	yes
ENSDARG00000103521	capsla	2:54218469-54224926	NR23	RPE23	OK	0.72962	11.3679	12.0975	3.96167	4.17752	5e-05	0.000278578	yes
ENSDARG00000101423	cyp2y3	15:98231-104338	NR23	RPE23	OK	13.8339	214.797	228.631	3.95669	7.31996	5e-05	0.000278578	yes
ENSDARG00000067524	fut9b	8:3249015-3354488	NR23	RPE23	OK	2.80032	43.435	46.2353	3.95519	5.90167	5e-05	0.000278578	yes
ENSDARG00000061432	zgc:194330	22:26500579-26504594	NR23	RPE23	OK	0.609251	9.42212	10.0314	3.95094	4.42322	5e-05	0.000278578	yes
ENSDARG00000029204	tyrp1a	7:73941373-73947349	NR23	RPE23	OK	1.70872	26.3909	28.0996	3.94906	6.16704	5e-05	0.000278578	yes
ENSDARG00000006008	dct	9:53788136-53813085	NR23	RPE23	OK	17.5712	271.106	288.677	3.94758	7.25708	5e-05	0.000278578	yes
ENSDARG00000076945	dsg2.1	20:7337747-7360774	NR23	RPE23	OK	12.2589	188.847	201.106	3.94532	2.55731	5e-05	0.000278578	yes
ENSDARG00000059567	si:ch73-281f12.4	3:58655433-58739508	NR23	RPE23	OK	0.827758	12.7026	13.5304	3.93977	5.55917	5e-05	0.000278578	yes
ENSDARG00000089511	si:ch73-78o10.1	24:31959512-31967789	NR23	RPE23	OK	5.5099	84.5396	90.0495	3.93953	4.79428	5e-05	0.000278578	yes
ENSDARG00000043442	MAL (1 of many)	11:30381608-30388979	NR23	RPE23	OK	29.5992	453.926	483.525	3.93883	7.22145	5e-05	0.000278578	yes
ENSDARG00000032618	mgst1.1	4:12716845-12719518	NR23	RPE23	OK	1.68945	25.8999	27.5893	3.93832	5.18251	5e-05	0.000278578	yes
ENSDARG00000009196	anxa3a	5:38487210-38495470	NR23	RPE23	OK	7.6734	116.938	124.611	3.92974	6.3911	5e-05	0.000278578	yes
ENSDARG00000097845	si:ch211-105j21.9	6:49054087-49064432	NR23	RPE23	OK	1.85934	28.3088	30.1681	3.92839	4.49677	5e-05	0.000278578	yes
ENSDARG00000021987	plecb	16:5352141-5597848	NR23	RPE23	OK	6.377	97.0687	103.446	3.92806	2.65316	5e-05	0.000278578	yes
ENSDARG00000098387	tmem176l.3a	16:46629489-46653251	NR23	RPE23	OK	1.17744	17.8794	19.0568	3.92457	6.87231	5e-05	0.000278578	yes
ENSDARG00000102700	FP236157.1	1:58794190-58798723	NR23	RPE23	OK	6.64624	100.674	107.32	3.921	7.21201	5e-05	0.000278578	yes
ENSDARG00000091625	si:dkeyp-67f1.2	6:46318810-46335214	NR23	RPE23	OK	1.33865	20.1807	21.5194	3.91413	4.00463	5e-05	0.000278578	yes
ENSDARG00000042231	stx11b.2	20:26636251-26638081	NR23	RPE23	OK	2.22351	33.5042	35.7277	3.91343	5.9552	5e-05	0.000278578	yes
ENSDARG00000031976	nos2b	15:30442749-30468128	NR23	RPE23	OK	1.52708	22.9268	24.4539	3.90819	6.8633	5e-05	0.000278578	yes
ENSDARG00000032630	neb	9:22994267-23081969	NR23	RPE23	OK	2.10969	31.6636	33.7733	3.90772	2.82093	5e-05	0.000278578	yes
ENSDARG00000029766	nr1i2	9:9524489-9584607	NR23	RPE23	OK	1.85625	27.8562	29.7125	3.90754	5.86684	5e-05	0.000278578	yes
ENSDARG00000020811	efemp2b	21:25551830-25568004	NR23	RPE23	OK	2.16266	32.0551	34.2178	3.88967	4.61433	5e-05	0.000278578	yes
ENSDARG00000037278	lrata	1:25005968-25007210	NR23	RPE23	OK	1.39887	20.7167	22.1156	3.88847	5.19693	5e-05	0.000278578	yes
ENSDARG00000039381	ch25hl1.1	18:26871512-26872581	NR23	RPE23	OK	4.02045	59.2765	63.2969	3.88203	5.94975	5e-05	0.000278578	yes
ENSDARG00000097902	si:ch73-204p21.2	17:16038198-16076645	NR23	RPE23	OK	6.69226	98.1454	104.838	3.87436	5.0147	5e-05	0.000278578	yes
ENSDARG00000103456	cyp2aa11	23:42327134-42501420	NR23	RPE23	OK	3.26159	47.7842	51.0458	3.87289	2.65957	0.018	0.0458325	yes
ENSDARG00000079255	zgc:174935	16:17804510-17807155	NR23	RPE23	OK	4.05183	59.282	63.3338	3.87095	6.60591	5e-05	0.000278578	yes
ENSDARG00000077836	ttc22	6:30681183-30689160	NR23	RPE23	OK	1.27631	18.5329	19.8092	3.86004	5.51028	5e-05	0.000278578	yes
ENSDARG00000103735	elovl1b	11:13036575-13094726	NR23	RPE23	OK	2.55908	37.0843	39.6434	3.85711	5.84807	5e-05	0.000278578	yes
ENSDARG00000079462	PTGES3L	12:5969130-5973281	NR23	RPE23	OK	1.83292	26.5232	28.3561	3.85504	5.23626	5e-05	0.000278578	yes
ENSDARG00000002509	zgc:153911	13:35848529-35851154	NR23	RPE23	OK	8.58569	123.559	132.145	3.84712	5.7003	5e-05	0.000278578	yes
ENSDARG00000039164	mhc1uma	22:5323740-5328885	NR23	RPE23	OK	0.881805	12.6885	13.5703	3.84692	4.67644	5e-05	0.000278578	yes
ENSDARG00000087093	si:ch211-157c3.4	3:27511235-27532605	NR23	RPE23	OK	69.0841	993.516	1062.6	3.84612	4.90455	5e-05	0.000278578	yes
ENSDARG00000069279	elovl7a	8:16722591-16734086	NR23	RPE23	OK	8.06281	115.8	123.863	3.84421	5.53785	5e-05	0.000278578	yes
ENSDARG00000071213	rgl3a	6:7974575-8008935	NR23	RPE23	OK	5.05967	72.6202	77.6799	3.84325	3.3262	5e-05	0.000278578	yes
ENSDARG00000052917	si:ch211-202f3.3	17:45430071-45663802	NR23	RPE23	OK	1.34672	19.3013	20.648	3.84117	3.16936	5e-05	0.000278578	yes
ENSDARG00000068191	cdh15	7:55797110-55844260	NR23	RPE23	OK	1.76369	25.2622	27.0259	3.84031	6.20652	5e-05	0.000278578	yes
ENSDARG00000007024	uox	11:8143032-8158172	NR23	RPE23	OK	7.98003	114.209	122.189	3.83914	5.36463	5e-05	0.000278578	yes
ENSDARG00000026682	zgc:101583	14:38542337-38549526	NR23	RPE23	OK	0.732844	10.4586	11.1914	3.83504	6.17954	5e-05	0.000278578	yes
ENSDARG00000074393	sh3yl1	17:30574323-30635775	NR23	RPE23	OK	2.33703	33.285	35.622	3.83212	3.57043	5e-05	0.000278578	yes
ENSDARG00000008433	unc45b	8:11166353-11191818	NR23	RPE23	OK	5.81602	82.6398	88.4558	3.82873	4.89482	5e-05	0.000278578	yes
ENSDARG00000054122	TMEM30B	17:28085523-28093218	NR23	RPE23	OK	5.34606	75.7558	81.1019	3.82481	4.8217	5e-05	0.000278578	yes
ENSDARG00000093405	casp6	3:32827710-32834164	NR23	RPE23	OK	3.64001	51.4089	55.0489	3.82	5.78425	5e-05	0.000278578	yes
ENSDARG00000056151	tyrp1b	1:18639899-18653111	NR23	RPE23	OK	7.18517	101.385	108.57	3.81868	6.96328	5e-05	0.000278578	yes
ENSDARG00000055527	cmn	12:13080236-13138615	NR23	RPE23	OK	4.89808	68.6828	73.5809	3.80966	3.09331	5e-05	0.000278578	yes
ENSDARG00000062592	myl10	10:33227952-33236059	NR23	RPE23	OK	19.8617	278.45	298.312	3.80935	6.4316	5e-05	0.000278578	yes
ENSDARG00000029290	stx11b.1	20:26639046-26642087	NR23	RPE23	OK	6.35207	88.8036	95.1557	3.80532	6.63554	5e-05	0.000278578	yes
ENSDARG00000098024	si:dkey-262k9.2	15:36587380-36644258	NR23	RPE23	OK	1.4912	20.8066	22.2978	3.8025	3.14731	5e-05	0.000278578	yes
ENSDARG00000077982	elf3	22:623781-627441	NR23	RPE23	OK	2.1026	29.2142	31.3168	3.79642	5.72214	5e-05	0.000278578	yes
ENSDARG00000052741	card11	3:41416823-41490201	NR23	RPE23	OK	1.08636	14.985	16.0714	3.78595	6.5839	5e-05	0.000278578	yes
ENSDARG00000034677	scel	9:17298449-17326946	NR23	RPE23	OK	15.2291	210.049	225.278	3.78582	3.55788	5e-05	0.000278578	yes
ENSDARG00000015506	klf5a	1:33860921-33880045	NR23	RPE23	OK	3.41818	47.0144	50.4326	3.7818	6.90121	5e-05	0.000278578	yes
ENSDARG00000099014	fxyd1	16:45235885-45321883	NR23	RPE23	OK	2.87567	39.443	42.3187	3.7778	3.59345	5e-05	0.000278578	yes
ENSDARG00000098761	rgs2	22:24219648-24221856	NR23	RPE23	OK	6.97144	95.3382	102.31	3.77353	6.39743	5e-05	0.000278578	yes
ENSDARG00000016691	cd9b	4:4226080-4252760	NR23	RPE23	OK	15.3253	208.985	224.31	3.76941	6.74173	5e-05	0.000278578	yes
ENSDARG00000028213	ttn.2	9:42931204-43272173	NR23	RPE23	OK	8.48255	115.673	124.156	3.76941	0.84464	5e-05	0.000278578	yes
ENSDARG00000006508	pip5k1bb	8:11196462-11286438	NR23	RPE23	OK	1.02145	13.8636	14.885	3.76261	5.92556	5e-05	0.000278578	yes
ENSDARG00000036371	acta1a	1:53286190-53293789	NR23	RPE23	OK	11.0067	149.297	160.304	3.76173	6.31944	5e-05	0.000278578	yes
ENSDARG00000042521	SLC25A5 (1 of many)	5:66770294-66781169	NR23	RPE23	OK	1.26285	17.0282	18.291	3.75318	4.51094	5e-05	0.000278578	yes
ENSDARG00000005176	zgc:101040	18:40489491-40490836	NR23	RPE23	OK	1.62047	21.7757	23.3962	3.74824	5.44837	5e-05	0.000278578	yes
ENSDARG00000093304	si:dkey-221j11.3	13:42417948-42425374	NR23	RPE23	OK	1.41557	18.9821	20.3977	3.74518	5.18382	5e-05	0.000278578	yes
ENSDARG00000105556	BX005073.1	7:46872638-46874493	NR23	RPE23	OK	1.63189	21.8563	23.4882	3.74344	4.30036	5e-05	0.000278578	yes
ENSDARG00000035178	gna14	5:54873357-54890801	NR23	RPE23	OK	5.03827	67.4017	72.44	3.74179	6.63322	5e-05	0.000278578	yes
ENSDARG00000022101	obscnb	24:36045771-36126973	NR23	RPE23	OK	2.1809	29.1728	31.3537	3.74163	3.33246	5e-05	0.000278578	yes
ENSDARG00000052039	caspb	1:57315222-57329056	NR23	RPE23	OK	1.2027	16.0829	17.2856	3.74118	5.50892	5e-05	0.000278578	yes
ENSDARG00000100719	urah	18:31038124-31045193	NR23	RPE23	OK	6.04189	80.5824	86.6243	3.73739	5.56517	5e-05	0.000278578	yes
ENSDARG00000087762	rab27b	21:1504773-1552774	NR23	RPE23	OK	1.95029	25.9431	27.8934	3.73359	3.23332	5e-05	0.000278578	yes
ENSDARG00000078387	si:dkey-92i15.4	16:22380271-22387740	NR23	RPE23	OK	0.931048	12.3827	13.3137	3.73333	4.27004	5e-05	0.000278578	yes
ENSDARG00000078138	si:ch211-202h22.8	1:53960474-53971115	NR23	RPE23	OK	3.63999	48.3658	52.0058	3.73198	2.72168	5e-05	0.000278578	yes
ENSDARG00000039871	rpz4	16:46530432-46537102	NR23	RPE23	OK	4.62972	61.4425	66.0722	3.73024	6.08753	5e-05	0.000278578	yes
ENSDARG00000020224	ERGIC2 (1 of many)	12:30245676-30251718	NR23	RPE23	OK	2.57496	34.0469	36.6219	3.7249	5.4366	5e-05	0.000278578	yes
ENSDARG00000032801	grk5	10:2688376-2728207	NR23	RPE23	OK	2.10762	27.6179	29.7255	3.71192	5.44916	5e-05	0.000278578	yes
ENSDARG00000077540	f2rl1.2	21:7316495-7322880	NR23	RPE23	OK	5.23803	68.6059	73.8439	3.71124	6.17026	5e-05	0.000278578	yes
ENSDARG00000070047	rgs4	6:35378841-35383561	NR23	RPE23	OK	2.4534	32.0381	34.4915	3.70693	6.62611	5e-05	0.000278578	yes
ENSDARG00000090268	krtt1c19e	19:5422877-5429446	NR23	RPE23	OK	5.6457	73.5323	79.178	3.70315	6.48719	5e-05	0.000278578	yes
ENSDARG00000099448	sh3d21	16:35952155-35985282	NR23	RPE23	OK	6.91337	89.9506	96.864	3.70167	5.23293	5e-05	0.000278578	yes
ENSDARG00000003216	anxa2a	25:33527665-33541952	NR23	RPE23	OK	18.3705	238.906	257.276	3.70098	6.86485	5e-05	0.000278578	yes
ENSDARG00000099437	si:ch1073-268j14.1	13:48327097-48361709	NR23	RPE23	OK	2.73783	35.5542	38.292	3.69891	6.4755	5e-05	0.000278578	yes
ENSDARG00000068503	gbgt1l4	5:23264576-23301587	NR23	RPE23	OK	10.1609	131.614	141.775	3.69522	2.91116	5e-05	0.000278578	yes
ENSDARG00000003193	rassf7b	7:49381811-49417900	NR23	RPE23	OK	2.95703	38.1805	41.1375	3.69062	4.66422	5e-05	0.000278578	yes
ENSDARG00000076381	slc25a1b	10:3269206-3294896	NR23	RPE23	OK	8.962	115.557	124.519	3.68864	6.71594	5e-05	0.000278578	yes
ENSDARG00000055514	icn2	16:23572018-23576061	NR23	RPE23	OK	65.3796	842.445	907.825	3.68767	6.87903	5e-05	0.000278578	yes
ENSDARG00000090063	fa2h	25:13462591-13518463	NR23	RPE23	OK	1.59076	20.462	22.0528	3.68516	4.63022	5e-05	0.000278578	yes
ENSDARG00000016867	rnf128a	5:23118376-23245548	NR23	RPE23	OK	3.98033	51.1785	55.1588	3.68458	4.60196	5e-05	0.000278578	yes
ENSDARG00000061391	grhl1	17:32412744-32473881	NR23	RPE23	OK	8.80967	113.139	121.949	3.68286	3.79455	5e-05	0.000278578	yes
ENSDARG00000057714	cmah	4:2379440-2400951	NR23	RPE23	OK	3.38559	43.4002	46.7858	3.68022	6.29559	5e-05	0.000278578	yes
ENSDARG00000039512	ap1m3	6:34054272-34088812	NR23	RPE23	OK	2.19006	28.0439	30.234	3.67864	6.01244	5e-05	0.000278578	yes
ENSDARG00000103917	znf185	14:14302535-14337627	NR23	RPE23	OK	13.863	177.461	191.324	3.67819	5.76585	5e-05	0.000278578	yes
ENSDARG00000070702	s100v2	19:24679329-24683600	NR23	RPE23	OK	4.59783	58.7377	63.3355	3.67526	5.98197	5e-05	0.000278578	yes
ENSDARG00000069503	cldnh	21:25702689-25704806	NR23	RPE23	OK	5.53528	70.3106	75.8459	3.66701	6.49106	5e-05	0.000278578	yes
ENSDARG00000042296	dlx5a	19:41600687-41914590	NR23	RPE23	OK	4.82168	61.1996	66.0213	3.66592	1.453	0.01845	0.046759	yes
ENSDARG00000052783	cdc42ep3	13:41967910-42180452	NR23	RPE23	OK	0.912819	11.5805	12.4933	3.66522	4.76459	5e-05	0.000278578	yes
ENSDARG00000056642	hdac9b	16:20036714-20164548	NR23	RPE23	OK	1.44198	18.2678	19.7098	3.66318	2.35453	5e-05	0.000278578	yes
ENSDARG00000053269	slc2a15b	1:30840656-30865849	NR23	RPE23	OK	7.37588	92.9965	100.372	3.65629	6.57557	5e-05	0.000278578	yes
ENSDARG00000002634	b4galt1	1:11454674-11474380	NR23	RPE23	OK	5.41788	68.1856	73.6035	3.65367	6.35617	5e-05	0.000278578	yes
ENSDARG00000005108	oclna	10:2897603-2915729	NR23	RPE23	OK	4.98044	62.6388	67.6192	3.65271	6.77053	5e-05	0.000278578	yes
ENSDARG00000076861	tmem79b	16:30396151-30404580	NR23	RPE23	OK	1.16815	14.6478	15.816	3.64839	4.65566	5e-05	0.000278578	yes
ENSDARG00000024602	zgc:162964	17:33422957-33434079	NR23	RPE23	OK	2.19794	27.4275	29.6254	3.6414	5.59523	5e-05	0.000278578	yes
ENSDARG00000010250	nqo1	7:56401842-56420909	NR23	RPE23	OK	7.21817	89.8859	97.1041	3.63839	5.38204	5e-05	0.000278578	yes
ENSDARG00000101321	si:ch211-117i7.2	14:25806084-25879911	NR23	RPE23	OK	1.34729	16.7664	18.1137	3.63743	1.92498	0.00215	0.00755923	yes
ENSDARG00000089756	traf3ip2b	11:43823543-43835810	NR23	RPE23	OK	0.946985	11.782	12.729	3.6371	4.60533	5e-05	0.000278578	yes
ENSDARG00000044094	gfpt2	21:32357448-32403421	NR23	RPE23	OK	8.90986	110.415	119.325	3.63139	6.96312	5e-05	0.000278578	yes
ENSDARG00000040628	zgc:110333	15:42604011-42637647	NR23	RPE23	OK	7.51662	92.864	100.381	3.62696	6.18014	5e-05	0.000278578	yes
ENSDARG00000044755	GCNT4 (1 of many)	21:15737244-15745388	NR23	RPE23	OK	2.53899	31.2687	33.8077	3.62239	5.72704	5e-05	0.000278578	yes
ENSDARG00000010940	BX957278.1	7:19560804-19573975	NR23	RPE23	OK	1.44642	17.8115	19.2579	3.62224	5.64689	5e-05	0.000278578	yes
ENSDARG00000100630	lye	19:17461685-17463682	NR23	RPE23	OK	77.6215	954.652	1032.27	3.62045	6.44223	5e-05	0.000278578	yes
ENSDARG00000091648	znf1033	4:57902137-57987536	NR23	RPE23	OK	0.849199	10.4378	11.287	3.61957	2.14464	0.00125	0.00476057	yes
ENSDARG00000017624	krt4	6:39310961-39315491	NR23	RPE23	OK	1725	21175.9	22900.9	3.61775	2.21143	0.0002	0.000960914	yes
ENSDARG00000087144	fam183a	6:34154020-34157654	NR23	RPE23	OK	0.815842	10.015	10.8308	3.61772	3.55883	5e-05	0.000278578	yes
ENSDARG00000058690	cgnb	19:7718015-7761155	NR23	RPE23	OK	1.38022	16.8893	18.2695	3.61314	6.02256	5e-05	0.000278578	yes
ENSDARG00000087193	prrg2	3:32285233-32292584	NR23	RPE23	OK	2.71883	33.1153	35.8341	3.60644	5.37438	5e-05	0.000278578	yes
ENSDARG00000030006	SLC6A7	21:30757655-30794206	NR23	RPE23	OK	0.970634	11.8115	12.7821	3.60512	6.01063	5e-05	0.000278578	yes
ENSDARG00000079175	si:ch211-79k12.1	16:24607791-24634997	NR23	RPE23	OK	4.68739	56.9578	61.6452	3.60304	6.30175	5e-05	0.000278578	yes
ENSDARG00000062632	duox	25:31547310-31608285	NR23	RPE23	OK	1.03072	12.5154	13.5461	3.60198	5.89056	5e-05	0.000278578	yes
ENSDARG00000056030	hoxb7a	3:23561298-23565660	NR23	RPE23	OK	2.00136	24.2671	26.2685	3.59995	4.68081	5e-05	0.000278578	yes
ENSDARG00000068182	crb3b	1:55511119-55515632	NR23	RPE23	OK	2.46554	29.7951	32.2606	3.5951	5.37857	5e-05	0.000278578	yes
ENSDARG00000104181	TMSB15A	14:11760680-11765665	NR23	RPE23	OK	64.3319	777.36	841.692	3.59498	6.76582	5e-05	0.000278578	yes
ENSDARG00000056026	tprg1	6:28762381-28799758	NR23	RPE23	OK	0.954367	11.515	12.4694	3.59283	4.47374	5e-05	0.000278578	yes
ENSDARG00000058605	vsig10	5:12062664-12086671	NR23	RPE23	OK	2.21655	26.6544	28.871	3.58799	5.72402	5e-05	0.000278578	yes
ENSDARG00000075527	zgc:174154	12:16470533-16829977	NR23	RPE23	OK	14.518	174.49	189.008	3.58723	0.654918	0.01125	0.0309387	yes
ENSDARG00000055395	foxq1b	20:26784842-26786305	NR23	RPE23	OK	0.93051	11.1714	12.1019	3.58564	4.44721	5e-05	0.000278578	yes
ENSDARG00000055723	hsp70l	8:4741890-4744644	NR23	RPE23	OK	1.23366	14.7973	16.031	3.58431	5.38491	5e-05	0.000278578	yes
ENSDARG00000052652	fermt1	20:45871712-45908601	NR23	RPE23	OK	4.38429	52.085	56.4693	3.57045	5.19257	5e-05	0.000278578	yes
ENSDARG00000103747	cav1	25:18467075-18481186	NR23	RPE23	OK	24.3806	287.464	311.845	3.55958	4.89349	5e-05	0.000278578	yes
ENSDARG00000058656	desma	9:7537472-7560935	NR23	RPE23	OK	4.12742	48.6521	52.7795	3.55919	6.12136	5e-05	0.000278578	yes
ENSDARG00000004930	lmo7a	9:22082880-22159226	NR23	RPE23	OK	12.2428	143.712	155.955	3.55317	3.47882	5e-05	0.000278578	yes
ENSDARG00000029168	ppfibp2b	25:15842874-15944685	NR23	RPE23	OK	3.88021	45.4228	49.303	3.54921	4.08332	5e-05	0.000278578	yes
ENSDARG00000060340	si:dkey-157l19.2	13:35864444-35908807	NR23	RPE23	OK	0.814779	9.53332	10.3481	3.5485	2.91221	5e-05	0.000278578	yes
ENSDARG00000102981	cyp2k16	3:12558900-12674938	NR23	RPE23	OK	3.3957	39.717	43.1127	3.54798	5.41639	5e-05	0.000278578	yes
ENSDARG00000032318	mfsd6a	22:12886458-12905710	NR23	RPE23	OK	1.02953	12.0342	13.0637	3.54708	5.19616	5e-05	0.000278578	yes
ENSDARG00000008403	phospho1	3:15656116-15661237	NR23	RPE23	OK	3.02673	35.3657	38.3924	3.54652	5.95452	5e-05	0.000278578	yes
ENSDARG00000098171	zgc:162193	15:14197043-14276820	NR23	RPE23	OK	6.81677	79.6499	86.4667	3.54651	5.14018	5e-05	0.000278578	yes
ENSDARG00000091669	si:dkey-17e16.17	21:25651782-25658519	NR23	RPE23	OK	3.99741	46.6794	50.6768	3.54565	5.92687	5e-05	0.000278578	yes
ENSDARG00000103117	tmprss4a	15:12497788-12527918	NR23	RPE23	OK	4.41326	51.483	55.8963	3.54418	5.89376	5e-05	0.000278578	yes
ENSDARG00000086056	plekhg6	16:17099111-17148653	NR23	RPE23	OK	1.08792	12.6854	13.7733	3.54352	5.41025	5e-05	0.000278578	yes
ENSDARG00000086254	hhla2b.2	24:25091206-25099464	NR23	RPE23	OK	5.48271	63.9292	69.4119	3.54351	5.39294	5e-05	0.000278578	yes
ENSDARG00000095774	emd	23:19887333-19895880	NR23	RPE23	OK	3.542	41.2458	44.7878	3.54161	4.76803	5e-05	0.000278578	yes
ENSDARG00000045190	ch25h	12:16920879-16922000	NR23	RPE23	OK	2.08546	24.2161	26.3016	3.53753	4.5851	5e-05	0.000278578	yes
ENSDARG00000096359	eppk1	19:22763303-22802818	NR23	RPE23	OK	7.85977	91.1629	99.0227	3.53589	5.57279	5e-05	0.000278578	yes
ENSDARG00000088717	ecrg4b	6:15141744-15173200	NR23	RPE23	OK	6.0868	70.3658	76.4526	3.53112	5.57731	5e-05	0.000278578	yes
ENSDARG00000080009	bahcc1	12:34462110-34657411	NR23	RPE23	OK	23.5808	272.57	296.151	3.53094	5.01677	5e-05	0.000278578	yes
ENSDARG00000045262	gsnb	5:62595207-62626111	NR23	RPE23	OK	13.0975	151.286	164.383	3.52991	4.57694	5e-05	0.000278578	yes
ENSDARG00000061651	marveld2b	5:25604407-25611693	NR23	RPE23	OK	1.40184	16.1846	17.5864	3.52923	5.67352	5e-05	0.000278578	yes
ENSDARG00000051975	cd99	1:32622829-32647456	NR23	RPE23	OK	4.0786	47.0222	51.1008	3.5272	4.90358	5e-05	0.000278578	yes
ENSDARG00000088337	wu:fc34e06	1:39965480-39986482	NR23	RPE23	OK	1.1573	13.3039	14.4612	3.52302	5.99353	5e-05	0.000278578	yes
ENSDARG00000018820	flncb	4:10065902-10131044	NR23	RPE23	OK	2.69483	30.9559	33.6507	3.52195	6.05912	5e-05	0.000278578	yes
ENSDARG00000056627	cxcl14	14:24103553-24113428	NR23	RPE23	OK	19.3663	222.112	241.478	3.51967	6.59967	5e-05	0.000278578	yes
ENSDARG00000061496	si:ch211-250e5.2	22:25652257-25655837	NR23	RPE23	OK	2.3067	26.3688	28.6755	3.51493	4.78197	5e-05	0.000278578	yes
ENSDARG00000009550	foxi3b	14:34174021-34176273	NR23	RPE23	OK	1.30153	14.8735	16.175	3.51446	5.25394	5e-05	0.000278578	yes
ENSDARG00000059123	plcd1a	24:20228068-20274277	NR23	RPE23	OK	5.33101	60.8448	66.1758	3.51265	3.3208	5e-05	0.000278578	yes
ENSDARG00000104255	arhgap27	12:4936557-5009974	NR23	RPE23	OK	1.70849	19.4663	21.1748	3.51019	6.14365	5e-05	0.000278578	yes
ENSDARG00000099819	sb:cb1058	7:24762766-24769819	NR23	RPE23	OK	0.892625	10.1532	11.0458	3.50773	4.39956	5e-05	0.000278578	yes
ENSDARG00000093048	si:ch211-158d24.4	8:41639905-41643357	NR23	RPE23	OK	1.91726	21.7733	23.6906	3.50544	3.96255	5e-05	0.000278578	yes
ENSDARG00000062788	irg1l	14:11121037-11124596	NR23	RPE23	OK	5.07703	57.655	62.732	3.50539	5.92662	5e-05	0.000278578	yes
ENSDARG00000037943	cpt1cb	3:32097186-32158382	NR23	RPE23	OK	4.85851	55.1139	59.9724	3.50383	4.22225	5e-05	0.000278578	yes
ENSDARG00000056836	si:ch211-125o16.4	17:22524811-22532842	NR23	RPE23	OK	15.1473	171.16	186.307	3.49822	5.93318	5e-05	0.000278578	yes
ENSDARG00000102415	scinla	6:23991140-24003857	NR23	RPE23	OK	3.68064	41.5472	45.2278	3.49672	6.51742	5e-05	0.000278578	yes
ENSDARG00000013335	anxa6	14:50263573-50372929	NR23	RPE23	OK	0.905985	10.2231	11.1291	3.49621	2.71447	0.001	0.00392234	yes
ENSDARG00000045887	mmp30	10:38700054-38719558	NR23	RPE23	OK	1.72937	19.491	21.2204	3.49449	5.1209	5e-05	0.000278578	yes
ENSDARG00000018971	b3gnt5a	11:10483606-10679430	NR23	RPE23	OK	1.16595	13.1345	14.3004	3.49378	3.50951	5e-05	0.000278578	yes
ENSDARG00000043182	hhla2a.1	10:35473238-35493764	NR23	RPE23	OK	4.28377	48.2089	52.4927	3.49235	5.32946	5e-05	0.000278578	yes
ENSDARG00000051861	pkp3a	25:22053722-22094185	NR23	RPE23	OK	4.74478	53.3826	58.1274	3.49196	4.48136	5e-05	0.000278578	yes
ENSDARG00000030743	sptlc3	13:34678236-34736446	NR23	RPE23	OK	3.2118	36.0505	39.2623	3.48857	5.79525	5e-05	0.000278578	yes
ENSDARG00000006112	myof	12:10479629-10529345	NR23	RPE23	OK	0.861346	9.63753	10.4989	3.484	5.63345	5e-05	0.000278578	yes
ENSDARG00000059719	fam169aa	5:50432910-50449986	NR23	RPE23	OK	0.861868	9.64216	10.504	3.48382	4.65054	5e-05	0.000278578	yes
ENSDARG00000041623	mt2	18:17545560-17546913	NR23	RPE23	OK	1.29159	14.4146	15.7062	3.48031	3.58719	5e-05	0.000278578	yes
ENSDARG00000014047	cldn7b	10:22175315-22279992	NR23	RPE23	OK	24.7228	275.604	300.327	3.47868	6.228	5e-05	0.000278578	yes
ENSDARG00000005154	aspa	5:61678025-61694278	NR23	RPE23	OK	0.992374	11.0496	12.042	3.47696	3.94843	5e-05	0.000278578	yes
ENSDARG00000076472	ovol1	7:19583600-19596069	NR23	RPE23	OK	3.03565	33.7556	36.7912	3.47505	6.14535	5e-05	0.000278578	yes
ENSDARG00000040513	zgc:92313	12:4204692-4212232	NR23	RPE23	OK	3.85226	42.8224	46.6747	3.47459	5.15167	5e-05	0.000278578	yes
ENSDARG00000031336	hsd20b2	5:37600653-37614654	NR23	RPE23	OK	1.43812	15.8904	17.3285	3.4659	5.57833	5e-05	0.000278578	yes
ENSDARG00000041947	styk1	16:32006885-32022239	NR23	RPE23	OK	5.02706	55.5376	60.5647	3.46568	6.23948	5e-05	0.000278578	yes
ENSDARG00000053104	fam102ba	2:45812494-45838130	NR23	RPE23	OK	1.20394	13.2979	14.5018	3.46536	4.54837	5e-05	0.000278578	yes
ENSDARG00000013576	gadd45bb	2:36957291-36959531	NR23	RPE23	OK	6.9444	76.5972	83.5416	3.46337	5.73265	5e-05	0.000278578	yes
ENSDARG00000089489	fam83e	11:39839568-39864577	NR23	RPE23	OK	1.30927	14.4197	15.729	3.4612	5.12381	5e-05	0.000278578	yes
ENSDARG00000060435	bnipl	16:38327306-38349612	NR23	RPE23	OK	3.18254	35.0449	38.2274	3.46096	5.27213	5e-05	0.000278578	yes
ENSDARG00000036894	AIMP1 (1 of many)	23:45640855-45657895	NR23	RPE23	OK	1.46239	16.0367	17.4991	3.45498	4.08164	5e-05	0.000278578	yes
ENSDARG00000040432	klf2b	19:17832517-17838270	NR23	RPE23	OK	4.49964	49.3043	53.8039	3.45383	6.70394	5e-05	0.000278578	yes
ENSDARG00000062003	myo5b	21:22410324-22510912	NR23	RPE23	OK	2.71022	29.6646	32.3748	3.45226	5.16712	5e-05	0.000278578	yes
ENSDARG00000057984	eps8l1	3:16363418-16387641	NR23	RPE23	OK	5.29839	57.9766	63.275	3.45185	5.10841	5e-05	0.000278578	yes
ENSDARG00000026655	tspo	6:40580682-40585717	NR23	RPE23	OK	9.14	99.8627	109.003	3.44968	6.28717	5e-05	0.000278578	yes
ENSDARG00000087784	si:dkeyp-110a12.4	17:7438177-7460380	NR23	RPE23	OK	0.959144	10.4745	11.4336	3.44899	4.42172	5e-05	0.000278578	yes
ENSDARG00000058358	krt8	23:10314655-10319318	NR23	RPE23	OK	192.359	2099.29	2291.65	3.44802	4.85014	5e-05	0.000278578	yes
ENSDARG00000024546	pla2g4aa	2:21267836-21299300	NR23	RPE23	OK	2.7273	29.6376	32.3649	3.44188	6.25194	5e-05	0.000278578	yes
ENSDARG00000042245	myl13	2:2628811-2639928	NR23	RPE23	OK	10.9656	119.144	130.11	3.44165	5.98237	5e-05	0.000278578	yes
ENSDARG00000079324	ano9b	7:32630507-32653370	NR23	RPE23	OK	0.986406	10.714	11.7004	3.44117	5.62493	5e-05	0.000278578	yes
ENSDARG00000074466	gdpd3a	3:26062720-26073996	NR23	RPE23	OK	3.81342	41.3893	45.2027	3.4401	5.45162	5e-05	0.000278578	yes
ENSDARG00000000804	rassf6	10:13251460-13277893	NR23	RPE23	OK	4.32122	46.8401	51.1613	3.43823	5.50789	5e-05	0.000278578	yes
ENSDARG00000067958	sh3gl1a	2:49723395-49777228	NR23	RPE23	OK	3.95132	42.81	46.7613	3.43754	5.97902	5e-05	0.000278578	yes
ENSDARG00000103148	pvrl4	2:57911534-57945244	NR23	RPE23	OK	1.12761	12.1857	13.3133	3.43385	4.54041	5e-05	0.000278578	yes
ENSDARG00000010977	rab34b	21:26025756-26035080	NR23	RPE23	OK	2.34886	25.3573	27.7062	3.43237	4.30043	5e-05	0.000278578	yes
ENSDARG00000005210	coro2a	1:25911350-25960597	NR23	RPE23	OK	5.9337	63.9919	69.9256	3.43089	3.31138	5e-05	0.000278578	yes
ENSDARG00000087032	si:ch211-200e2.1	23:7537099-7570064	NR23	RPE23	OK	1.47937	15.9409	17.4203	3.42968	6.26655	5e-05	0.000278578	yes
ENSDARG00000089094	si:dkey-160o24.3	14:8136133-8143582	NR23	RPE23	OK	3.71032	39.9517	43.662	3.42864	5.33671	5e-05	0.000278578	yes
ENSDARG00000044167	padi2	6:47845000-47867099	NR23	RPE23	OK	9.92426	106.529	116.453	3.42415	6.31871	5e-05	0.000278578	yes
ENSDARG00000016749	slco1c1	4:2744786-2797462	NR23	RPE23	OK	2.77111	29.6081	32.3792	3.41746	3.42842	5e-05	0.000278578	yes
ENSDARG00000077419	si:ch211-119e14.9	7:18404740-18448097	NR23	RPE23	OK	0.954371	10.1945	11.1489	3.41709	5.39948	5e-05	0.000278578	yes
ENSDARG00000099959	smyhc1	24:40956287-41114665	NR23	RPE23	OK	10.4424	111.541	121.983	3.41705	3.01977	5e-05	0.000278578	yes
ENSDARG00000055370	zgc:163121	2:28222271-28244899	NR23	RPE23	OK	2.86046	30.4772	33.3377	3.41341	4.30069	5e-05	0.000278578	yes
ENSDARG00000029356	mboat1	16:6454594-6484140	NR23	RPE23	OK	9.72394	103.359	113.083	3.40998	6.44571	5e-05	0.000278578	yes
ENSDARG00000004034	arhgdig	3:27582767-27638390	NR23	RPE23	OK	13.8476	146.695	160.543	3.40511	4.81127	5e-05	0.000278578	yes
ENSDARG00000089903	cmasb	25:5127968-5134788	NR23	RPE23	OK	2.23135	23.6223	25.8536	3.40416	4.30077	5e-05	0.000278578	yes
ENSDARG00000070746	SFT2D2 (1 of many)	6:36861735-36865993	NR23	RPE23	OK	2.45425	25.9662	28.4205	3.40328	4.46139	5e-05	0.000278578	yes
ENSDARG00000093521	B3GNT3 (1 of many)	8:13559699-13562569	NR23	RPE23	OK	3.18355	33.6484	36.8319	3.40183	5.41685	5e-05	0.000278578	yes
ENSDARG00000104836	myom1b	7:71496917-71566624	NR23	RPE23	OK	1.61662	17.0863	18.7029	3.40178	2.91263	5e-05	0.000278578	yes
ENSDARG00000010673	trim16	12:46641512-46686254	NR23	RPE23	OK	0.919514	9.68796	10.6075	3.39725	4.75362	5e-05	0.000278578	yes
ENSDARG00000069379	zgc:158868	18:22120312-22127312	NR23	RPE23	OK	2.14277	22.5705	24.7133	3.39689	4.40897	5e-05	0.000278578	yes
ENSDARG00000023498	gmppab	6:13273305-13280695	NR23	RPE23	OK	4.60345	48.4607	53.0642	3.39603	6.1011	5e-05	0.000278578	yes
ENSDARG00000011618	slc26a2	14:25140860-25155258	NR23	RPE23	OK	4.26645	44.8175	49.084	3.39296	6.5756	5e-05	0.000278578	yes
ENSDARG00000070473	parp6b	25:28660539-28691452	NR23	RPE23	OK	1.07391	11.234	12.3079	3.38692	4.61916	5e-05	0.000278578	yes
ENSDARG00000069946	itga6b	1:30215218-30260789	NR23	RPE23	OK	3.52064	36.8257	40.3463	3.38681	4.97556	5e-05	0.000278578	yes
ENSDARG00000104359	anxa1c	5:64320766-64332739	NR23	RPE23	OK	159.604	1667.66	1827.26	3.38526	5.37535	5e-05	0.000278578	yes
ENSDARG00000102335	ano1	7:54052995-54160853	NR23	RPE23	OK	1.44514	15.0973	16.5424	3.38501	5.74809	5e-05	0.000278578	yes
ENSDARG00000021787	abcb5	16:19734697-19762569	NR23	RPE23	OK	6.39725	66.72	73.1172	3.38259	6.07042	5e-05	0.000278578	yes
ENSDARG00000015158	slc50a1	16:23388826-23399846	NR23	RPE23	OK	4.18016	43.5919	47.7721	3.38243	5.63645	5e-05	0.000278578	yes
ENSDARG00000056921	ankk1	15:22078296-22089222	NR23	RPE23	OK	1.67928	17.4643	19.1436	3.37849	5.16587	5e-05	0.000278578	yes
ENSDARG00000094760	si:dkey-125i10.3	5:22752386-22762438	NR23	RPE23	OK	2.05882	21.3721	23.4309	3.37584	4.03838	5e-05	0.000278578	yes
ENSDARG00000089307	pmaip1	10:8697716-8698776	NR23	RPE23	OK	1.31598	13.554	14.87	3.36451	4.00642	5e-05	0.000278578	yes
ENSDARG00000071250	tmem79a	19:791728-797027	NR23	RPE23	OK	1.03607	10.6606	11.6967	3.36308	3.21851	0.001	0.00392234	yes
ENSDARG00000019808	evpla	6:17959265-17983562	NR23	RPE23	OK	31.6413	325.5	357.141	3.36278	4.77553	5e-05	0.000278578	yes
ENSDARG00000061974	grhl2b	19:12315446-12372453	NR23	RPE23	OK	1.04983	10.772	11.8218	3.35907	5.58306	5e-05	0.000278578	yes
ENSDARG00000019365	KRT23	11:11582374-11591449	NR23	RPE23	OK	31.0271	318.346	349.373	3.359	6.08529	5e-05	0.000278578	yes
ENSDARG00000075045	cxcl18b	1:48577743-48581470	NR23	RPE23	OK	1.82526	18.7255	20.5508	3.35883	4.40601	5e-05	0.000278578	yes
ENSDARG00000087303	cebpd	24:35676570-35677830	NR23	RPE23	OK	4.83211	49.5667	54.3988	3.35865	5.89276	5e-05	0.000278578	yes
ENSDARG00000061948	amotl2b	2:23196180-23205527	NR23	RPE23	OK	3.91408	39.9758	43.8899	3.35238	6.5122	5e-05	0.000278578	yes
ENSDARG00000014577	rhpn2	7:38078406-38123810	NR23	RPE23	OK	3.78478	38.6492	42.434	3.35216	4.71705	5e-05	0.000278578	yes
ENSDARG00000027807	fynrk	20:451799-475349	NR23	RPE23	OK	2.46863	25.1679	27.6365	3.3498	5.74203	5e-05	0.000278578	yes
ENSDARG00000078550	zgc:194839	8:32792602-32795982	NR23	RPE23	OK	11.6297	118.555	130.185	3.34967	6.07266	5e-05	0.000278578	yes
ENSDARG00000028896	plpp2b	22:21524440-21559692	NR23	RPE23	OK	1.42147	14.4681	15.8896	3.34742	4.72033	5e-05	0.000278578	yes
ENSDARG00000051768	fhod1	7:34277720-34346837	NR23	RPE23	OK	1.52942	15.4776	17.007	3.33912	2.38623	5e-05	0.000278578	yes
ENSDARG00000094752	rpe65b	8:16641181-16662200	NR23	RPE23	OK	5.05272	51.09	56.1427	3.33791	4.91596	5e-05	0.000278578	yes
ENSDARG00000104919	si:ch211-153b23.3	14:11124781-11132075	NR23	RPE23	OK	1.62202	16.3987	18.0207	3.33772	5.55589	5e-05	0.000278578	yes
ENSDARG00000101892	ino80e	16:10531933-10537997	NR23	RPE23	OK	6.69787	67.6697	74.3676	3.33673	5.92332	5e-05	0.000278578	yes
ENSDARG00000075121	hbegfa	14:6742202-6745213	NR23	RPE23	OK	3.76649	38.0204	41.7869	3.33548	4.44934	5e-05	0.000278578	yes
ENSDARG00000101043	ppl	3:36317931-36340128	NR23	RPE23	OK	63.485	640.326	703.811	3.33432	4.47063	5e-05	0.000278578	yes
ENSDARG00000018923	fat2	14:25806084-25879911	NR23	RPE23	OK	1.43917	14.5154	15.9546	3.33427	4.95013	5e-05	0.000278578	yes
ENSDARG00000061764	ahnak	14:26461226-26498229	NR23	RPE23	OK	19.6512	197.795	217.446	3.33131	4.83575	5e-05	0.000278578	yes
ENSDARG00000092998	si:ch211-202f5.3	5:56783584-56815397	NR23	RPE23	OK	3.81088	38.3252	42.1361	3.3301	5.26329	5e-05	0.000278578	yes
ENSDARG00000095434	si:ch211-217k17.8	1:51757706-51765926	NR23	RPE23	OK	5.35351	53.8281	59.1816	3.3298	2.06494	0.0025	0.0085965	yes
ENSDARG00000055926	foxi3a	21:30314560-30316256	NR23	RPE23	OK	1.11693	11.2256	12.3425	3.32918	4.62988	5e-05	0.000278578	yes
ENSDARG00000009978	icn	16:23516156-23517520	NR23	RPE23	OK	173.826	1745.64	1919.47	3.32804	6.18642	5e-05	0.000278578	yes
ENSDARG00000052705	pkp1b	6:54703197-54745934	NR23	RPE23	OK	4.82215	48.3808	53.203	3.32669	6.30731	5e-05	0.000278578	yes
ENSDARG00000041051	mid1ip1a	9:30452441-30453669	NR23	RPE23	OK	16.4315	164.602	181.034	3.32445	6.21545	5e-05	0.000278578	yes
ENSDARG00000056938	kera	4:16348179-16356251	NR23	RPE23	OK	2.78578	27.9005	30.6863	3.32414	2.45214	5e-05	0.000278578	yes
ENSDARG00000097959	si:dkey-248g15.3	17:2373116-2378829	NR23	RPE23	OK	19.4281	194.206	213.634	3.32137	4.40571	5e-05	0.000278578	yes
ENSDARG00000058940	si:ch211-248e11.2	8:11505146-11512568	NR23	RPE23	OK	1.68367	16.8189	18.5026	3.3204	4.22309	5e-05	0.000278578	yes
ENSDARG00000101910	pcdh20	14:14262873-14267478	NR23	RPE23	OK	1.467	14.6336	16.1006	3.31835	5.45659	5e-05	0.000278578	yes
ENSDARG00000099306	zgc:175088	11:41731443-41841731	NR23	RPE23	OK	61.1566	609.921	671.078	3.31804	4.53208	5e-05	0.000278578	yes
ENSDARG00000079608	SGPP2	15:42279354-42299710	NR23	RPE23	OK	1.66677	16.6152	18.282	3.31737	4.72949	5e-05	0.000278578	yes
ENSDARG00000036820	mgll	8:26273420-26307362	NR23	RPE23	OK	6.16329	61.3217	67.485	3.31462	5.32912	5e-05	0.000278578	yes
ENSDARG00000058939	b4galnt3b	18:6417972-6477255	NR23	RPE23	OK	1.37145	13.6268	14.9982	3.31267	5.63485	5e-05	0.000278578	yes
ENSDARG00000096684	si:dkeyp-122d12.1	4:29307547-29309596	NR23	RPE23	OK	1.21097	12.0067	13.2177	3.30961	2.97158	0.0007	0.00287971	yes
ENSDARG00000039095	nkx2.3	13:40283324-40286027	NR23	RPE23	OK	1.13712	11.2605	12.3976	3.30782	3.97768	5e-05	0.000278578	yes
ENSDARG00000061249	myom1a	2:30932654-30976380	NR23	RPE23	OK	1.76208	17.4068	19.1689	3.3043	2.50717	5e-05	0.000278578	yes
ENSDARG00000005525	acy3.2	1:51855223-51876018	NR23	RPE23	OK	5.85096	57.6888	63.5398	3.30155	4.41552	5e-05	0.000278578	yes
ENSDARG00000025403	ftr83	5:30141573-30149340	NR23	RPE23	OK	16.4178	161.75	178.168	3.30043	4.52488	5e-05	0.000278578	yes
ENSDARG00000035958	tnni2b.1	7:39128729-39135746	NR23	RPE23	OK	14.4543	142.22	156.674	3.29855	4.76198	5e-05	0.000278578	yes
ENSDARG00000095796	si:dkey-87o1.2	16:17807959-17813088	NR23	RPE23	OK	20.778	204.42	225.198	3.29841	5.86483	5e-05	0.000278578	yes
ENSDARG00000028664	ahsa1a	20:27068063-27075091	NR23	RPE23	OK	1.06062	10.3578	11.4184	3.28773	2.15015	5e-05	0.000278578	yes
ENSDARG00000061303	oca2	6:37881001-38060286	NR23	RPE23	OK	1.7616	17.1996	18.9612	3.28742	4.42885	5e-05	0.000278578	yes
ENSDARG00000055592	capn2b	22:26308165-26334019	NR23	RPE23	OK	7.03081	68.5641	75.5949	3.28569	6.08189	5e-05	0.000278578	yes
ENSDARG00000045980	cst14b.1	5:4081427-4091680	NR23	RPE23	OK	47.3884	461.698	509.086	3.28434	5.59516	5e-05	0.000278578	yes
ENSDARG00000074126	ttc39a	8:16434645-16479445	NR23	RPE23	OK	4.59244	44.7417	49.3341	3.28429	5.92725	5e-05	0.000278578	yes
ENSDARG00000035329	capns1a	5:36054663-36065541	NR23	RPE23	OK	46.17	449.461	495.631	3.28317	4.76678	5e-05	0.000278578	yes
ENSDARG00000024775	si:ch211-129c21.1	22:22291747-22315783	NR23	RPE23	OK	1.63346	15.8863	17.5198	3.28178	5.3983	5e-05	0.000278578	yes
ENSDARG00000042725	cebpb	8:28414258-28415774	NR23	RPE23	OK	12.6301	122.517	135.147	3.27805	6.30314	5e-05	0.000278578	yes
ENSDARG00000070343	hoxc6a	23:35982621-36178306	NR23	RPE23	OK	1.99117	19.3147	21.3059	3.278	1.93995	0.00325	0.0107463	yes
ENSDARG00000091699	capn2a	13:42600055-42630618	NR23	RPE23	OK	6.08308	59.0012	65.0843	3.27787	5.44206	5e-05	0.000278578	yes
ENSDARG00000035018	thy1	5:29193904-29203140	NR23	RPE23	OK	9.86007	95.594	105.454	3.27725	5.68522	5e-05	0.000278578	yes
ENSDARG00000056027	hoxb8a	3:23557360-23559933	NR23	RPE23	OK	3.27975	31.7893	35.0691	3.27688	5.83168	5e-05	0.000278578	yes
ENSDARG00000078254	ftr14l	13:18402012-18408928	NR23	RPE23	OK	4.19893	40.6871	44.886	3.27648	5.22179	5e-05	0.000278578	yes
ENSDARG00000052427	zgc:153929	5:56988680-57001432	NR23	RPE23	OK	2.75768	26.6917	29.4494	3.27486	5.42478	5e-05	0.000278578	yes
ENSDARG00000008413	atp11a	1:45572240-45710404	NR23	RPE23	OK	5.19165	50.202	55.3937	3.27348	3.09535	5e-05	0.000278578	yes
ENSDARG00000098837	tgm5l	6:2012018-2028822	NR23	RPE23	OK	0.988934	9.55653	10.5455	3.27254	4.36575	5e-05	0.000278578	yes
ENSDARG00000088168	ablim3	14:34293830-34431592	NR23	RPE23	OK	1.17962	11.3816	12.5612	3.27031	3.35255	5e-05	0.000278578	yes
ENSDARG00000068409	vgll4l	8:31090031-31098305	NR23	RPE23	OK	3.56718	34.3838	37.951	3.26887	4.97139	5e-05	0.000278578	yes
ENSDARG00000044767	CR855387.1	3:15027421-15037193	NR23	RPE23	OK	1.07332	10.3379	11.4112	3.26778	4.78548	5e-05	0.000278578	yes
ENSDARG00000059362	ptrfb	24:7607944-7638839	NR23	RPE23	OK	2.00085	19.1771	21.1779	3.2607	4.80569	5e-05	0.000278578	yes
ENSDARG00000078102	si:ch211-150i13.1	13:22609388-22647309	NR23	RPE23	OK	1.13579	10.8851	12.0209	3.26058	4.26977	5e-05	0.000278578	yes
ENSDARG00000088116	gstm.3	8:25283032-25287875	NR23	RPE23	OK	2.68199	25.6472	28.3292	3.25742	4.65881	5e-05	0.000278578	yes
ENSDARG00000091555	ostf1	5:6159742-6182944	NR23	RPE23	OK	6.39866	61.1286	67.5273	3.25601	4.86385	5e-05	0.000278578	yes
ENSDARG00000039406	prom2	13:28617483-28643897	NR23	RPE23	OK	2.62775	25.0834	27.7111	3.25483	2.27681	0.0002	0.000960914	yes
ENSDARG00000032795	tmem8a	1:9235769-9256939	NR23	RPE23	OK	2.3244	22.1405	24.4649	3.25176	5.55985	5e-05	0.000278578	yes
ENSDARG00000017320	f11r.1	5:29231041-29248626	NR23	RPE23	OK	17.81	169.574	187.384	3.25116	4.71156	5e-05	0.000278578	yes
ENSDARG00000071478	lnx2b	14:32573365-32605615	NR23	RPE23	OK	1.32475	12.6088	13.9336	3.25064	3.04609	5e-05	0.000278578	yes
ENSDARG00000060980	atp8b1	21:3467097-3548981	NR23	RPE23	OK	3.68577	35.0539	38.7397	3.24954	6.16669	5e-05	0.000278578	yes
ENSDARG00000044655	st14b	21:25239085-25258482	NR23	RPE23	OK	1.76951	16.8059	18.5754	3.24754	5.25969	5e-05	0.000278578	yes
ENSDARG00000069476	spint2	15:20302695-20314784	NR23	RPE23	OK	14.3401	135.99	150.33	3.24537	5.45282	5e-05	0.000278578	yes
ENSDARG00000100712	si:dkey-19b23.12	7:20251375-20256803	NR23	RPE23	OK	10.7691	102.09	112.859	3.24487	5.51387	5e-05	0.000278578	yes
ENSDARG00000042544	degs2	17:30877467-30883417	NR23	RPE23	OK	2.80708	26.6103	29.4174	3.24484	5.15992	5e-05	0.000278578	yes
ENSDARG00000042934	ctgfa	20:25441723-25444400	NR23	RPE23	OK	8.61623	81.6032	90.2194	3.2435	6.72283	5e-05	0.000278578	yes
ENSDARG00000093759	gpr31	20:42807175-42845350	NR23	RPE23	OK	2.16643	20.4738	22.6402	3.24039	4.38109	5e-05	0.000278578	yes
ENSDARG00000088002	BX322608.1	4:16455664-16461870	NR23	RPE23	OK	1.42702	13.4779	14.9049	3.23952	5.14449	5e-05	0.000278578	yes
ENSDARG00000059039	mhc1ula	22:5328959-5344278	NR23	RPE23	OK	1.48716	14.0277	15.5149	3.23764	4.60622	5e-05	0.000278578	yes
ENSDARG00000061941	trpv4	5:19291228-19342661	NR23	RPE23	OK	1.08001	10.1849	11.2649	3.23732	5.09231	5e-05	0.000278578	yes
ENSDARG00000099517	adssl1	17:626927-971042	NR23	RPE23	OK	1.42946	13.4803	14.9098	3.23731	1.35484	0.00875	0.0250357	yes
ENSDARG00000007108	lipia	21:34910542-34938382	NR23	RPE23	OK	2.62396	24.7279	27.3519	3.23633	4.91861	5e-05	0.000278578	yes
ENSDARG00000069111	IKZF2	9:40149437-40213014	NR23	RPE23	OK	2.07014	19.4715	21.5416	3.23356	5.41741	5e-05	0.000278578	yes
ENSDARG00000044776	clic3	21:13566926-13575466	NR23	RPE23	OK	8.33716	78.2231	86.5603	3.22997	5.73488	5e-05	0.000278578	yes
ENSDARG00000017799	tgm1	23:1721805-1739284	NR23	RPE23	OK	3.17556	29.7831	32.9587	3.22941	5.74103	5e-05	0.000278578	yes
ENSDARG00000040045	cldn1	2:45474-48529	NR23	RPE23	OK	2.78064	26.0782	28.8588	3.22935	4.13498	5e-05	0.000278578	yes
ENSDARG00000062974	itga2.2	10:9052209-9108717	NR23	RPE23	OK	1.74487	16.3517	18.0966	3.22825	5.71724	5e-05	0.000278578	yes
ENSDARG00000035890	fuca1.1	19:32908298-32913253	NR23	RPE23	OK	18.9219	176.407	195.329	3.22078	6.44475	5e-05	0.000278578	yes
ENSDARG00000057437	apodb	24:26161320-26183680	NR23	RPE23	OK	4.75279	44.2767	49.0295	3.2197	4.88904	5e-05	0.000278578	yes
ENSDARG00000052129	boka	6:27069067-27098131	NR23	RPE23	OK	1.1714	10.853	12.0244	3.21178	5.05935	5e-05	0.000278578	yes
ENSDARG00000035028	lpcat4	7:1337848-1359886	NR23	RPE23	OK	2.04729	18.9538	21.0011	3.2107	4.81019	5e-05	0.000278578	yes
ENSDARG00000070917	kitlga	25:18022505-18044137	NR23	RPE23	OK	3.19936	29.6042	32.8036	3.20995	5.48923	5e-05	0.000278578	yes
ENSDARG00000019564	asap2b	20:29731773-29772579	NR23	RPE23	OK	2.41841	22.3306	24.749	3.20689	6.15337	5e-05	0.000278578	yes
ENSDARG00000013056	itpk1a	20:27150432-27187053	NR23	RPE23	OK	1.93507	17.8608	19.7959	3.20634	5.09562	5e-05	0.000278578	yes
ENSDARG00000092278	si:dkey-18j14.4	1:30115404-30119210	NR23	RPE23	OK	2.4063	22.2055	24.6118	3.20603	4.45895	5e-05	0.000278578	yes
ENSDARG00000003732	mitfa	6:43392850-43435741	NR23	RPE23	OK	3.28102	30.2441	33.5251	3.20444	5.29492	5e-05	0.000278578	yes
ENSDARG00000100088	CU915738.1	15:37122102-37202477	NR23	RPE23	OK	2.67885	24.6054	27.2843	3.19929	5.85812	5e-05	0.000278578	yes
ENSDARG00000099197	actc1b	17:117123-124703	NR23	RPE23	OK	33.6701	309.035	342.705	3.19823	5.54768	5e-05	0.000278578	yes
ENSDARG00000074002	slc6a11a	6:40631529-40648667	NR23	RPE23	OK	5.83256	53.5012	59.3338	3.19737	5.83227	5e-05	0.000278578	yes
ENSDARG00000058206	si:ch211-153b23.5	14:11151485-11154988	NR23	RPE23	OK	24.1959	221.787	245.983	3.19634	5.80155	5e-05	0.000278578	yes
ENSDARG00000008170	dbnla	10:42530045-42544431	NR23	RPE23	OK	3.64913	33.4126	37.0617	3.19477	4.75172	5e-05	0.000278578	yes
ENSDARG00000057826	si:ch73-61d6.3	8:13150003-13183024	NR23	RPE23	OK	1.48903	13.6279	15.1169	3.19412	4.04427	5e-05	0.000278578	yes
ENSDARG00000033760	pmelb	23:35573738-35591533	NR23	RPE23	OK	6.70011	61.2662	67.9663	3.19283	5.70254	5e-05	0.000278578	yes
ENSDARG00000100691	prss35	16:32889284-33050822	NR23	RPE23	OK	1.44309	13.1944	14.6375	3.19269	5.00888	5e-05	0.000278578	yes
ENSDARG00000093957	si:dkey-251i10.2	5:66784657-66793006	NR23	RPE23	OK	5.86415	53.5598	59.424	3.19116	5.209	5e-05	0.000278578	yes
ENSDARG00000006786	copz2	3:23964032-23980864	NR23	RPE23	OK	5.68207	51.7303	57.4124	3.18652	3.03791	5e-05	0.000278578	yes
ENSDARG00000095615	si:dkeyp-86h10.3	16:20503551-20506327	NR23	RPE23	OK	4.01584	36.5268	40.5426	3.18518	5.08851	5e-05	0.000278578	yes
ENSDARG00000059993	trpm4a	3:32360752-32387233	NR23	RPE23	OK	1.84102	16.7398	18.5808	3.18471	5.6771	5e-05	0.000278578	yes
ENSDARG00000012972	cfl1l	13:33238011-34433123	NR23	RPE23	OK	83.4532	758.375	841.828	3.18387	2.38168	0.0027	0.00919845	yes
ENSDARG00000097973	si:ch1073-190k2.1	15:46098134-46100286	NR23	RPE23	OK	6.81212	61.84	68.6521	3.18236	5.22563	5e-05	0.000278578	yes
ENSDARG00000001414	mctp2a	18:23375174-23467233	NR23	RPE23	OK	2.4659	22.3811	24.847	3.1821	5.30106	5e-05	0.000278578	yes
ENSDARG00000015654	ca15a	12:4283382-4309427	NR23	RPE23	OK	1.33491	12.1071	13.442	3.18104	4.39659	5e-05	0.000278578	yes
ENSDARG00000077410	myo9b	2:37702463-37762526	NR23	RPE23	OK	1.86528	16.8909	18.7562	3.17878	4.44931	5e-05	0.000278578	yes
ENSDARG00000091304	card19	11:36827621-36834444	NR23	RPE23	OK	2.49557	22.5322	25.0278	3.17454	3.51244	5e-05	0.000278578	yes
ENSDARG00000039455	tspan15	13:22793573-22831160	NR23	RPE23	OK	2.2613	20.394	22.6553	3.17292	2.45557	5e-05	0.000278578	yes
ENSDARG00000022767	apobb.1	20:31330043-31405926	NR23	RPE23	OK	2.7804	25.0307	27.8111	3.17034	5.17273	5e-05	0.000278578	yes
ENSDARG00000095388	si:ch211-42i9.5	1:18996811-19001783	NR23	RPE23	OK	1.48741	13.3852	14.8726	3.16976	3.27001	5e-05	0.000278578	yes
ENSDARG00000004658	zgc:101810	7:7145550-7164981	NR23	RPE23	OK	3.28301	29.5323	32.8153	3.1692	5.6873	5e-05	0.000278578	yes
ENSDARG00000002564	syngr1a	3:21121078-21149825	NR23	RPE23	OK	5.45776	49.0875	54.5453	3.16898	5.6962	5e-05	0.000278578	yes
ENSDARG00000022807	PITPNC1	16:13534373-13563698	NR23	RPE23	OK	1.69077	15.1648	16.8556	3.16497	5.03927	5e-05	0.000278578	yes
ENSDARG00000011245	esrp1	16:26767234-26803277	NR23	RPE23	OK	4.41195	39.5133	43.9252	3.16285	6.09038	5e-05	0.000278578	yes
ENSDARG00000042559	tnni1c	18:6484982-6494059	NR23	RPE23	OK	1.31347	11.7555	13.069	3.16189	3.45404	5e-05	0.000278578	yes
ENSDARG00000044073	fuca2	17:6280820-6294571	NR23	RPE23	OK	4.51636	40.4008	44.9172	3.16115	5.83736	5e-05	0.000278578	yes
ENSDARG00000056331	ahcyl1	8:24952750-24992018	NR23	RPE23	OK	3.26757	29.1227	32.3903	3.15586	4.99047	5e-05	0.000278578	yes
ENSDARG00000004539	ptgs2a	2:21258434-21265802	NR23	RPE23	OK	12.4309	110.529	122.96	3.15243	5.14151	5e-05	0.000278578	yes
ENSDARG00000077082	agtrap	11:15905881-16189940	NR23	RPE23	OK	7.66926	68.0435	75.7128	3.1493	0.284771	0.0115	0.0315065	yes
ENSDARG00000061736	ank3a	17:20680224-20877630	NR23	RPE23	OK	9.26733	82.2115	91.4788	3.14912	2.47095	5e-05	0.000278578	yes
ENSDARG00000024141	cav3	6:41998529-42006244	NR23	RPE23	OK	1.84074	16.3257	18.1664	3.14879	4.27231	5e-05	0.000278578	yes
ENSDARG00000037064	galca	20:4726848-4750537	NR23	RPE23	OK	2.02798	17.9794	20.0074	3.14823	5.59927	5e-05	0.000278578	yes
ENSDARG00000057138	zgc:174164	12:11277545-11311596	NR23	RPE23	OK	1.8665	16.5181	18.3846	3.14564	5.28954	5e-05	0.000278578	yes
ENSDARG00000055784	ptpn3	16:26673709-26727182	NR23	RPE23	OK	1.87802	16.6117	18.4897	3.14491	5.40511	5e-05	0.000278578	yes
ENSDARG00000077463	LEPROT	2:14008248-14009181	NR23	RPE23	OK	3.65301	32.2759	35.9289	3.1433	3.28856	5e-05	0.000278578	yes
ENSDARG00000063295	myh9a	6:7578623-7619545	NR23	RPE23	OK	16.6672	147.157	163.824	3.14227	4.97986	5e-05	0.000278578	yes
ENSDARG00000004377	ppp1r13ba	17:14606206-14683643	NR23	RPE23	OK	3.36899	29.7088	33.0778	3.1405	1.95344	0.00115	0.00442543	yes
ENSDARG00000070427	s100v1	16:28819779-28825383	NR23	RPE23	OK	21.6382	190.683	212.321	3.13952	5.56096	5e-05	0.000278578	yes
ENSDARG00000061173	st14a	18:44538744-44571298	NR23	RPE23	OK	7.44679	65.5187	72.9655	3.13722	3.712	5e-05	0.000278578	yes
ENSDARG00000069833	rhbdl2	16:33188703-33198552	NR23	RPE23	OK	2.14164	18.8192	20.9608	3.13542	3.79746	5e-05	0.000278578	yes
ENSDARG00000102750	cdh1	7:52788341-52847585	NR23	RPE23	OK	43.0636	377.471	420.535	3.13182	5.03965	5e-05	0.000278578	yes
ENSDARG00000004141	zgc:92630	15:15479600-15501508	NR23	RPE23	OK	1.06065	9.29548	10.3561	3.13158	4.11628	5e-05	0.000278578	yes
ENSDARG00000051965	btr01	1:44355125-44376396	NR23	RPE23	OK	3.30656	28.9061	32.2127	3.12797	2.56525	5e-05	0.000278578	yes
ENSDARG00000027611	sdpra	9:24412198-24431723	NR23	RPE23	OK	4.39243	38.369	42.7614	3.12685	5.61263	5e-05	0.000278578	yes
ENSDARG00000039577	ptk2bb	20:19927795-19964548	NR23	RPE23	OK	3.04105	26.5581	29.5991	3.12651	3.59406	5e-05	0.000278578	yes
ENSDARG00000008363	mcl1b	16:29651325-29656830	NR23	RPE23	OK	27.7662	242.351	270.117	3.1257	6.18093	5e-05	0.000278578	yes
ENSDARG00000103929	ildr1a	1:44838-50247	NR23	RPE23	OK	2.14622	18.5889	20.7351	3.11457	2.70342	5e-05	0.000278578	yes
ENSDARG00000055647	ftr82	5:30106979-30115072	NR23	RPE23	OK	9.22212	79.8005	89.0226	3.11323	6.21318	5e-05	0.000278578	yes
ENSDARG00000039052	klhl40a	2:21668894-21677069	NR23	RPE23	OK	1.08369	9.37137	10.4551	3.11231	4.72311	5e-05	0.000278578	yes
ENSDARG00000013777	ppp1r13l	18:35861924-35917813	NR23	RPE23	OK	2.67072	23.0406	25.7113	3.10887	5.70386	5e-05	0.000278578	yes
ENSDARG00000076321	col28a2a	9:48600010-48673250	NR23	RPE23	OK	15.9574	137.351	153.308	3.10557	2.94165	5e-05	0.000278578	yes
ENSDARG00000043128	cldne	15:2596307-2685761	NR23	RPE23	OK	20.7363	178.358	199.094	3.10455	4.61836	5e-05	0.000278578	yes
ENSDARG00000041546	gypc	9:23854907-23907745	NR23	RPE23	OK	1.23782	10.6391	11.8769	3.1035	4.17278	5e-05	0.000278578	yes
ENSDARG00000099291	lsr	15:34080864-34106943	NR23	RPE23	OK	2.87393	24.6717	27.5456	3.10176	3.67442	5e-05	0.000278578	yes
ENSDARG00000043317	kita	20:22435837-22478728	NR23	RPE23	OK	1.8944	16.2493	18.1437	3.10057	5.664	5e-05	0.000278578	yes
ENSDARG00000016357	fmo5	20:15184947-15205206	NR23	RPE23	OK	7.04429	60.4028	67.4471	3.10009	5.27956	5e-05	0.000278578	yes
ENSDARG00000092900	si:ch211-279m15.1	20:31525939-31840938	NR23	RPE23	OK	97.9192	837.248	935.167	3.09599	5.21413	5e-05	0.000278578	yes
ENSDARG00000071010	tuft1b	19:7798523-7831270	NR23	RPE23	OK	1.23769	10.569	11.8067	3.09412	4.58702	5e-05	0.000278578	yes
ENSDARG00000020926	creb3l3l	8:31365886-31375388	NR23	RPE23	OK	4.3901	37.4287	41.8188	3.09182	3.32471	5e-05	0.000278578	yes
ENSDARG00000054616	cldni	3:30790403-30795479	NR23	RPE23	OK	15.8777	135.243	151.121	3.09048	5.81241	5e-05	0.000278578	yes
ENSDARG00000098777	prdm1b	19:48570664-48628219	NR23	RPE23	OK	4.58699	38.9918	43.5788	3.08755	5.08366	5e-05	0.000278578	yes
ENSDARG00000022309	dspa	2:1767464-1819985	NR23	RPE23	OK	11.7638	99.9509	111.715	3.08687	4.24425	5e-05	0.000278578	yes
ENSDARG00000093684	tmem238a	19:10412399-10414408	NR23	RPE23	OK	3.12052	26.5108	29.6313	3.08672	4.79808	5e-05	0.000278578	yes
ENSDARG00000051809	btr12	7:73448023-73463742	NR23	RPE23	OK	1.93606	16.387	18.3231	3.08136	5.20944	5e-05	0.000278578	yes
ENSDARG00000004177	fam169ab	21:15774774-15802712	NR23	RPE23	OK	1.2514	10.5876	11.839	3.08076	3.86344	5e-05	0.000278578	yes
ENSDARG00000021242	mvp	3:15541502-15584730	NR23	RPE23	OK	5.25265	44.2947	49.5474	3.07602	6.01955	5e-05	0.000278578	yes
ENSDARG00000052279	osgn1	6:50696161-50705470	NR23	RPE23	OK	17.9822	151.587	169.569	3.0755	6.17227	5e-05	0.000278578	yes
ENSDARG00000038489	b3gnt7	22:36687670-36692452	NR23	RPE23	OK	8.61205	72.5518	81.1638	3.07458	3.25115	5e-05	0.000278578	yes
ENSDARG00000102146	si:ch211-69b7.6	11:11907958-11926604	NR23	RPE23	OK	2.39866	20.2029	22.6016	3.07426	5.68018	5e-05	0.000278578	yes
ENSDARG00000015902	stat6	23:27152324-27196639	NR23	RPE23	OK	4.71828	39.7036	44.4219	3.07294	3.99085	5e-05	0.000278578	yes
ENSDARG00000031248	enkur	24:6643870-6649311	NR23	RPE23	OK	1.61643	13.5674	15.1838	3.06927	4.44721	5e-05	0.000278578	yes
ENSDARG00000043010	camk2d1	7:57423276-57578210	NR23	RPE23	OK	14.5328	121.705	136.238	3.066	3.6508	5e-05	0.000278578	yes
ENSDARG00000029305	baiap2l1a	12:17694070-17741458	NR23	RPE23	OK	2.45037	20.5136	22.964	3.06551	5.26167	5e-05	0.000278578	yes
ENSDARG00000045067	kcnk1a	12:30590952-30597209	NR23	RPE23	OK	1.9457	16.2807	18.2264	3.0648	4.04265	5e-05	0.000278578	yes
ENSDARG00000055589	s100t	16:22766427-22767996	NR23	RPE23	OK	1.79857	15.0219	16.8205	3.06214	3.8648	5e-05	0.000278578	yes
ENSDARG00000053232	itgb1b.1	2:43719682-43753656	NR23	RPE23	OK	3.4304	28.6277	32.0581	3.06096	5.30447	5e-05	0.000278578	yes
ENSDARG00000060153	h6pd	6:45917098-45927583	NR23	RPE23	OK	4.1277	34.3959	38.5236	3.05882	3.2769	5e-05	0.000278578	yes
ENSDARG00000074719	rab38c	21:30512372-30524274	NR23	RPE23	OK	1.14045	9.48843	10.6289	3.05656	2.736	5e-05	0.000278578	yes
ENSDARG00000069692	col7a1l	4:15890681-15967505	NR23	RPE23	OK	3.50485	29.1544	32.6593	3.05629	4.52533	5e-05	0.000278578	yes
ENSDARG00000034943	si:ch211-127l15.5	14:31525009-31543783	NR23	RPE23	OK	13.9098	115.651	129.561	3.05561	2.71307	5e-05	0.000278578	yes
ENSDARG00000086874	si:ch211-232i5.3	20:8093969-8106979	NR23	RPE23	OK	4.67441	38.8514	43.5258	3.05511	5.0324	5e-05	0.000278578	yes
ENSDARG00000000369	prkag3b	9:14119125-14137693	NR23	RPE23	OK	1.39745	11.6059	13.0034	3.05398	3.17354	5e-05	0.000278578	yes
ENSDARG00000076673	DSP (1 of many)	20:53044040-53077408	NR23	RPE23	OK	7.21723	59.913	67.1302	3.05335	6.04653	5e-05	0.000278578	yes
ENSDARG00000078072	si:ch211-232i5.1	20:8113330-8122933	NR23	RPE23	OK	2.69089	22.3249	25.0158	3.0525	5.3402	5e-05	0.000278578	yes
ENSDARG00000071518	krt222	22:11689097-11705539	NR23	RPE23	OK	3.98954	33.0367	37.0262	3.04977	4.53886	5e-05	0.000278578	yes
ENSDARG00000098191	si:dkey-16l2.20	3:32711079-32727621	NR23	RPE23	OK	11.1288	92.1235	103.252	3.04927	2.79839	0.0022	0.00771698	yes
ENSDARG00000003757	cnpy1	2:30002688-30064104	NR23	RPE23	OK	6.9282	57.3026	64.2308	3.04805	4.80124	5e-05	0.000278578	yes
ENSDARG00000018159	ano10b	25:13431856-13461812	NR23	RPE23	OK	2.19948	18.1764	20.3759	3.04683	2.90417	5e-05	0.000278578	yes
ENSDARG00000036897	SGMS2 (1 of many)	23:45622869-45637383	NR23	RPE23	OK	4.24992	34.9633	39.2132	3.04033	4.68722	5e-05	0.000278578	yes
ENSDARG00000002593	slc45a2	21:19409305-19447653	NR23	RPE23	OK	13.8722	114.055	127.927	3.03946	5.91843	5e-05	0.000278578	yes
ENSDARG00000042535	actc1a	20:29574264-29580635	NR23	RPE23	OK	9.72026	79.8778	89.5981	3.03873	5.58981	5e-05	0.000278578	yes
ENSDARG00000052429	syngr2a	3:57696102-57746357	NR23	RPE23	OK	3.59554	29.5179	33.1134	3.03731	4.78141	5e-05	0.000278578	yes
ENSDARG00000004497	tspan33a	4:14958604-14971812	NR23	RPE23	OK	2.02122	16.5854	18.6066	3.03662	4.34795	5e-05	0.000278578	yes
ENSDARG00000098746	dhrs13l1	14:4044394-4056442	NR23	RPE23	OK	1.45491	11.9377	13.3926	3.03652	4.07555	5e-05	0.000278578	yes
ENSDARG00000061398	epb41l4b	16:26727557-26761863	NR23	RPE23	OK	1.37479	11.2554	12.6302	3.03333	4.09553	5e-05	0.000278578	yes
ENSDARG00000089382	zgc:158463	5:825788-827000	NR23	RPE23	OK	62.3769	510.524	572.901	3.0329	3.96135	5e-05	0.000278578	yes
ENSDARG00000101407	tgm1l4	23:46240646-46250912	NR23	RPE23	OK	12.5794	102.873	115.452	3.03172	5.33928	5e-05	0.000278578	yes
ENSDARG00000052997	sema4e	2:49787947-49869451	NR23	RPE23	OK	2.60218	21.2594	23.8616	3.0303	4.3141	5e-05	0.000278578	yes
ENSDARG00000086292	st6galnac	12:36118663-36138764	NR23	RPE23	OK	5.00047	40.8315	45.832	3.02955	5.81164	5e-05	0.000278578	yes
ENSDARG00000036292	cdx4	14:32621403-32624855	NR23	RPE23	OK	1.96143	15.9549	17.9163	3.02402	4.77451	5e-05	0.000278578	yes
ENSDARG00000004877	rock2b	20:33668432-33802165	NR23	RPE23	OK	7.47799	60.6981	68.1761	3.02093	2.91172	5e-05	0.000278578	yes
ENSDARG00000030176	ITGB1BP2	7:23456610-23474827	NR23	RPE23	OK	2.10141	17.0416	19.143	3.01963	4.06949	5e-05	0.000278578	yes
ENSDARG00000020863	trim25l	6:4000589-4016218	NR23	RPE23	OK	1.37484	11.1317	12.5065	3.01734	4.71043	5e-05	0.000278578	yes
ENSDARG00000063435	trpm4b.2	12:4340965-4497181	NR23	RPE23	OK	2.22737	18.0286	20.256	3.01688	4.74744	5e-05	0.000278578	yes
ENSDARG00000068851	rnf183	15:35028510-35034726	NR23	RPE23	OK	3.31083	26.6673	29.9781	3.00981	4.7463	5e-05	0.000278578	yes
ENSDARG00000026629	gmds	20:26809914-26923467	NR23	RPE23	OK	22.8133	183.466	206.279	3.00756	5.27894	5e-05	0.000278578	yes
ENSDARG00000034836	KRT86	8:7041425-7050335	NR23	RPE23	OK	15.2896	122.894	138.184	3.0068	4.95311	5e-05	0.000278578	yes
ENSDARG00000069250	uacaa	18:20058307-20093811	NR23	RPE23	OK	1.67434	13.4523	15.1266	3.00619	4.95651	5e-05	0.000278578	yes
ENSDARG00000102261	RSPH1	9:16827921-16845830	NR23	RPE23	OK	2.0981	16.8496	18.9477	3.00556	4.28084	5e-05	0.000278578	yes
ENSDARG00000031164	tuba8l2	1:4704670-4721311	NR23	RPE23	OK	23.8277	190.998	214.826	3.00285	5.59659	5e-05	0.000278578	yes
ENSDARG00000078363	mcoln3a	2:1615797-1643967	NR23	RPE23	OK	1.61618	12.9501	14.5663	3.00231	5.06713	5e-05	0.000278578	yes
ENSDARG00000058371	krt5	23:10238225-10242488	NR23	RPE23	OK	384.802	3078.07	3462.87	2.99984	3.29604	5e-05	0.000278578	yes
ENSDARG00000104123	Metazoa_SRP	11:11445771-11446068	NR23	RPE23	OK	103.281	826.098	929.379	2.99974	5.82487	5e-05	0.000278578	yes
ENSDARG00000018485	cyp2v1	20:25626711-25659328	NR23	RPE23	OK	1.6944	13.5396	15.234	2.99834	3.91331	5e-05	0.000278578	yes
ENSDARG00000102200	man2a1	5:56335620-56534135	NR23	RPE23	OK	3.69968	29.5463	33.246	2.99751	5.89133	5e-05	0.000278578	yes
ENSDARG00000018404	krt18	23:10412880-10416784	NR23	RPE23	OK	92.547	737.504	830.051	2.99439	4.51171	5e-05	0.000278578	yes
ENSDARG00000052215	btr02	3:49092997-49104592	NR23	RPE23	OK	1.57207	12.5171	14.0892	2.99317	4.08671	5e-05	0.000278578	yes
ENSDARG00000032242	tnnt2c	4:12033108-12035017	NR23	RPE23	OK	10.0603	80.1017	90.162	2.99316	5.72976	5e-05	0.000278578	yes
ENSDARG00000087844	plekhn1	23:23305584-23326117	NR23	RPE23	OK	1.98139	15.7567	17.7381	2.99138	4.91483	5e-05	0.000278578	yes
ENSDARG00000033320	sar1ab	13:30014486-30020142	NR23	RPE23	OK	1.54971	12.3113	13.861	2.98991	4.01068	5e-05	0.000278578	yes
ENSDARG00000103322	si:ch73-347e22.8	19:11019006-11031914	NR23	RPE23	OK	8.21778	65.1809	73.3987	2.98763	5.54334	5e-05	0.000278578	yes
ENSDARG00000044781	bace2	15:6462513-6501957	NR23	RPE23	OK	8.53909	67.7161	76.2552	2.98734	4.60723	5e-05	0.000278578	yes
ENSDARG00000043482	B3GNT3 (1 of many)	8:13481062-13517646	NR23	RPE23	OK	5.75063	45.5899	51.3405	2.98692	4.863	5e-05	0.000278578	yes
ENSDARG00000032079	acsl3a	15:43038948-43162759	NR23	RPE23	OK	2.94341	23.3005	26.2439	2.9848	3.8031	0.00025	0.00117036	yes
ENSDARG00000070950	STYK1 (1 of many)	19:9748055-9764583	NR23	RPE23	OK	1.2995	10.2746	11.5741	2.98306	2.65621	5e-05	0.000278578	yes
ENSDARG00000074771	crfb17	1:53182600-53203565	NR23	RPE23	OK	1.87023	14.7844	16.6546	2.98278	4.79053	5e-05	0.000278578	yes
ENSDARG00000031845	mboat2a	17:35021176-35128784	NR23	RPE23	OK	2.74206	21.6136	24.3557	2.97861	5.30663	5e-05	0.000278578	yes
ENSDARG00000034541	tgfbr2	16:39555130-39655629	NR23	RPE23	OK	2.96165	23.3146	26.2762	2.97676	3.62343	5e-05	0.000278578	yes
ENSDARG00000068148	arrdc1a	5:28916690-28931795	NR23	RPE23	OK	1.75059	13.7677	15.5183	2.97537	4.62839	5e-05	0.000278578	yes
ENSDARG00000024116	vamp8	5:27671258-27679211	NR23	RPE23	OK	6.48931	51.0324	57.5217	2.97528	5.31741	5e-05	0.000278578	yes
ENSDARG00000012981	osbpl7	12:28658686-28680055	NR23	RPE23	OK	4.45271	35.0128	39.4655	2.97513	5.25373	5e-05	0.000278578	yes
ENSDARG00000038242	zgc:113333	3:18591209-18606336	NR23	RPE23	OK	11.0856	87.1196	98.2052	2.97431	5.0547	5e-05	0.000278578	yes
ENSDARG00000055974	tpmt.1	19:47698690-47707061	NR23	RPE23	OK	1.4367	11.2856	12.7223	2.97366	3.75092	5e-05	0.000278578	yes
ENSDARG00000091813	si:dkey-21a6.5	17:43528751-43542557	NR23	RPE23	OK	1.21967	9.54183	10.7615	2.96777	4.06654	5e-05	0.000278578	yes
ENSDARG00000070705	zgc:64022	19:24539185-24541234	NR23	RPE23	OK	2.30902	18.0473	20.3563	2.96643	4.49404	5e-05	0.000278578	yes
ENSDARG00000070339	hoxc3a	23:35982621-36178306	NR23	RPE23	OK	6.36038	49.6995	56.0599	2.96605	2.14102	0.0001	0.000522314	yes
ENSDARG00000014626	dlx3b	12:5673442-5676963	NR23	RPE23	OK	7.38261	57.6645	65.0471	2.96548	5.69935	5e-05	0.000278578	yes
ENSDARG00000097006	si:dkey-54h16.1	3:51162758-51191932	NR23	RPE23	OK	2.93944	22.9307	25.8701	2.96367	4.78362	5e-05	0.000278578	yes
ENSDARG00000039483	si:dkey-51a16.9	13:25298994-25306271	NR23	RPE23	OK	1.3691	10.6671	12.0362	2.96187	3.03054	5e-05	0.000278578	yes
ENSDARG00000103162	CABZ01046954.1	25:32784668-32790239	NR23	RPE23	OK	4.87224	37.8344	42.7066	2.95704	4.79615	5e-05	0.000278578	yes
ENSDARG00000104815	lmx1ba	5:4609245-4631257	NR23	RPE23	OK	1.57709	12.2423	13.8194	2.95653	1.41235	0.01195	0.0325478	yes
ENSDARG00000014465	arhgef25b	6:39258633-39278385	NR23	RPE23	OK	2.18582	16.9358	19.1216	2.95383	4.68429	5e-05	0.000278578	yes
ENSDARG00000089885	slc16a12b	12:16845840-16865094	NR23	RPE23	OK	1.66637	12.8862	14.5526	2.95105	4.64434	5e-05	0.000278578	yes
ENSDARG00000036588	mhc1zba	1:46433424-46470764	NR23	RPE23	OK	2.71855	21.0209	23.7395	2.95091	4.02108	5e-05	0.000278578	yes
ENSDARG00000103988	tmem8c	5:65267106-65275058	NR23	RPE23	OK	1.22522	9.47173	10.697	2.95058	4.43467	5e-05	0.000278578	yes
ENSDARG00000054060	pof1b	21:38463378-38534328	NR23	RPE23	OK	7.16035	55.3082	62.4686	2.94939	4.49863	5e-05	0.000278578	yes
ENSDARG00000101894	stk10	21:42789138-42872424	NR23	RPE23	OK	4.4907	34.686	39.1767	2.94934	5.53032	5e-05	0.000278578	yes
ENSDARG00000099672	capgb	12:22455184-22483092	NR23	RPE23	OK	5.41732	41.8384	47.2557	2.94918	3.68818	5e-05	0.000278578	yes
ENSDARG00000002298	ankrd22	12:17032780-17036761	NR23	RPE23	OK	1.91939	14.8224	16.7418	2.94906	3.73234	5e-05	0.000278578	yes
ENSDARG00000104587	srl	3:55900838-55956073	NR23	RPE23	OK	6.70438	51.7462	58.4506	2.94828	4.72698	5e-05	0.000278578	yes
ENSDARG00000002401	gale	17:24861920-24872527	NR23	RPE23	OK	8.55722	65.9798	74.537	2.94681	5.69054	5e-05	0.000278578	yes
ENSDARG00000023797	ryr1b	18:35516111-35755583	NR23	RPE23	OK	1.6791	12.924	14.6031	2.9443	1.71699	5e-05	0.000278578	yes
ENSDARG00000059247	tmem54a	17:25287167-25323883	NR23	RPE23	OK	6.17834	47.4795	53.6578	2.94201	2.95098	5e-05	0.000278578	yes
ENSDARG00000035514	adam28	5:27293880-27320617	NR23	RPE23	OK	2.821	21.6679	24.4889	2.94128	4.3103	5e-05	0.000278578	yes
ENSDARG00000016470	anxa5b	1:21964135-21983874	NR23	RPE23	OK	2.02735	15.5578	17.5851	2.93997	3.70959	5e-05	0.000278578	yes
ENSDARG00000029955	glb1l	9:12863210-12914063	NR23	RPE23	OK	3.93003	30.1344	34.0644	2.9388	3.19937	5e-05	0.000278578	yes
ENSDARG00000095908	sat1a.2	5:3999158-4041339	NR23	RPE23	OK	325.808	2496.13	2821.94	2.9376	2.17045	0.001	0.00392234	yes
ENSDARG00000087015	Metazoa_SRP	20:10066164-10066461	NR23	RPE23	OK	16.7171	128.073	144.79	2.93757	3.70909	5e-05	0.000278578	yes
ENSDARG00000088091	pfn1	23:44470356-44884854	NR23	RPE23	OK	145.513	1114.44	1259.95	2.9371	2.62061	0.0005	0.00214356	yes
ENSDARG00000004115	mgat4b	14:16178272-16448609	NR23	RPE23	OK	1.19911	9.18339	10.3825	2.93707	4.86249	5e-05	0.000278578	yes
ENSDARG00000037455	ugt8	1:19863129-19914215	NR23	RPE23	OK	1.33219	10.1956	11.5278	2.93607	5.24782	5e-05	0.000278578	yes
ENSDARG00000074776	tmem154	1:24463246-24486257	NR23	RPE23	OK	2.80173	21.4391	24.2408	2.93585	4.42258	5e-05	0.000278578	yes
ENSDARG00000014340	rab11al	16:46728911-46823029	NR23	RPE23	OK	5.83411	44.6205	50.4546	2.93512	2.722	0.007	0.0206982	yes
ENSDARG00000093628	s100a11	19:7630877-7672137	NR23	RPE23	OK	14.0413	107.337	121.378	2.9344	1.7019	0.0106	0.029391	yes
ENSDARG00000089368	hopx	14:1152703-1160502	NR23	RPE23	OK	5.75602	43.9562	49.7122	2.93292	4.97167	5e-05	0.000278578	yes
ENSDARG00000077114	arhgef16	8:47108566-47161620	NR23	RPE23	OK	2.14554	16.3575	18.503	2.93054	0.724113	0.01385	0.0367997	yes
ENSDARG00000041483	paqr6	16:45772560-45815891	NR23	RPE23	OK	1.22429	9.33306	10.5573	2.93041	3.94706	5e-05	0.000278578	yes
ENSDARG00000102701	eva1ba	16:35991346-36022379	NR23	RPE23	OK	1.5041	11.4342	12.9383	2.92638	2.43742	5e-05	0.000278578	yes
ENSDARG00000058038	eml3	7:17553355-17653516	NR23	RPE23	OK	1.83149	13.8958	15.7273	2.92356	1.74331	0.00035	0.00157403	yes
ENSDARG00000019033	tmem59	2:26956939-26965271	NR23	RPE23	OK	7.20568	54.5567	61.7624	2.92055	4.06791	5e-05	0.000278578	yes
ENSDARG00000086826	sult6b1	11:43083064-43095802	NR23	RPE23	OK	4.37053	33.0453	37.4158	2.91857	5.2273	5e-05	0.000278578	yes
ENSDARG00000102599	si:ch1073-392o20.2	8:52528894-52543349	NR23	RPE23	OK	5.15553	38.8825	44.038	2.91493	5.94964	5e-05	0.000278578	yes
ENSDARG00000052000	cav2	25:18460187-18465395	NR23	RPE23	OK	5.85984	44.1037	49.9635	2.91197	5.21503	5e-05	0.000278578	yes
ENSDARG00000034718	tfpia	9:42618848-42682661	NR23	RPE23	OK	2.90546	21.8667	24.7722	2.9119	2.97832	5e-05	0.000278578	yes
ENSDARG00000073905	VWA5A (1 of many)	25:222264-238764	NR23	RPE23	OK	1.98876	14.9426	16.9314	2.90949	4.15267	5e-05	0.000278578	yes
ENSDARG00000069463	alox12	7:25758478-25776753	NR23	RPE23	OK	13.358	100.298	113.656	2.90851	5.6353	5e-05	0.000278578	yes
ENSDARG00000077643	lypd6b	9:23329426-23365146	NR23	RPE23	OK	2.56161	19.2265	21.7881	2.90797	4.18144	5e-05	0.000278578	yes
ENSDARG00000073753	tacc1	10:20500097-20520055	NR23	RPE23	OK	3.60158	26.9978	30.5994	2.90614	5.81341	5e-05	0.000278578	yes
ENSDARG00000093494	si:ch211-217k17.9	1:51757706-51765926	NR23	RPE23	OK	9.50476	70.9908	80.4956	2.90091	4.0678	5e-05	0.000278578	yes
ENSDARG00000073684	quo	6:1895786-1958852	NR23	RPE23	OK	1.2027	8.98151	10.1842	2.90068	5.29347	5e-05	0.000278578	yes
ENSDARG00000015575	cyp3c1	3:40827383-40834724	NR23	RPE23	OK	3.14746	23.4857	26.6332	2.89952	3.43909	5e-05	0.000278578	yes
ENSDARG00000019845	pdlim1	13:25632457-25643733	NR23	RPE23	OK	18.0378	134.421	152.459	2.89766	3.30161	5e-05	0.000278578	yes
ENSDARG00000070480	agr2	19:30814137-30816783	NR23	RPE23	OK	3.53757	26.3511	29.8887	2.89703	4.72527	5e-05	0.000278578	yes
ENSDARG00000032932	cnksr1	17:26972139-27030146	NR23	RPE23	OK	1.95764	14.5445	16.5021	2.89328	4.84369	5e-05	0.000278578	yes
ENSDARG00000062262	ednrab	23:45958859-45970337	NR23	RPE23	OK	3.27156	24.2331	27.5047	2.88893	4.4654	5e-05	0.000278578	yes
ENSDARG00000031678	col5a2a	9:42851400-42894621	NR23	RPE23	OK	2.88889	21.376	24.2649	2.8874	5.6815	5e-05	0.000278578	yes
ENSDARG00000001431	actn3b	7:6814865-6898486	NR23	RPE23	OK	1.72688	12.7718	14.4987	2.88672	3.09788	5e-05	0.000278578	yes
ENSDARG00000104568	BX571715.1	3:43254979-43280665	NR23	RPE23	OK	2.03778	15.0652	17.103	2.88615	4.63454	5e-05	0.000278578	yes
ENSDARG00000096654	si:dkey-119m7.8	20:331779-333984	NR23	RPE23	OK	1.62535	12.0036	13.6289	2.88464	3.35558	5e-05	0.000278578	yes
ENSDARG00000027966	ap1s3b	2:47733073-47766642	NR23	RPE23	OK	5.02777	37.1084	42.1362	2.88375	4.63708	5e-05	0.000278578	yes
ENSDARG00000104179	rab11fip5a	13:14960271-15011949	NR23	RPE23	OK	1.19815	8.81173	10.0099	2.87862	4.21161	5e-05	0.000278578	yes
ENSDARG00000091253	smyd1b	8:949499-985784	NR23	RPE23	OK	2.54124	18.6269	21.1681	2.87379	4.59789	5e-05	0.000278578	yes
ENSDARG00000003635	mogat3b	5:37996476-38004317	NR23	RPE23	OK	2.81554	20.6338	23.4493	2.87352	4.71126	5e-05	0.000278578	yes
ENSDARG00000103317	capn5a	18:3378657-3430601	NR23	RPE23	OK	2.58227	18.9009	21.4832	2.87175	4.9828	5e-05	0.000278578	yes
ENSDARG00000100443	si:ch211-71k24.8	13:2301029-2301736	NR23	RPE23	OK	2.12272	15.4968	17.6195	2.86799	3.51545	5e-05	0.000278578	yes
ENSDARG00000009488	gipc2	2:9762734-9792845	NR23	RPE23	OK	3.12393	22.7571	25.881	2.86489	4.89071	5e-05	0.000278578	yes
ENSDARG00000031782	aim1a	17:25463074-25545456	NR23	RPE23	OK	3.9162	28.5111	32.4273	2.864	4.54919	5e-05	0.000278578	yes
ENSDARG00000092671	PARD3B	1:5100814-5387972	NR23	RPE23	OK	2.49647	18.1726	20.6691	2.8638	2.57743	5e-05	0.000278578	yes
ENSDARG00000055715	capn8	22:26587785-26612706	NR23	RPE23	OK	1.21118	8.81485	10.026	2.86352	4.03785	5e-05	0.000278578	yes
ENSDARG00000002909	tjp3	22:17632631-17663895	NR23	RPE23	OK	6.66729	48.4395	55.1068	2.86101	5.04069	5e-05	0.000278578	yes
ENSDARG00000038639	elovl6l	13:21536070-21541681	NR23	RPE23	OK	4.77302	34.6031	39.3761	2.85793	4.34833	5e-05	0.000278578	yes
ENSDARG00000088040	MDP1	23:40862859-40873614	NR23	RPE23	OK	2.63679	19.1074	21.7442	2.85727	4.00639	5e-05	0.000278578	yes
ENSDARG00000022165	mgst1.2	4:12720115-12726664	NR23	RPE23	OK	2.3265	16.8271	19.1536	2.85455	4.35692	5e-05	0.000278578	yes
ENSDARG00000100582	si:ch211-195b11.3	14:38445943-38451570	NR23	RPE23	OK	53.3163	385.317	438.633	2.8534	5.1077	5e-05	0.000278578	yes
ENSDARG00000021383	naalad2	15:43882599-43918621	NR23	RPE23	OK	3.84699	27.7934	31.6404	2.85294	4.78608	5e-05	0.000278578	yes
ENSDARG00000041505	itm2bb	9:25520035-25535714	NR23	RPE23	OK	6.05166	43.6684	49.7201	2.85118	4.62587	5e-05	0.000278578	yes
ENSDARG00000004748	zgc:100868	3:39331321-39346662	NR23	RPE23	OK	13.0536	93.9583	107.012	2.84757	4.59924	5e-05	0.000278578	yes
ENSDARG00000023062	cyr61	23:45721159-45727562	NR23	RPE23	OK	5.64696	40.5785	46.2255	2.84517	5.67545	5e-05	0.000278578	yes
ENSDARG00000012824	itga3b	12:5552389-5628232	NR23	RPE23	OK	5.30536	38.0708	43.3762	2.84316	5.66916	5e-05	0.000278578	yes
ENSDARG00000024940	rnf144b	16:43464813-43488697	NR23	RPE23	OK	2.03019	14.5441	16.5743	2.84075	4.47946	5e-05	0.000278578	yes
ENSDARG00000075752	myo18aa	10:36848875-37131603	NR23	RPE23	OK	1.82408	13.0556	14.8797	2.83943	2.54931	5e-05	0.000278578	yes
ENSDARG00000037409	tmem144a	1:20620227-20628545	NR23	RPE23	OK	1.4628	10.4638	11.9266	2.83861	3.09945	5e-05	0.000278578	yes
ENSDARG00000068217	stx2b	8:44217954-44230779	NR23	RPE23	OK	3.09716	22.1167	25.2139	2.83612	4.37546	5e-05	0.000278578	yes
ENSDARG00000055618	acta1b	13:24148570-24155940	NR23	RPE23	OK	9.09789	64.854	73.9519	2.83359	5.19737	5e-05	0.000278578	yes
ENSDARG00000074677	frem3	1:34882061-34921533	NR23	RPE23	OK	6.26503	44.6599	50.9249	2.83359	3.33235	5e-05	0.000278578	yes
ENSDARG00000007362	sft2d1	13:4239995-4272320	NR23	RPE23	OK	3.307	23.5613	26.8683	2.83282	5.17533	5e-05	0.000278578	yes
ENSDARG00000063370	sgk2a	23:4385723-4409136	NR23	RPE23	OK	2.58894	18.419	21.0079	2.83076	2.32166	5e-05	0.000278578	yes
ENSDARG00000055416	serpinb1	20:26981577-26987759	NR23	RPE23	OK	1.76574	12.5513	14.317	2.82949	4.04996	5e-05	0.000278578	yes
ENSDARG00000035562	mpdu1a	5:23675506-23682065	NR23	RPE23	OK	1.60569	11.4108	13.0165	2.82914	4.64051	5e-05	0.000278578	yes
ENSDARG00000091511	gpx7	23:42679164-42828743	NR23	RPE23	OK	5.63312	40.0076	45.6407	2.82827	2.23707	0.00325	0.0107463	yes
ENSDARG00000098058	im:7150988	14:3260217-3264807	NR23	RPE23	OK	11.7143	83.1781	94.8924	2.82793	4.94644	5e-05	0.000278578	yes
ENSDARG00000087611	FP085398.1	19:27243957-27260526	NR23	RPE23	OK	3.77484	26.7881	30.5629	2.8271	4.09788	5e-05	0.000278578	yes
ENSDARG00000006603	csrp1a	23:5831541-5885020	NR23	RPE23	OK	9.59421	68.0093	77.6035	2.8255	4.00936	5e-05	0.000278578	yes
ENSDARG00000033251	osbpl3a	19:20404545-20448724	NR23	RPE23	OK	2.08083	14.7385	16.8193	2.82435	3.00173	5e-05	0.000278578	yes
ENSDARG00000039892	gnpnat1	17:15205562-15212007	NR23	RPE23	OK	9.61346	68.0898	77.7033	2.82431	4.48625	5e-05	0.000278578	yes
ENSDARG00000040717	macc1	16:19831625-19838633	NR23	RPE23	OK	4.04071	28.6192	32.6599	2.8243	5.55812	5e-05	0.000278578	yes
ENSDARG00000091298	pmela	11:3186363-3266090	NR23	RPE23	OK	19.3899	137.17	156.56	2.82258	2.77907	5e-05	0.000278578	yes
ENSDARG00000057983	svopl	4:9768133-9780216	NR23	RPE23	OK	7.50383	53.0359	60.5397	2.82127	3.16145	5e-05	0.000278578	yes
ENSDARG00000008026	fam129bb	5:28316727-28369009	NR23	RPE23	OK	2.15674	15.2397	17.3964	2.82091	5.08991	5e-05	0.000278578	yes
ENSDARG00000041294	noxo1a	3:61924549-61931972	NR23	RPE23	OK	7.04418	49.6008	56.645	2.81586	5.14967	5e-05	0.000278578	yes
ENSDARG00000104068	gstp1	14:3400019-3406749	NR23	RPE23	OK	49.6188	348.851	398.47	2.81365	5.82148	5e-05	0.000278578	yes
ENSDARG00000074663	SAMD8	17:20549969-20573122	NR23	RPE23	OK	1.2628	8.86871	10.1315	2.8121	4.1158	5e-05	0.000278578	yes
ENSDARG00000040306	otomp	2:41654790-41669119	NR23	RPE23	OK	1.26793	8.88456	10.1525	2.80883	3.51635	5e-05	0.000278578	yes
ENSDARG00000092170	apoc1	16:24057093-24058689	NR23	RPE23	OK	10.7242	74.9913	85.7155	2.80585	5.11019	5e-05	0.000278578	yes
ENSDARG00000046148	tnfaip8l2b	16:29763941-29779166	NR23	RPE23	OK	3.67619	25.6493	29.3255	2.80264	4.45676	5e-05	0.000278578	yes
ENSDARG00000056995	snai1a	11:25013878-25028619	NR23	RPE23	OK	1.55745	10.8601	12.4175	2.80178	2.19116	0.00315	0.0104705	yes
ENSDARG00000009544	cldnb	21:25729128-25730235	NR23	RPE23	OK	51.2595	357.149	408.409	2.80063	5.03793	5e-05	0.000278578	yes
ENSDARG00000017687	dnajc5gb	17:6332858-6351176	NR23	RPE23	OK	1.41004	9.81796	11.228	2.79969	4.24195	5e-05	0.000278578	yes
ENSDARG00000063538	kalrnb	6:9082512-9220427	NR23	RPE23	OK	2.91251	20.235	23.1475	2.79652	3.99059	5e-05	0.000278578	yes
ENSDARG00000003570	hsp90b1	4:9835548-9842920	NR23	RPE23	OK	15.601	108.233	123.834	2.79443	5.77956	5e-05	0.000278578	yes
ENSDARG00000006757	klhl41b	6:3519733-3529383	NR23	RPE23	OK	4.43374	30.7258	35.1595	2.79286	5.15423	5e-05	0.000278578	yes
ENSDARG00000104267	postnb	15:32852114-32882686	NR23	RPE23	OK	54.0178	374.172	428.19	2.7922	2.42586	5e-05	0.000278578	yes
ENSDARG00000076241	txlnbb	17:6200929-6227638	NR23	RPE23	OK	2.46781	17.0881	19.5559	2.79169	4.39532	5e-05	0.000278578	yes
ENSDARG00000059279	tfap2a	24:8581298-8592141	NR23	RPE23	OK	10.2828	71.184	81.4668	2.79132	5.64078	5e-05	0.000278578	yes
ENSDARG00000009133	myo1eb	16:38251807-38288877	NR23	RPE23	OK	4.08707	28.2759	32.363	2.79043	5.42271	5e-05	0.000278578	yes
ENSDARG00000035880	atp6v1c1b	19:33360789-33379642	NR23	RPE23	OK	4.41482	30.4745	34.8893	2.78718	5.15318	5e-05	0.000278578	yes
ENSDARG00000093019	si:dkey-83k24.5	8:8898326-8903869	NR23	RPE23	OK	3.75519	25.9115	29.6667	2.78663	3.85097	5e-05	0.000278578	yes
ENSDARG00000057633	cxcr4a	6:12674100-12688869	NR23	RPE23	OK	1.84969	12.7351	14.5848	2.78346	4.24353	5e-05	0.000278578	yes
ENSDARG00000057606	arl4ca	22:13952994-13954616	NR23	RPE23	OK	1.44182	9.8932	11.335	2.77855	4.02248	5e-05	0.000278578	yes
ENSDARG00000058990	slc35a2	8:8909005-8932285	NR23	RPE23	OK	9.19526	63.0193	72.2146	2.77683	5.36328	5e-05	0.000278578	yes
ENSDARG00000010255	bin2b	6:38882629-38895963	NR23	RPE23	OK	3.37648	23.1183	26.4948	2.77544	3.94256	5e-05	0.000278578	yes
ENSDARG00000105491	arhgef5	16:17707385-17730487	NR23	RPE23	OK	1.69096	11.5549	13.2459	2.77259	5.09635	5e-05	0.000278578	yes
ENSDARG00000029036	rab32a	20:32106391-32142303	NR23	RPE23	OK	5.51099	37.6364	43.1474	2.77174	4.28927	5e-05	0.000278578	yes
ENSDARG00000019353	sparc	14:25641649-25659615	NR23	RPE23	OK	74.3584	507.387	581.745	2.77052	3.41746	5e-05	0.000278578	yes
ENSDARG00000052170	uap1	6:35052810-35068789	NR23	RPE23	OK	5.54426	37.729	43.2733	2.76661	4.30122	5e-05	0.000278578	yes
ENSDARG00000096849	si:dkey-16p21.8	3:32193428-32205981	NR23	RPE23	OK	10.3255	70.1983	80.5238	2.76523	4.65005	5e-05	0.000278578	yes
ENSDARG00000042055	fam129aa	20:34497835-34516644	NR23	RPE23	OK	1.51985	10.2842	11.8041	2.75842	4.33107	5e-05	0.000278578	yes
ENSDARG00000039677	dsc2l	20:7272554-7303958	NR23	RPE23	OK	7.23398	48.8874	56.1214	2.7566	5.33857	5e-05	0.000278578	yes
ENSDARG00000097934	si:dkey-221l4.10	17:26830198-26855649	NR23	RPE23	OK	1.58219	10.6844	12.2666	2.75551	2.6747	0.00425	0.0135353	yes
ENSDARG00000034080	plcd1b	2:21729841-21780493	NR23	RPE23	OK	5.50053	37.0355	42.536	2.75127	4.12869	5e-05	0.000278578	yes
ENSDARG00000036457	cacng6a	19:9813158-9879945	NR23	RPE23	OK	1.77151	11.921	13.6925	2.75045	2.91189	0.0029	0.00975904	yes
ENSDARG00000100398	pax7a	11:40652294-40787221	NR23	RPE23	OK	4.51742	30.3985	34.9159	2.75043	3.86954	5e-05	0.000278578	yes
ENSDARG00000028507	itgb4	8:13069044-13121882	NR23	RPE23	OK	1.5397	10.3551	11.8948	2.74962	4.00443	5e-05	0.000278578	yes
ENSDARG00000098547	RNF222	3:44468174-44469109	NR23	RPE23	OK	1.44142	9.68179	11.1232	2.74779	3.05704	0.0002	0.000960914	yes
ENSDARG00000015947	matn4	6:52759103-52847865	NR23	RPE23	OK	4.59918	30.8883	35.4875	2.74761	5.32435	5e-05	0.000278578	yes
ENSDARG00000104818	si:ch211-93f2.1	25:29919796-29941612	NR23	RPE23	OK	1.45924	9.78188	11.2411	2.7449	3.89248	5e-05	0.000278578	yes
ENSDARG00000005481	nfkbiaa	20:16982299-17007040	NR23	RPE23	OK	14.8243	99.1877	114.012	2.7422	2.43093	0.0048	0.015013	yes
ENSDARG00000026166	emilin1b	17:12284904-12344030	NR23	RPE23	OK	1.97013	13.1732	15.1433	2.74124	5.10982	5e-05	0.000278578	yes
ENSDARG00000059001	pim2	8:8889284-8895484	NR23	RPE23	OK	13.7524	91.941	105.693	2.74103	3.94926	5e-05	0.000278578	yes
ENSDARG00000092150	si:ch211-222e23.2	19:27243957-27260526	NR23	RPE23	OK	3.16335	21.1366	24.3	2.74022	2.5536	5e-05	0.000278578	yes
ENSDARG00000078888	iqgap1	7:50370776-50489343	NR23	RPE23	OK	6.47531	43.173	49.6483	2.73711	5.60389	5e-05	0.000278578	yes
ENSDARG00000039943	fam46ba	16:34092702-34102413	NR23	RPE23	OK	5.72482	38.0429	43.7677	2.73233	5.6159	5e-05	0.000278578	yes
ENSDARG00000102097	nfkbiz	1:18715-23389	NR23	RPE23	OK	2.08217	13.8279	15.9101	2.73142	2.83879	0.00015	0.000749808	yes
ENSDARG00000041085	arpin	18:21081956-21086940	NR23	RPE23	OK	3.48887	23.168	26.6569	2.7313	4.25347	5e-05	0.000278578	yes
ENSDARG00000040565	ckmb	15:23708452-23711813	NR23	RPE23	OK	10.9104	72.3522	83.2626	2.72934	4.9041	5e-05	0.000278578	yes
ENSDARG00000040606	tfap2c	6:56157659-56195515	NR23	RPE23	OK	10.1178	67.0136	77.1314	2.72755	2.57681	5e-05	0.000278578	yes
ENSDARG00000012341	capn9	1:53222100-53247349	NR23	RPE23	OK	38.8317	257.166	295.998	2.72739	4.74848	5e-05	0.000278578	yes
ENSDARG00000052148	ptgs1	5:64226203-64265272	NR23	RPE23	OK	3.61869	23.9518	27.5705	2.72659	5.02274	5e-05	0.000278578	yes
ENSDARG00000040695	fkbp14	16:20489156-20499285	NR23	RPE23	OK	6.93623	45.8965	52.8327	2.72616	3.81975	5e-05	0.000278578	yes
ENSDARG00000069537	si:dkey-238c7.16	18:7520265-7522101	NR23	RPE23	OK	4.52897	29.9104	34.4394	2.72339	4.20018	5e-05	0.000278578	yes
ENSDARG00000035198	gcnt4a	5:50379969-50383512	NR23	RPE23	OK	4.82143	31.7902	36.6116	2.72105	4.91094	5e-05	0.000278578	yes
ENSDARG00000042021	mapk12a	18:14876156-14891923	NR23	RPE23	OK	2.61019	17.2088	19.819	2.72092	4.59825	5e-05	0.000278578	yes
ENSDARG00000098745	tfec	4:5988657-6039484	NR23	RPE23	OK	7.01843	46.231	53.2494	2.71964	4.81714	5e-05	0.000278578	yes
ENSDARG00000006427	fabp2	1:25157401-25160746	NR23	RPE23	OK	1.90556	12.5166	14.4222	2.71556	3.75068	5e-05	0.000278578	yes
ENSDARG00000036630	plp2	8:49322015-49356619	NR23	RPE23	OK	25.1972	165.412	190.609	2.71473	5.64603	5e-05	0.000278578	yes
ENSDARG00000061985	rbm47	1:18660110-18709878	NR23	RPE23	OK	7.4355	48.809	56.2445	2.71464	1.74499	5e-05	0.000278578	yes
ENSDARG00000098481	zgc:110283	5:64308736-64315588	NR23	RPE23	OK	17.6086	115.476	133.085	2.71324	4.92289	5e-05	0.000278578	yes
ENSDARG00000054300	dhrs1	2:38279419-38287347	NR23	RPE23	OK	1.43498	9.40578	10.8408	2.71252	3.78928	5e-05	0.000278578	yes
ENSDARG00000018281	cfap161	18:7113973-7138441	NR23	RPE23	OK	1.95858	12.812	14.7706	2.70962	1.89028	0.0082	0.0236804	yes
ENSDARG00000031343	rab6bb	2:23139842-23148014	NR23	RPE23	OK	3.01274	19.7052	22.7179	2.70943	3.73594	5e-05	0.000278578	yes
ENSDARG00000005629	smyd2b	20:582189-600163	NR23	RPE23	OK	1.44248	9.39562	10.8381	2.70343	2.63604	5e-05	0.000278578	yes
ENSDARG00000005220	pdcd6	24:12483354-12543277	NR23	RPE23	OK	3.46814	22.5886	26.0567	2.70336	4.40232	5e-05	0.000278578	yes
ENSDARG00000075954	serpinh1a	10:38568502-38600668	NR23	RPE23	OK	12.8966	83.9636	96.8602	2.70278	5.53157	5e-05	0.000278578	yes
ENSDARG00000014386	galnt6	23:26836796-26858230	NR23	RPE23	OK	8.35291	54.3546	62.7075	2.70205	5.48194	5e-05	0.000278578	yes
ENSDARG00000097217	si:dkey-229e3.2	17:39794340-39804007	NR23	RPE23	OK	1.36899	8.90157	10.2706	2.70095	2.84405	0.0001	0.000522314	yes
ENSDARG00000063661	nuak2	22:470566-497731	NR23	RPE23	OK	3.18174	20.647	23.8287	2.69804	4.8774	5e-05	0.000278578	yes
ENSDARG00000019549	cds1	5:39409605-39440168	NR23	RPE23	OK	4.68149	30.3656	35.0471	2.6974	4.73293	5e-05	0.000278578	yes
ENSDARG00000039669	TSTA3 (1 of many)	20:52686575-52720064	NR23	RPE23	OK	5.38994	34.9427	40.3326	2.69665	4.78424	5e-05	0.000278578	yes
ENSDARG00000102458	hip1rb	5:65687646-65750230	NR23	RPE23	OK	5.1004	33.056	38.1564	2.69623	5.10583	5e-05	0.000278578	yes
ENSDARG00000033999	cyp26a1	12:8916917-8920510	NR23	RPE23	OK	7.0582	45.695	52.7532	2.69466	5.09959	5e-05	0.000278578	yes
ENSDARG00000041022	pdcd4b	22:29709787-29740786	NR23	RPE23	OK	4.65884	30.1489	34.8077	2.69406	4.54659	5e-05	0.000278578	yes
ENSDARG00000076142	trib1	19:33616995-33624863	NR23	RPE23	OK	1.39857	9.04252	10.4411	2.69278	4.18333	5e-05	0.000278578	yes
ENSDARG00000018814	esrp2	7:34523351-34550359	NR23	RPE23	OK	4.94034	31.8997	36.84	2.69086	2.84906	5e-05	0.000278578	yes
ENSDARG00000008697	epas1a	12:25684398-25738189	NR23	RPE23	OK	3.38547	21.8409	25.2264	2.6896	5.1915	5e-05	0.000278578	yes
ENSDARG00000054583	mfsd6b	9:41681043-41705925	NR23	RPE23	OK	1.95514	12.594	14.5491	2.68739	4.46106	5e-05	0.000278578	yes
ENSDARG00000100431	spaca4l	19:17451426-17459867	NR23	RPE23	OK	10.2373	65.9121	76.1494	2.68671	4.63935	5e-05	0.000278578	yes
ENSDARG00000020574	atp2a1	3:25950471-26026195	NR23	RPE23	OK	20.5355	131.717	152.252	2.68125	1.87869	0.0003	0.00137415	yes
ENSDARG00000101471	fgd4a	18:12168573-12260806	NR23	RPE23	OK	3.35588	21.4794	24.8353	2.67819	4.7602	5e-05	0.000278578	yes
ENSDARG00000069433	tnk1	7:26274296-26293591	NR23	RPE23	OK	3.33635	21.3527	24.689	2.67807	3.70618	5e-05	0.000278578	yes
ENSDARG00000043243	prkchb	20:20463809-20510454	NR23	RPE23	OK	1.59799	10.225	11.823	2.67777	4.06308	5e-05	0.000278578	yes
ENSDARG00000070434	rhov	20:28465651-28469047	NR23	RPE23	OK	3.59641	22.9952	26.5916	2.6767	4.35544	5e-05	0.000278578	yes
ENSDARG00000028106	glrx	21:11683699-11727751	NR23	RPE23	OK	29.0642	185.57	214.634	2.67465	5.0355	5e-05	0.000278578	yes
ENSDARG00000073881	slc41a2b	4:9054571-9182686	NR23	RPE23	OK	2.45639	15.6462	18.1026	2.6712	2.00312	0.00265	0.00904387	yes
ENSDARG00000007682	ppdpfa	8:23192080-23194796	NR23	RPE23	OK	12.6836	80.7312	93.4148	2.67016	4.76935	5e-05	0.000278578	yes
ENSDARG00000071377	hsd11b1la	22:19528008-19537477	NR23	RPE23	OK	2.91354	18.5036	21.4171	2.66696	4.36684	5e-05	0.000278578	yes
ENSDARG00000079705	si:ch211-152p11.4	19:27938201-27958210	NR23	RPE23	OK	1.62126	10.296	11.9173	2.66689	4.21622	5e-05	0.000278578	yes
ENSDARG00000046053	slc27a6	10:16543579-16582484	NR23	RPE23	OK	3.12291	19.8321	22.955	2.66687	4.58911	5e-05	0.000278578	yes
ENSDARG00000079922	klf4	21:469620-485929	NR23	RPE23	OK	1.80791	11.4454	13.2533	2.66237	3.9453	5e-05	0.000278578	yes
ENSDARG00000102235	CABZ01044960.1	15:43714739-43728546	NR23	RPE23	OK	2.17802	13.7677	15.9457	2.6602	3.32599	5e-05	0.000278578	yes
ENSDARG00000102435	plekhf1	7:45703170-45704590	NR23	RPE23	OK	10.0295	63.3948	73.4243	2.66012	4.87494	5e-05	0.000278578	yes
ENSDARG00000021184	rbfox1l	16:31944538-31963980	NR23	RPE23	OK	11.85	74.8255	86.6755	2.65865	3.39013	5e-05	0.000278578	yes
ENSDARG00000045580	lum	4:16362631-16365316	NR23	RPE23	OK	3.20667	20.2193	23.426	2.65659	4.26658	5e-05	0.000278578	yes
ENSDARG00000058394	tagln3b	24:21772036-21778756	NR23	RPE23	OK	3.00726	18.9444	21.9517	2.65525	4.44669	5e-05	0.000278578	yes
ENSDARG00000027744	gadd45ba	11:6446306-6447909	NR23	RPE23	OK	20.1445	126.897	147.042	2.6552	5.13354	5e-05	0.000278578	yes
ENSDARG00000029474	camk1b	11:4006841-4113275	NR23	RPE23	OK	4.88599	30.7585	35.6445	2.65426	2.11053	5e-05	0.000278578	yes
ENSDARG00000059227	fabp1b.1	8:933677-940431	NR23	RPE23	OK	3.66722	22.9434	26.6106	2.64532	3.28396	5e-05	0.000278578	yes
ENSDARG00000070486	rbp7b	6:45930358-45931486	NR23	RPE23	OK	1.52498	9.5324	11.0574	2.64405	2.91967	5e-05	0.000278578	yes
ENSDARG00000079372	si:ch211-264f5.6	19:5813596-5851476	NR23	RPE23	OK	10.6876	66.7333	77.4209	2.64247	5.17364	5e-05	0.000278578	yes
ENSDARG00000073870	gdpd2	14:32879770-32928180	NR23	RPE23	OK	2.09505	13.0736	15.1687	2.6416	2.69063	5e-05	0.000278578	yes
ENSDARG00000016132	keap1a	2:41985606-42011622	NR23	RPE23	OK	1.61415	10.0643	11.6784	2.64041	4.40514	5e-05	0.000278578	yes
ENSDARG00000077897	znf296	18:36650914-36667290	NR23	RPE23	OK	1.4733	9.11817	10.5915	2.6297	4.3327	5e-05	0.000278578	yes
ENSDARG00000039490	pitpnaa	15:28477787-28492135	NR23	RPE23	OK	10.4013	64.3341	74.7354	2.62882	4.841	5e-05	0.000278578	yes
ENSDARG00000056532	serinc2	19:15504000-15516356	NR23	RPE23	OK	8.90575	54.9193	63.825	2.6245	5.26232	5e-05	0.000278578	yes
ENSDARG00000079745	si:ch211-166a6.5	8:4377715-4451542	NR23	RPE23	OK	14.7416	90.857	105.599	2.62371	3.74327	5e-05	0.000278578	yes
ENSDARG00000039066	klhl31	13:2303262-2315264	NR23	RPE23	OK	4.47497	27.567	32.042	2.62299	4.42711	5e-05	0.000278578	yes
ENSDARG00000015536	sox6	7:26978992-27183452	NR23	RPE23	OK	3.33158	20.4817	23.8133	2.62006	2.7563	5e-05	0.000278578	yes
ENSDARG00000018569	tnfrsf1a	16:17154113-17164463	NR23	RPE23	OK	3.31929	20.3544	23.6737	2.61639	4.69511	5e-05	0.000278578	yes
ENSDARG00000077881	chl1a	23:11412342-11513888	NR23	RPE23	OK	4.0654	24.9279	28.9933	2.6163	3.0649	5e-05	0.000278578	yes
ENSDARG00000030270	tnnt3a	25:30827789-30840981	NR23	RPE23	OK	3.71223	22.7384	26.4506	2.61477	4.13679	5e-05	0.000278578	yes
ENSDARG00000019601	col12a1b	20:49647130-49880731	NR23	RPE23	OK	4.41075	26.9953	31.4061	2.61361	2.2968	5e-05	0.000278578	yes
ENSDARG00000057630	galm	13:7974375-7986193	NR23	RPE23	OK	5.26813	32.2331	37.5012	2.61318	4.64966	5e-05	0.000278578	yes
ENSDARG00000075436	sytl2b	15:19753142-19789200	NR23	RPE23	OK	4.01382	24.5467	28.5605	2.61248	4.36445	5e-05	0.000278578	yes
ENSDARG00000007219	actn1	13:36195255-36265670	NR23	RPE23	OK	7.53254	45.9722	53.5047	2.60955	5.09084	5e-05	0.000278578	yes
ENSDARG00000105284	Metazoa_SRP	11:11355182-11355479	NR23	RPE23	OK	84.1669	513.452	597.619	2.60891	4.87029	5e-05	0.000278578	yes
ENSDARG00000033466	tagln2	5:36487429-36495307	NR23	RPE23	OK	19.9746	121.598	141.573	2.60588	4.81205	5e-05	0.000278578	yes
ENSDARG00000031929	stard14	14:32930072-32937770	NR23	RPE23	OK	9.80089	59.6299	69.4308	2.60505	4.47032	5e-05	0.000278578	yes
ENSDARG00000057143	nradd	16:16410050-16433050	NR23	RPE23	OK	4.03688	24.5158	28.5527	2.6024	4.5333	5e-05	0.000278578	yes
ENSDARG00000058820	bin1b	6:6842317-6895426	NR23	RPE23	OK	3.77744	22.886	26.6634	2.59898	3.55326	5e-05	0.000278578	yes
ENSDARG00000036282	rnaset2	13:9714610-9752591	NR23	RPE23	OK	10.1578	61.5095	71.6673	2.59822	3.50744	5e-05	0.000278578	yes
ENSDARG00000101726	si:ch211-93f2.1	25:29942633-29986550	NR23	RPE23	OK	1.89057	11.4352	13.3258	2.59659	4.35158	5e-05	0.000278578	yes
ENSDARG00000038151	zgc:92360	6:561005-574539	NR23	RPE23	OK	2.39805	14.4935	16.8915	2.59547	4.32421	5e-05	0.000278578	yes
ENSDARG00000033683	tpma	7:29680846-29690930	NR23	RPE23	OK	39.4626	238.408	277.871	2.59487	3.38669	5e-05	0.000278578	yes
ENSDARG00000078619	pnp5a	7:6517268-6532726	NR23	RPE23	OK	27.8923	168.316	196.208	2.59323	4.74034	5e-05	0.000278578	yes
ENSDARG00000020929	fam49ba	2:32232053-32279069	NR23	RPE23	OK	5.81629	34.9699	40.7862	2.58794	3.3651	5e-05	0.000278578	yes
ENSDARG00000035603	dao.2	5:19667159-19681865	NR23	RPE23	OK	1.88906	11.3564	13.2455	2.58776	3.65084	5e-05	0.000278578	yes
ENSDARG00000057303	galnt7	1:37423536-37447636	NR23	RPE23	OK	11.9786	71.9474	83.926	2.58648	3.8021	5e-05	0.000278578	yes
ENSDARG00000071014	s100u	19:7630877-7672137	NR23	RPE23	OK	6.53851	39.2181	45.7566	2.58449	2.75514	0.0001	0.000522314	yes
ENSDARG00000061017	spns2	5:30180446-30324225	NR23	RPE23	OK	2.29877	13.7356	16.0344	2.57899	2.77129	5e-05	0.000278578	yes
ENSDARG00000040237	mef2d	16:29138250-29259894	NR23	RPE23	OK	6.41361	38.3053	44.7189	2.57834	3.21326	5e-05	0.000278578	yes
ENSDARG00000013415	lmna	16:30562909-30606392	NR23	RPE23	OK	3.10837	18.5507	21.6591	2.57724	2.62171	5e-05	0.000278578	yes
ENSDARG00000090369	zgc:86896	3:36146117-36154684	NR23	RPE23	OK	10.8308	64.6026	75.4334	2.57645	4.50374	5e-05	0.000278578	yes
ENSDARG00000022983	ccdc28a	17:33456526-33533519	NR23	RPE23	OK	8.80873	52.5411	61.3498	2.57644	2.60461	5e-05	0.000278578	yes
ENSDARG00000059931	hyal2a	6:54084948-54103820	NR23	RPE23	OK	2.10597	12.5314	14.6374	2.57299	4.36332	5e-05	0.000278578	yes
ENSDARG00000103862	hoxa3a	19:20145019-20298260	NR23	RPE23	OK	12.5939	74.8687	87.4626	2.57163	2.93522	5e-05	0.000278578	yes
ENSDARG00000057148	si:dkey-48n15.2	13:16130119-16147839	NR23	RPE23	OK	4.27976	25.4351	29.7149	2.57122	4.71558	5e-05	0.000278578	yes
ENSDARG00000038991	nsfb	12:22189145-22234233	NR23	RPE23	OK	10.2736	61.0517	71.3253	2.57109	1.99	0.0039	0.0125598	yes
ENSDARG00000017441	mylz3	1:6834015-6871030	NR23	RPE23	OK	7.26976	43.1928	50.4626	2.57081	2.20601	0.00915	0.0259899	yes
ENSDARG00000078404	cdh26.1	23:970880-1008485	NR23	RPE23	OK	6.44322	38.2794	44.7226	2.57071	4.89033	5e-05	0.000278578	yes
ENSDARG00000024829	tnw	2:35526960-35584559	NR23	RPE23	OK	5.36344	31.8387	37.2021	2.56955	4.64961	5e-05	0.000278578	yes
ENSDARG00000076870	piezo1	7:55026810-55332064	NR23	RPE23	OK	2.90746	17.2514	20.1589	2.56888	2.39352	0.00135	0.00508396	yes
ENSDARG00000097635	wu:fb18f06	15:46141931-46143819	NR23	RPE23	OK	5.97942	35.4746	41.454	2.56871	4.14947	5e-05	0.000278578	yes
ENSDARG00000018643	igf2a	7:48597719-48603704	NR23	RPE23	OK	1.80143	10.6807	12.4821	2.56779	2.91712	5e-05	0.000278578	yes
ENSDARG00000028027	trim63a	6:15525036-15526554	NR23	RPE23	OK	1.46404	8.68006	10.1441	2.56775	3.62036	5e-05	0.000278578	yes
ENSDARG00000013144	atp1b1a	6:29226830-29236926	NR23	RPE23	OK	29.1698	172.759	201.929	2.56622	4.97125	5e-05	0.000278578	yes
ENSDARG00000092475	znf1109	4:57902137-57987536	NR23	RPE23	OK	1.748	10.3326	12.0806	2.56343	2.82998	0.0002	0.000960914	yes
ENSDARG00000070360	fam212aa	11:34786648-34794614	NR23	RPE23	OK	2.29014	13.4896	15.7797	2.55834	3.2826	5e-05	0.000278578	yes
ENSDARG00000042856	itpka	17:31346036-31377652	NR23	RPE23	OK	1.53415	9.03304	10.5672	2.55777	4.3391	5e-05	0.000278578	yes
ENSDARG00000012745	poc1bl	19:34581934-34630242	NR23	RPE23	OK	5.99988	35.1852	41.1851	2.55196	5.05751	5e-05	0.000278578	yes
ENSDARG00000105271	CABZ01029366.1	15:202586-216555	NR23	RPE23	OK	1.72187	10.0903	11.8122	2.55092	4.54032	5e-05	0.000278578	yes
ENSDARG00000071345	mgst2	14:47229410-47232807	NR23	RPE23	OK	17.7117	103.733	121.445	2.5501	5.08723	5e-05	0.000278578	yes
ENSDARG00000016238	arl6ip5b	23:4315055-4320811	NR23	RPE23	OK	5.01532	29.3568	34.3721	2.54928	4.4133	5e-05	0.000278578	yes
ENSDARG00000098431	si:ch211-43f4.1	11:6893106-6964183	NR23	RPE23	OK	4.7002	27.506	32.2062	2.54896	3.52473	5e-05	0.000278578	yes
ENSDARG00000056252	sort1b	8:25022573-25055180	NR23	RPE23	OK	6.3979	37.2684	43.6663	2.54228	3.93865	5e-05	0.000278578	yes
ENSDARG00000021372	tob1b	12:841245-844516	NR23	RPE23	OK	12.4255	72.3741	84.7996	2.54217	5.11595	5e-05	0.000278578	yes
ENSDARG00000075253	pik3cb	15:7068021-7165080	NR23	RPE23	OK	3.31961	19.3234	22.643	2.54126	5.10574	5e-05	0.000278578	yes
ENSDARG00000099462	prlh	9:24214157-24214535	NR23	RPE23	OK	4.78917	27.861	32.6502	2.5404	2.36925	0.0005	0.00214356	yes
ENSDARG00000013711	PLIN3	8:19240443-19250439	NR23	RPE23	OK	1.87575	10.9077	12.7835	2.53981	3.82878	5e-05	0.000278578	yes
ENSDARG00000105570	crestin	4:45690505-45694942	NR23	RPE23	OK	5.95605	34.6248	40.5808	2.53938	5.05061	5e-05	0.000278578	yes
ENSDARG00000069044	agpat4	13:35639484-35719129	NR23	RPE23	OK	13.4334	77.8347	91.2681	2.53459	2.36101	0.00125	0.00476057	yes
ENSDARG00000098743	BX855613.2	4:49066862-49071265	NR23	RPE23	OK	3.28851	19.0311	22.3196	2.53285	2.44315	0.00095	0.00375789	yes
ENSDARG00000057688	ical1	6:12635219-12665318	NR23	RPE23	OK	2.64483	15.2893	17.9341	2.53128	2.55497	5e-05	0.000278578	yes
ENSDARG00000103849	mdh1ab	17:24312559-24426001	NR23	RPE23	OK	1.8346	10.6006	12.4352	2.53061	2.38143	0.00895	0.025522	yes
ENSDARG00000086623	vav3a	24:29575705-29741367	NR23	RPE23	OK	1.87313	10.8176	12.6907	2.52986	1.58355	0.0178	0.0454238	yes
ENSDARG00000042548	tpd52l1	20:39789157-39833399	NR23	RPE23	OK	3.77406	21.7948	25.5689	2.5298	2.38343	5e-05	0.000278578	yes
ENSDARG00000095863	afp4	16:45947763-45950606	NR23	RPE23	OK	3.48872	20.1286	23.6173	2.52848	3.19739	5e-05	0.000278578	yes
ENSDARG00000035327	ckma	5:36231925-36237693	NR23	RPE23	OK	6.68593	38.4695	45.1554	2.52451	4.53911	5e-05	0.000278578	yes
ENSDARG00000029069	tnni2a.4	25:30699938-30711182	NR23	RPE23	OK	2.04075	11.7238	13.7645	2.52227	3.02931	5e-05	0.000278578	yes
ENSDARG00000042874	phlda2	25:23427247-23428538	NR23	RPE23	OK	21.8067	125.162	146.969	2.52095	4.72629	5e-05	0.000278578	yes
ENSDARG00000015866	apoa2	16:24063945-24065322	NR23	RPE23	OK	2.63785	15.1273	17.7651	2.51972	3.18816	5e-05	0.000278578	yes
ENSDARG00000059064	rassf3	4:4529259-4590682	NR23	RPE23	OK	10.607	60.7785	71.3855	2.51854	3.57854	5e-05	0.000278578	yes
ENSDARG00000075718	rpz5	16:46526039-46529577	NR23	RPE23	OK	3.03449	17.378	20.4125	2.51773	3.4037	5e-05	0.000278578	yes
ENSDARG00000070743	tmem45a	6:36843726-36859642	NR23	RPE23	OK	1.54197	8.81383	10.3558	2.51499	4.01694	5e-05	0.000278578	yes
ENSDARG00000033285	gsto2	13:25266445-25272322	NR23	RPE23	OK	4.57587	26.1442	30.7201	2.51437	4.08769	5e-05	0.000278578	yes
ENSDARG00000054033	hoxb1b	12:27049779-27051474	NR23	RPE23	OK	3.50768	20.0399	23.5476	2.51429	4.41206	5e-05	0.000278578	yes
ENSDARG00000086786	mfsd10	5:65541461-65557792	NR23	RPE23	OK	3.0341	17.3083	20.3424	2.51212	4.53933	5e-05	0.000278578	yes
ENSDARG00000074842	snx8a	3:41948593-41978969	NR23	RPE23	OK	3.14417	17.927	21.0712	2.51138	4.468	5e-05	0.000278578	yes
ENSDARG00000033170	sult2st1	12:624353-640031	NR23	RPE23	OK	6.85759	39.0651	45.9227	2.51011	4.69074	5e-05	0.000278578	yes
ENSDARG00000036252	rras2	7:27562936-27616690	NR23	RPE23	OK	5.7306	32.6362	38.3668	2.50972	1.69816	5e-05	0.000278578	yes
ENSDARG00000000212	krt97	22:11726357-11749889	NR23	RPE23	OK	43.1451	245.693	288.838	2.50959	4.43158	5e-05	0.000278578	yes
ENSDARG00000034572	gpr143	9:55466706-55501226	NR23	RPE23	OK	5.7563	32.7638	38.5201	2.50889	3.53312	5e-05	0.000278578	yes
ENSDARG00000079660	zdhhc21	7:64323603-64350388	NR23	RPE23	OK	7.17281	40.7663	47.9391	2.50677	3.44948	5e-05	0.000278578	yes
ENSDARG00000024325	col4a3bpa	5:50266440-50321383	NR23	RPE23	OK	6.30381	35.7749	42.0787	2.50465	4.15742	5e-05	0.000278578	yes
ENSDARG00000037815	b4galt5	23:4083718-4132847	NR23	RPE23	OK	5.48778	31.1232	36.611	2.5037	4.63442	5e-05	0.000278578	yes
ENSDARG00000100697	si:ch73-52f24.4	16:51328511-51349886	NR23	RPE23	OK	23.456	132.84	156.296	2.50166	4.9571	5e-05	0.000278578	yes
ENSDARG00000002172	aplnra	8:40286104-40287812	NR23	RPE23	OK	2.77912	15.7367	18.5158	2.50143	4.22048	5e-05	0.000278578	yes
ENSDARG00000024047	tmem38a	11:7148883-7169677	NR23	RPE23	OK	3.20149	18.1175	21.319	2.50057	4.06931	5e-05	0.000278578	yes
ENSDARG00000008287	fam114a1	1:17558397-17922126	NR23	RPE23	OK	4.29211	24.2409	28.533	2.49768	2.50334	0.0001	0.000522314	yes
ENSDARG00000069378	pard6a	18:22039607-22105036	NR23	RPE23	OK	3.84072	21.6686	25.5093	2.49616	4.58932	5e-05	0.000278578	yes
ENSDARG00000089413	mbpb	16:6862663-6909103	NR23	RPE23	OK	6.2539	35.1873	41.4412	2.49223	4.54009	5e-05	0.000278578	yes
ENSDARG00000057125	pld1b	24:26519586-26594114	NR23	RPE23	OK	1.69073	9.48598	11.1767	2.48815	4.23684	5e-05	0.000278578	yes
ENSDARG00000028816	tmed3	7:29904505-29906541	NR23	RPE23	OK	6.50824	36.4606	42.9688	2.486	4.70813	5e-05	0.000278578	yes
ENSDARG00000079946	sqlea	16:43497273-43510214	NR23	RPE23	OK	3.33113	18.6529	21.984	2.48532	4.56775	5e-05	0.000278578	yes
ENSDARG00000013804	capns1b	15:29183186-29189954	NR23	RPE23	OK	63.0608	353.029	416.09	2.48497	4.89297	5e-05	0.000278578	yes
ENSDARG00000061472	gba2	7:24360356-24401976	NR23	RPE23	OK	5.40949	30.214	35.6235	2.48165	2.18789	0.001	0.00392234	yes
ENSDARG00000027316	tcp11l2	4:16736925-16753917	NR23	RPE23	OK	1.90492	10.621	12.5259	2.47911	4.26426	5e-05	0.000278578	yes
ENSDARG00000018898	zfand5a	5:25080688-25094209	NR23	RPE23	OK	13.4723	75.0256	88.4979	2.47738	3.94881	5e-05	0.000278578	yes
ENSDARG00000037539	tnnc1b	23:20183742-20186253	NR23	RPE23	OK	3.88269	21.5868	25.4695	2.47502	3.58742	5e-05	0.000278578	yes
ENSDARG00000020594	txlnba	20:36942907-36984386	NR23	RPE23	OK	2.37067	13.1725	15.5432	2.47416	3.9502	5e-05	0.000278578	yes
ENSDARG00000099124	f3a	24:31340148-31353495	NR23	RPE23	OK	3.99756	22.2017	26.1993	2.47348	4.184	5e-05	0.000278578	yes
ENSDARG00000020759	ef1	14:40378578-40483227	NR23	RPE23	OK	9.91894	55.0834	65.0023	2.47336	2.99745	5e-05	0.000278578	yes
ENSDARG00000012066	dcn	4:16379785-16417761	NR23	RPE23	OK	3.6965	20.5087	24.2052	2.472	4.36297	5e-05	0.000278578	yes
ENSDARG00000069208	stx7l	20:46260450-46345465	NR23	RPE23	OK	1.89528	10.5009	12.3962	2.47003	2.39193	0.001	0.00392234	yes
ENSDARG00000014646	aoc2	3:32792470-32820336	NR23	RPE23	OK	1.86785	10.3441	12.2119	2.46936	1.9937	0.0033	0.010895	yes
ENSDARG00000002190	chmp2bb	1:32825986-32836677	NR23	RPE23	OK	15.5479	85.9557	101.504	2.46687	4.9455	5e-05	0.000278578	yes
ENSDARG00000045929	oaz2a	25:6059420-6079041	NR23	RPE23	OK	2.27538	12.5789	14.8543	2.46683	4.07543	5e-05	0.000278578	yes
ENSDARG00000071576	si:dkey-102c8.3	22:10037163-10063025	NR23	RPE23	OK	3.21485	17.7684	20.9832	2.46649	3.1183	5e-05	0.000278578	yes
ENSDARG00000103935	rab27a	18:1353766-1399589	NR23	RPE23	OK	5.00437	27.6518	32.6562	2.46611	4.40998	5e-05	0.000278578	yes
ENSDARG00000009901	slc38a5a	8:25590877-25606671	NR23	RPE23	OK	3.07904	17.0103	20.0893	2.46585	4.57337	5e-05	0.000278578	yes
ENSDARG00000068219	b3gnt2l	18:44709888-44715794	NR23	RPE23	OK	3.75829	20.6736	24.4319	2.45964	4.21383	5e-05	0.000278578	yes
ENSDARG00000045946	sec24d	7:69664452-69709547	NR23	RPE23	OK	4.15819	22.8726	27.0308	2.45959	4.98033	5e-05	0.000278578	yes
ENSDARG00000045486	pawr	4:21602007-21745618	NR23	RPE23	OK	3.74725	20.5767	24.3239	2.45711	4.36453	5e-05	0.000278578	yes
ENSDARG00000058853	SASH1 (1 of many)	17:6830273-6915597	NR23	RPE23	OK	1.60239	8.75886	10.3613	2.45052	4.41901	5e-05	0.000278578	yes
ENSDARG00000027200	gabarapl2	25:34330594-34355516	NR23	RPE23	OK	3.2051	17.4946	20.6997	2.44847	2.15084	0.00465	0.014621	yes
ENSDARG00000104356	SRL (1 of many)	22:26568943-26574921	NR23	RPE23	OK	3.82536	20.879	24.7044	2.44839	4.14551	5e-05	0.000278578	yes
ENSDARG00000058644	dnajb2	9:7643230-7676910	NR23	RPE23	OK	2.95466	16.0687	19.0234	2.44319	2.89039	5e-05	0.000278578	yes
ENSDARG00000061579	myo1cb	15:28335258-28420021	NR23	RPE23	OK	5.40372	29.3838	34.7875	2.443	3.8832	5e-05	0.000278578	yes
ENSDARG00000040046	snai2	24:35501019-35507036	NR23	RPE23	OK	2.78977	15.1602	17.95	2.44208	4.47213	5e-05	0.000278578	yes
ENSDARG00000007323	chmp4bb	8:45353855-45367229	NR23	RPE23	OK	28.1965	152.919	181.115	2.43918	4.17011	5e-05	0.000278578	yes
ENSDARG00000062263	arhgap17b	3:18430134-18482517	NR23	RPE23	OK	2.55649	13.8617	16.4182	2.43887	4.16168	5e-05	0.000278578	yes
ENSDARG00000026829	cotl1	18:13235318-13248160	NR23	RPE23	OK	30.5118	165.397	195.909	2.4385	4.95723	5e-05	0.000278578	yes
ENSDARG00000042214	tmem243a	18:8954093-8957981	NR23	RPE23	OK	1.57188	8.51305	10.0849	2.43719	2.80145	5e-05	0.000278578	yes
ENSDARG00000091598	si:ch73-91k6.2	20:51583090-51586001	NR23	RPE23	OK	8.448	45.7273	54.1753	2.43637	4.69965	5e-05	0.000278578	yes
ENSDARG00000099960	elovl1a	2:19503307-19566048	NR23	RPE23	OK	11.5558	62.4868	74.0426	2.43494	4.27833	5e-05	0.000278578	yes
ENSDARG00000008568	slc25a24	20:34751036-34767357	NR23	RPE23	OK	5.49548	29.7086	35.2041	2.43457	4.48915	5e-05	0.000278578	yes
ENSDARG00000028098	fut9d	8:13465671-13467781	NR23	RPE23	OK	3.29356	17.7869	21.0805	2.4331	3.96285	5e-05	0.000278578	yes
ENSDARG00000034470	aldoab	12:4015414-4033293	NR23	RPE23	OK	5.27837	28.4725	33.7509	2.4314	4.2776	5e-05	0.000278578	yes
ENSDARG00000034187	calm1b	20:16843472-16875675	NR23	RPE23	OK	12.2372	65.9945	78.2317	2.43107	4.81475	5e-05	0.000278578	yes
ENSDARG00000052072	dnajb9a	25:20166462-20170373	NR23	RPE23	OK	2.04231	10.9878	13.0301	2.42763	2.90048	5e-05	0.000278578	yes
ENSDARG00000098954	stard13b	15:33609318-33782911	NR23	RPE23	OK	2.75244	14.7876	17.54	2.42561	2.50801	5e-05	0.000278578	yes
ENSDARG00000044001	lgals3b	17:10668624-10682400	NR23	RPE23	OK	8.9423	47.9735	56.9158	2.42352	4.78795	5e-05	0.000278578	yes
ENSDARG00000052368	cltb	14:45869574-45887900	NR23	RPE23	OK	12.1865	65.1759	77.3624	2.41906	2.69787	5e-05	0.000278578	yes
ENSDARG00000003512	anks1b	4:17854737-18212788	NR23	RPE23	OK	2.32681	12.4423	14.7691	2.41882	1.37893	0.0011	0.00425396	yes
ENSDARG00000055276	rel	13:25665060-25689375	NR23	RPE23	OK	5.22269	27.9061	33.1288	2.41772	4.23962	5e-05	0.000278578	yes
ENSDARG00000105424	si:rp71-46j2.7	14:32526433-32535966	NR23	RPE23	OK	1.62329	8.6686	10.2919	2.41688	4.23335	5e-05	0.000278578	yes
ENSDARG00000071196	sdprb	6:8469609-8635545	NR23	RPE23	OK	16.6541	88.9301	105.584	2.41679	4.41346	5e-05	0.000278578	yes
ENSDARG00000032405	zgc:85975	4:76548381-76624990	NR23	RPE23	OK	12.7957	68.2378	81.0335	2.41491	2.12951	0.01325	0.0354512	yes
ENSDARG00000012796	hnmt	9:10166535-10174507	NR23	RPE23	OK	2.01598	10.7362	12.7522	2.41293	3.35048	5e-05	0.000278578	yes
ENSDARG00000012504	rlbp1a	7:13620943-13638474	NR23	RPE23	OK	3.89066	20.6052	24.4959	2.40492	4.06995	5e-05	0.000278578	yes
ENSDARG00000101778	ca5a	25:12701764-12712856	NR23	RPE23	OK	7.94648	41.9942	49.9407	2.4018	3.78345	5e-05	0.000278578	yes
ENSDARG00000017261	gdpd1	15:16950173-16958853	NR23	RPE23	OK	4.48726	23.7115	28.1988	2.40168	4.20657	5e-05	0.000278578	yes
ENSDARG00000058946	CU856539.2	10:2573043-2641613	NR23	RPE23	OK	2.40737	12.6712	15.0786	2.39602	4.49396	5e-05	0.000278578	yes
ENSDARG00000062970	fam129ba	21:13702718-13759960	NR23	RPE23	OK	3.39138	17.8132	21.2046	2.393	4.6181	5e-05	0.000278578	yes
ENSDARG00000034817	asah1b	1:15961316-15972107	NR23	RPE23	OK	3.49079	18.2926	21.7834	2.38963	4.12369	5e-05	0.000278578	yes
ENSDARG00000088885	si:ch1073-340i21.3	15:46114201-46121452	NR23	RPE23	OK	15.9372	83.1796	99.1168	2.38383	4.29635	5e-05	0.000278578	yes
ENSDARG00000015540	psen2	1:50405175-50418606	NR23	RPE23	OK	5.3236	27.7441	33.0677	2.38171	4.47415	5e-05	0.000278578	yes
ENSDARG00000099411	zgc:158343	5:9319115-9320270	NR23	RPE23	OK	8.68187	45.1524	53.8343	2.37872	4.42034	5e-05	0.000278578	yes
ENSDARG00000012874	snap23.1	17:33456526-33533519	NR23	RPE23	OK	16.496	85.701	102.197	2.37719	3.68302	5e-05	0.000278578	yes
ENSDARG00000040192	nenf	17:45412593-45419709	NR23	RPE23	OK	4.82182	24.9799	29.8017	2.37312	4.28306	5e-05	0.000278578	yes
ENSDARG00000026165	col11a1a	24:28571934-28814144	NR23	RPE23	OK	8.87198	45.9342	54.8062	2.37224	4.65463	5e-05	0.000278578	yes
ENSDARG00000098703	Metazoa_SRP	11:12633735-12634032	NR23	RPE23	OK	181.05	936.97	1118.02	2.37161	5.35394	5e-05	0.000278578	yes
ENSDARG00000103220	slc10a3	25:36872611-36873048	NR23	RPE23	OK	5.53102	28.6063	34.1373	2.37072	3.09124	5e-05	0.000278578	yes
ENSDARG00000045958	egfl6	9:54688228-54723923	NR23	RPE23	OK	3.14593	16.1819	19.3278	2.36283	4.02225	5e-05	0.000278578	yes
ENSDARG00000079317	DLC1	1:14604452-14642737	NR23	RPE23	OK	13.9441	71.6312	85.5753	2.36093	4.81387	5e-05	0.000278578	yes
ENSDARG00000086753	gb:bc139872	5:1164779-1169285	NR23	RPE23	OK	1.63848	8.39151	10.03	2.35657	2.83561	0.0001	0.000522314	yes
ENSDARG00000046090	dhrs11a	5:3721668-3809920	NR23	RPE23	OK	4.99753	25.549	30.5465	2.35398	4.20712	5e-05	0.000278578	yes
ENSDARG00000067997	myhz1.3	5:31660348-31845650	NR23	RPE23	OK	11.9234	60.9539	72.8773	2.35392	2.23119	0.00235	0.00815532	yes
ENSDARG00000071062	hps5	25:3022686-3066700	NR23	RPE23	OK	2.16678	11.0583	13.2251	2.3515	2.52544	5e-05	0.000278578	yes
ENSDARG00000036335	c1galt1c1	14:33175200-33180757	NR23	RPE23	OK	10.7584	54.818	65.5764	2.34919	3.98354	5e-05	0.000278578	yes
ENSDARG00000063264	pcdh9	6:4712790-4824198	NR23	RPE23	OK	1.8726	9.52929	11.4019	2.34733	4.17186	5e-05	0.000278578	yes
ENSDARG00000013598	tnfb	15:34841615-34844692	NR23	RPE23	OK	6.14441	31.2591	37.4035	2.34693	3.36235	5e-05	0.000278578	yes
ENSDARG00000076339	cln5	9:16846319-16851655	NR23	RPE23	OK	2.92799	14.8779	17.8059	2.34519	3.6839	5e-05	0.000278578	yes
ENSDARG00000079272	tmem14cb	24:36240789-36248321	NR23	RPE23	OK	2.11444	10.7312	12.8456	2.34347	3.05099	5e-05	0.000278578	yes
ENSDARG00000061231	tinagl1	19:42183995-42244582	NR23	RPE23	OK	8.86141	44.9324	53.7938	2.34215	4.65336	5e-05	0.000278578	yes
ENSDARG00000016771	tfa	2:17112043-17123598	NR23	RPE23	OK	3.33942	16.9299	20.2693	2.34191	2.95066	5e-05	0.000278578	yes
ENSDARG00000101886	pdxdc1	3:36474854-36502918	NR23	RPE23	OK	4.72934	23.9483	28.6776	2.34021	4.41839	5e-05	0.000278578	yes
ENSDARG00000059388	bdh1	24:3225813-3310878	NR23	RPE23	OK	4.68691	23.7037	28.3906	2.3384	3.28172	5e-05	0.000278578	yes
ENSDARG00000044588	emp2	3:26896938-26927193	NR23	RPE23	OK	14.5754	73.5124	88.0878	2.33445	3.53461	5e-05	0.000278578	yes
ENSDARG00000052537	cptp	23:36983496-36991543	NR23	RPE23	OK	3.33222	16.7814	20.1136	2.33231	2.80477	5e-05	0.000278578	yes
ENSDARG00000002947	abcd3b	2:15440937-15456922	NR23	RPE23	OK	2.87034	14.4502	17.3205	2.3318	4.23272	5e-05	0.000278578	yes
ENSDARG00000076856	frem2a	10:26020616-26150416	NR23	RPE23	OK	1.78218	8.96905	10.7512	2.33131	4.60442	5e-05	0.000278578	yes
ENSDARG00000027345	mpzl2b	5:37339567-37373400	NR23	RPE23	OK	4.58001	23.0297	27.6097	2.33008	2.64584	0.0008	0.00323727	yes
ENSDARG00000045036	cdc42ep4b	12:37232362-37274654	NR23	RPE23	OK	6.17443	30.9839	37.1583	2.32714	3.96685	5e-05	0.000278578	yes
ENSDARG00000052690	arrdc3a	5:48334349-48344444	NR23	RPE23	OK	6.22638	31.1836	37.41	2.32432	2.90892	5e-05	0.000278578	yes
ENSDARG00000056379	si:ch73-86n18.1	16:21975667-21981009	NR23	RPE23	OK	2.90489	14.5443	17.4492	2.3239	3.49196	5e-05	0.000278578	yes
ENSDARG00000078145	si:ch211-218g4.2	23:15290360-15442072	NR23	RPE23	OK	1.72785	8.63751	10.3654	2.32164	4.34311	5e-05	0.000278578	yes
ENSDARG00000010752	acsl4b	5:23014598-23070434	NR23	RPE23	OK	2.09303	10.4411	12.5341	2.31861	4.30342	5e-05	0.000278578	yes
ENSDARG00000011909	itpr2	18:15968901-16074064	NR23	RPE23	OK	4.51392	22.5113	27.0252	2.3182	4.91158	5e-05	0.000278578	yes
ENSDARG00000003081	mybphb	6:55022625-55070995	NR23	RPE23	OK	3.72746	18.5754	22.3029	2.31713	3.58617	5e-05	0.000278578	yes
ENSDARG00000062590	pleca	19:22823495-23037488	NR23	RPE23	OK	29.5511	146.83	176.381	2.31287	1.49122	5e-05	0.000278578	yes
ENSDARG00000101849	adipor2	4:8669745-8706545	NR23	RPE23	OK	9.94327	49.3432	59.2865	2.31106	4.61878	5e-05	0.000278578	yes
ENSDARG00000008200	ugp2b	17:24427416-24452188	NR23	RPE23	OK	15.5738	77.1911	92.7649	2.30931	4.35816	5e-05	0.000278578	yes
ENSDARG00000070787	jupa	11:11735953-11797611	NR23	RPE23	OK	37.8112	187.001	224.812	2.30616	4.20186	5e-05	0.000278578	yes
ENSDARG00000077403	col8a1a	9:30279909-30292032	NR23	RPE23	OK	5.96067	29.4209	35.3816	2.30329	3.96642	5e-05	0.000278578	yes
ENSDARG00000056023	hoxb9a	3:23546802-23551888	NR23	RPE23	OK	3.60714	17.7912	21.3983	2.30223	4.39075	5e-05	0.000278578	yes
ENSDARG00000015559	fstl1a	1:46768490-46794128	NR23	RPE23	OK	11.7253	57.7802	69.5055	2.30095	4.64338	5e-05	0.000278578	yes
ENSDARG00000102995	rbm24a	19:46523207-46558357	NR23	RPE23	OK	6.73209	33.1568	39.8889	2.30018	2.78053	5e-05	0.000278578	yes
ENSDARG00000036291	nucb2b	18:38210337-38235576	NR23	RPE23	OK	2.21969	10.9187	13.1384	2.29837	2.97676	5e-05	0.000278578	yes
ENSDARG00000060830	fam83hb	19:44016581-44043734	NR23	RPE23	OK	3.833	18.8417	22.6747	2.29738	4.64285	5e-05	0.000278578	yes
ENSDARG00000071004	abhd12	17:21135282-21180076	NR23	RPE23	OK	5.53832	27.2244	32.7627	2.29738	2.70928	5e-05	0.000278578	yes
ENSDARG00000033566	cyp17a1	13:28470744-28480515	NR23	RPE23	OK	1.80189	8.85546	10.6574	2.29705	3.45088	5e-05	0.000278578	yes
ENSDARG00000005673	f3b	2:15432151-15439126	NR23	RPE23	OK	9.83795	48.2153	58.0532	2.29306	4.30964	5e-05	0.000278578	yes
ENSDARG00000062579	kremen1	5:15651371-15774817	NR23	RPE23	OK	6.14624	30.0666	36.2128	2.29038	2.78913	5e-05	0.000278578	yes
ENSDARG00000090685	tmem241	24:36337565-36349982	NR23	RPE23	OK	2.8444	13.9116	16.756	2.29009	2.78026	5e-05	0.000278578	yes
ENSDARG00000007603	stxbp2	3:52985898-53019622	NR23	RPE23	OK	4.74852	23.2187	27.9672	2.28974	4.52347	5e-05	0.000278578	yes
ENSDARG00000098766	pcxa	21:26696637-26931947	NR23	RPE23	OK	20.6849	101.118	121.803	2.28939	3.47332	5e-05	0.000278578	yes
ENSDARG00000039579	cfd	13:13550688-13553342	NR23	RPE23	OK	6.49763	31.7577	38.2553	2.28912	3.9757	5e-05	0.000278578	yes
ENSDARG00000054031	mxd4	1:25378154-25402858	NR23	RPE23	OK	2.71557	13.2694	15.985	2.28877	4.3888	5e-05	0.000278578	yes
ENSDARG00000089986	TP53INP2	23:2597814-2610837	NR23	RPE23	OK	4.55702	22.2569	26.8139	2.28809	4.47625	5e-05	0.000278578	yes
ENSDARG00000098769	slitrk6	1:3723906-3726666	NR23	RPE23	OK	2.11905	10.3447	12.4637	2.2874	4.07582	5e-05	0.000278578	yes
ENSDARG00000075463	mss51	24:39213355-39222136	NR23	RPE23	OK	3.15526	15.3929	18.5482	2.28643	3.80945	5e-05	0.000278578	yes
ENSDARG00000100524	abca3b	3:12440612-12548461	NR23	RPE23	OK	2.66605	12.9902	15.6562	2.28465	4.40191	5e-05	0.000278578	yes
ENSDARG00000098124	egfl6	9:55089707-55090060	NR23	RPE23	OK	5.10972	24.8566	29.9663	2.28231	2.49389	0.0001	0.000522314	yes
ENSDARG00000024771	slc24a5	18:5532056-5546139	NR23	RPE23	OK	3.24115	15.7566	18.9977	2.28138	4.00495	5e-05	0.000278578	yes
ENSDARG00000075014	sqstm1	14:16460338-16469534	NR23	RPE23	OK	12.2065	59.2959	71.5024	2.28029	3.69746	5e-05	0.000278578	yes
ENSDARG00000057093	kdm5ba	11:24581648-24613848	NR23	RPE23	OK	20.3627	98.8237	119.186	2.27893	1.89756	0.00095	0.00375789	yes
ENSDARG00000024492	col9a2	19:38834938-38880434	NR23	RPE23	OK	3.73986	18.1284	21.8683	2.2772	3.82121	5e-05	0.000278578	yes
ENSDARG00000057317	nexn	8:18470428-18502176	NR23	RPE23	OK	2.65173	12.8303	15.482	2.27455	2.095	0.00085	0.00340924	yes
ENSDARG00000043701	gpd1a	8:6989500-7035298	NR23	RPE23	OK	4.31711	20.876	25.1931	2.27371	2.8451	5e-05	0.000278578	yes
ENSDARG00000086866	gfpt1	8:49986390-50009843	NR23	RPE23	OK	39.8136	192.486	232.3	2.27342	4.00045	5e-05	0.000278578	yes
ENSDARG00000045277	rdh12l	24:32653004-32703294	NR23	RPE23	OK	2.13596	10.3257	12.4617	2.27328	3.3049	5e-05	0.000278578	yes
ENSDARG00000061713	tpd52	19:32317598-32352078	NR23	RPE23	OK	10.2156	49.2471	59.4627	2.26926	4.00223	5e-05	0.000278578	yes
ENSDARG00000060094	ptgis	6:46566236-46587844	NR23	RPE23	OK	3.6471	17.5761	21.2232	2.2688	2.86506	5e-05	0.000278578	yes
ENSDARG00000093232	si:dkey-202p8.1	16:30068128-30102070	NR23	RPE23	OK	2.62213	12.6294	15.2515	2.26797	3.07057	5e-05	0.000278578	yes
ENSDARG00000078479	mocs1	17:41348371-41379956	NR23	RPE23	OK	5.84712	28.0821	33.9292	2.26385	4.40392	5e-05	0.000278578	yes
ENSDARG00000032039	mxd1	5:13206741-13266434	NR23	RPE23	OK	3.4688	16.6444	20.1132	2.26252	3.75364	5e-05	0.000278578	yes
ENSDARG00000045129	fkbp10b	12:13850366-13918734	NR23	RPE23	OK	7.54717	36.1599	43.7071	2.26039	2.5531	0.0005	0.00214356	yes
ENSDARG00000091801	serpinb14	16:51378010-51434918	NR23	RPE23	OK	13.2382	63.4093	76.6475	2.25999	3.96074	5e-05	0.000278578	yes
ENSDARG00000038281	natd1	3:15667843-15674300	NR23	RPE23	OK	4.15156	19.8853	24.0369	2.25998	4.44512	5e-05	0.000278578	yes
ENSDARG00000020397	snx15	7:19701787-19714438	NR23	RPE23	OK	2.42154	11.5965	14.018	2.2597	3.98606	5e-05	0.000278578	yes
ENSDARG00000042630	hebp2	20:30991213-30998155	NR23	RPE23	OK	4.89394	23.4004	28.2943	2.25746	3.32535	5e-05	0.000278578	yes
ENSDARG00000078324	PRDM16	8:48103918-48553386	NR23	RPE23	OK	2.3911	11.3149	13.706	2.24247	3.7617	5e-05	0.000278578	yes
ENSDARG00000035253	npr3	5:40660285-40707418	NR23	RPE23	OK	2.47338	11.6956	14.169	2.2414	4.16483	5e-05	0.000278578	yes
ENSDARG00000070818	pax7b	23:20936393-21012544	NR23	RPE23	OK	3.67867	17.3908	21.0695	2.24107	4.21916	5e-05	0.000278578	yes
ENSDARG00000075017	myzap	7:52114887-52142707	NR23	RPE23	OK	6.4953	30.6999	37.1952	2.24077	2.94558	5e-05	0.000278578	yes
ENSDARG00000037528	si:ch211-191a24.4	20:6543312-6550986	NR23	RPE23	OK	3.46812	16.3654	19.8335	2.23842	3.43193	5e-05	0.000278578	yes
ENSDARG00000035858	cnn2	2:24892597-24898781	NR23	RPE23	OK	50.2916	237.069	287.361	2.23692	3.24645	5e-05	0.000278578	yes
ENSDARG00000015709	hsd17b12a	25:29753031-29787552	NR23	RPE23	OK	29.5421	139.204	168.746	2.23635	4.26276	5e-05	0.000278578	yes
ENSDARG00000099717	si:rp71-1h20.9	21:2066070-2075568	NR23	RPE23	OK	2.01142	9.44013	11.4516	2.2306	2.9151	5e-05	0.000278578	yes
ENSDARG00000012405	col1a1a	3:23089721-23108910	NR23	RPE23	OK	7.85046	36.785	44.6355	2.22827	2.43624	5e-05	0.000278578	yes
ENSDARG00000100952	wu:fj16a03	13:2774425-2779553	NR23	RPE23	OK	6.96195	32.5992	39.5612	2.22728	2.88034	5e-05	0.000278578	yes
ENSDARG00000098911	zgc:153293	25:3381633-3392855	NR23	RPE23	OK	2.39846	11.2038	13.6023	2.2238	3.38674	5e-05	0.000278578	yes
ENSDARG00000041339	zgc:92380	9:48309685-48342569	NR23	RPE23	OK	9.13373	42.5533	51.687	2.22	4.23829	5e-05	0.000278578	yes
ENSDARG00000100232	glis2b	3:12168501-12183168	NR23	RPE23	OK	1.9156	8.91707	10.8327	2.21877	3.33428	5e-05	0.000278578	yes
ENSDARG00000019392	stat5a	3:17101749-17182119	NR23	RPE23	OK	5.05554	23.5126	28.5681	2.21749	4.35519	5e-05	0.000278578	yes
ENSDARG00000061357	CHST6	25:34357266-34365933	NR23	RPE23	OK	6.99913	32.5278	39.5269	2.21643	3.90681	5e-05	0.000278578	yes
ENSDARG00000020235	sept9a	3:33987771-34464131	NR23	RPE23	OK	8.36759	38.851	47.2186	2.21507	0.72434	0.0174	0.0445368	yes
ENSDARG00000007774	vash2	20:37963291-38013643	NR23	RPE23	OK	5.07734	23.5709	28.6482	2.21486	2.3885	5e-05	0.000278578	yes
ENSDARG00000019420	etnk1	4:16896877-16917947	NR23	RPE23	OK	7.23354	33.5137	40.7472	2.21198	3.41798	5e-05	0.000278578	yes
ENSDARG00000027750	dpp7	5:28559757-28577119	NR23	RPE23	OK	6.94542	32.1489	39.0943	2.21064	4.03412	5e-05	0.000278578	yes
ENSDARG00000011724	marveld1	13:39220485-39365301	NR23	RPE23	OK	2.88103	13.316	16.197	2.2085	3.02793	5e-05	0.000278578	yes
ENSDARG00000040039	pttg1ipb	9:12684074-12687937	NR23	RPE23	OK	6.81157	31.4144	38.226	2.20536	3.94103	5e-05	0.000278578	yes
ENSDARG00000104042	b4galt4	5:67057416-67084045	NR23	RPE23	OK	4.44039	20.4712	24.9116	2.20484	3.75723	5e-05	0.000278578	yes
ENSDARG00000101576	ta	19:14325344-14329397	NR23	RPE23	OK	1.8914	8.69353	10.5849	2.20049	1.85154	0.0014	0.00524396	yes
ENSDARG00000009313	zgc:63831	3:24990607-25004561	NR23	RPE23	OK	1.98552	9.11929	11.1048	2.1994	3.03941	5e-05	0.000278578	yes
ENSDARG00000015355	fosl1a	14:30399161-30407372	NR23	RPE23	OK	29.3768	134.819	164.196	2.19828	2.00293	0.0004	0.00176838	yes
ENSDARG00000105382	HIST1H4A (1 of many)	7:6216346-6216752	NR23	RPE23	OK	210.655	966.262	1176.92	2.19753	4.3234	5e-05	0.000278578	yes
ENSDARG00000001804	zgc:112148	3:56793585-56803804	NR23	RPE23	OK	2.45118	11.2351	13.6863	2.19646	2.87279	0.0001	0.000522314	yes
ENSDARG00000056554	rap1gap	23:22340822-22498706	NR23	RPE23	OK	3.00482	13.7271	16.7319	2.19168	3.68085	5e-05	0.000278578	yes
ENSDARG00000039980	ppt1	19:44145086-44176179	NR23	RPE23	OK	7.51373	34.2399	41.7536	2.18807	3.62551	5e-05	0.000278578	yes
ENSDARG00000099624	chmp1b	5:22520232-22524416	NR23	RPE23	OK	27.2675	123.938	151.206	2.18436	4.51079	5e-05	0.000278578	yes
ENSDARG00000043531	jun	20:15653153-15655103	NR23	RPE23	OK	31.1043	141.351	172.455	2.1841	3.03704	5e-05	0.000278578	yes
ENSDARG00000041869	tnfrsf19	15:8216648-8333146	NR23	RPE23	OK	4.06939	18.4253	22.4947	2.1788	2.02028	0.001	0.00392234	yes
ENSDARG00000053254	mylpfa	3:32681333-32686893	NR23	RPE23	OK	22.4753	101.75	124.225	2.17862	4.28815	5e-05	0.000278578	yes
ENSDARG00000011407	col2a1b	11:32006-110423	NR23	RPE23	OK	11.3276	51.1368	62.4644	2.17452	0.672618	0.0005	0.00214356	yes
ENSDARG00000054723	PDE4DIP	20:34634856-34741203	NR23	RPE23	OK	5.93283	26.7598	32.6926	2.17328	2.04222	5e-05	0.000278578	yes
ENSDARG00000045824	zgc:101783	25:19635752-19649892	NR23	RPE23	OK	13.5793	61.2064	74.7857	2.17227	4.18972	5e-05	0.000278578	yes
ENSDARG00000013057	hoxb5a	3:23567485-23730393	NR23	RPE23	OK	2.23454	10.0174	12.2519	2.16445	1.4933	0.011	0.0303665	yes
ENSDARG00000056638	pir	11:29670438-29699753	NR23	RPE23	OK	2.14112	9.59766	11.7388	2.16432	3.32692	5e-05	0.000278578	yes
ENSDARG00000092329	si:dkey-156j15.1	4:49155194-49160476	NR23	RPE23	OK	2.04395	9.16149	11.2054	2.16422	2.44869	0.00025	0.00117036	yes
ENSDARG00000016233	sdr16c5a	2:11699472-11720748	NR23	RPE23	OK	11.5566	51.6994	63.256	2.16144	4.36036	5e-05	0.000278578	yes
ENSDARG00000101765	Metazoa_SRP	11:11369837-11397266	NR23	RPE23	OK	54.2925	242.619	296.911	2.15987	3.61944	5e-05	0.000278578	yes
ENSDARG00000002663	optn	4:8007827-8018689	NR23	RPE23	OK	3.01245	13.459	16.4715	2.15956	3.622	5e-05	0.000278578	yes
ENSDARG00000023026	pkp2	4:16721048-16736168	NR23	RPE23	OK	1.95613	8.73273	10.6889	2.15843	3.63796	5e-05	0.000278578	yes
ENSDARG00000060626	dgkaa	23:32312806-32378161	NR23	RPE23	OK	2.4344	10.8653	13.2997	2.15809	1.92253	0.0004	0.00176838	yes
ENSDARG00000097518	si:ch211-205j18.1	6:36138809-36141954	NR23	RPE23	OK	2.61985	11.6796	14.2995	2.15644	2.94122	5e-05	0.000278578	yes
ENSDARG00000055100	cxcl12b	22:27067101-27083041	NR23	RPE23	OK	8.11771	36.1885	44.3062	2.15639	4.16508	5e-05	0.000278578	yes
ENSDARG00000025091	ezrb	20:13637563-13744618	NR23	RPE23	OK	14.5184	64.6425	79.1609	2.1546	3.82357	5e-05	0.000278578	yes
ENSDARG00000074967	TMEM87A	15:29159650-29181573	NR23	RPE23	OK	13.4663	59.7644	73.2307	2.14993	4.50429	5e-05	0.000278578	yes
ENSDARG00000053159	zgc:110626	5:45677439-45685422	NR23	RPE23	OK	2.31303	10.2644	12.5774	2.1498	3.51174	5e-05	0.000278578	yes
ENSDARG00000069432	plscr3b	7:26310450-26332550	NR23	RPE23	OK	15.3459	67.9648	83.3107	2.14693	4.59333	5e-05	0.000278578	yes
ENSDARG00000035809	col1a1b	12:3060965-3098750	NR23	RPE23	OK	4.10233	18.1201	22.2224	2.14307	4.43326	5e-05	0.000278578	yes
ENSDARG00000089529	desi1b	12:18772103-18776663	NR23	RPE23	OK	3.28581	14.4953	17.7811	2.14126	3.19037	5e-05	0.000278578	yes
ENSDARG00000057273	alox5a	13:17997282-18043872	NR23	RPE23	OK	2.61514	11.5325	14.1476	2.14075	1.86333	0.0006	0.00251437	yes
ENSDARG00000020007	col1a2	19:41354010-41415860	NR23	RPE23	OK	7.26568	32.0327	39.2984	2.14038	4.32479	5e-05	0.000278578	yes
ENSDARG00000010085	p4ha2	21:43102683-43136621	NR23	RPE23	OK	4.31721	19.0259	23.3431	2.13979	4.01399	5e-05	0.000278578	yes
ENSDARG00000024443	gnpda2	14:4169407-4186301	NR23	RPE23	OK	17.4717	76.9589	94.4306	2.13907	2.69644	5e-05	0.000278578	yes
ENSDARG00000100823	selk	8:53493400-53561072	NR23	RPE23	OK	15.0821	66.2191	81.3012	2.13441	2.37617	0.00075	0.00305964	yes
ENSDARG00000069135	ppp1r15a	7:71262904-71268268	NR23	RPE23	OK	19.163	84.1056	103.269	2.13388	4.24859	5e-05	0.000278578	yes
ENSDARG00000061635	myo5aa	18:38918909-39061370	NR23	RPE23	OK	4.74887	20.8226	25.5715	2.13249	3.89509	5e-05	0.000278578	yes
ENSDARG00000101324	apoa1b	15:31388-33853	NR23	RPE23	OK	4.22944	18.5005	22.7299	2.12903	3.43454	5e-05	0.000278578	yes
ENSDARG00000036637	arl11	1:45961382-45963296	NR23	RPE23	OK	2.11208	9.23791	11.35	2.1289	3.39318	5e-05	0.000278578	yes
ENSDARG00000025338	hagh	3:18606425-18642794	NR23	RPE23	OK	5.32546	23.2874	28.6129	2.12857	2.72819	0.0002	0.000960914	yes
ENSDARG00000099351	igfbp1a	20:6818826-6822741	NR23	RPE23	OK	1.87782	8.17971	10.0575	2.12299	2.86917	5e-05	0.000278578	yes
ENSDARG00000077407	si:dkey-184p18.2	19:34504431-34529936	NR23	RPE23	OK	18.7241	81.4817	100.206	2.12158	4.21667	5e-05	0.000278578	yes
ENSDARG00000099746	rgs3a	5:69383382-69410807	NR23	RPE23	OK	2.88023	12.5171	15.3973	2.11965	3.50641	5e-05	0.000278578	yes
ENSDARG00000078217	cblc	16:25846068-25885788	NR23	RPE23	OK	2.59644	11.2766	13.873	2.11873	3.7089	5e-05	0.000278578	yes
ENSDARG00000031483	col9a1b	13:38993569-39046663	NR23	RPE23	OK	5.75364	24.898	30.6516	2.11348	3.87069	5e-05	0.000278578	yes
ENSDARG00000060978	atp2a3	5:30567702-30669038	NR23	RPE23	OK	2.79016	12.0438	14.834	2.10987	3.91476	5e-05	0.000278578	yes
ENSDARG00000056152	fam3c	4:20113015-20119857	NR23	RPE23	OK	14.7197	63.5297	78.2494	2.10968	4.34825	5e-05	0.000278578	yes
ENSDARG00000070603	hspa12a	17:21201097-21260386	NR23	RPE23	OK	3.83671	16.5275	20.3642	2.10693	2.35814	5e-05	0.000278578	yes
ENSDARG00000071871	glod5	14:11089368-11093560	NR23	RPE23	OK	5.40238	23.2496	28.652	2.10554	3.45233	5e-05	0.000278578	yes
ENSDARG00000005464	dnase1l3	23:19775243-19785645	NR23	RPE23	OK	2.665	11.4533	14.1183	2.10356	3.49422	5e-05	0.000278578	yes
ENSDARG00000035622	xbp1	5:15444193-15448703	NR23	RPE23	OK	75.1201	322.116	397.236	2.10031	4.08453	5e-05	0.000278578	yes
ENSDARG00000035136	sepw1	5:61335865-61342425	NR23	RPE23	OK	101.684	435.206	536.89	2.09761	4.36407	5e-05	0.000278578	yes
ENSDARG00000096803	si:ch73-91k6.6	20:51576768-51578157	NR23	RPE23	OK	3.72154	15.9251	19.6466	2.09733	3.24266	5e-05	0.000278578	yes
ENSDARG00000076121	smpd1	10:24740514-24754936	NR23	RPE23	OK	2.02448	8.6443	10.6688	2.0942	3.71462	5e-05	0.000278578	yes
ENSDARG00000040526	s1pr5a	3:19215207-19218695	NR23	RPE23	OK	3.15094	13.4439	16.5948	2.09309	3.8757	5e-05	0.000278578	yes
ENSDARG00000011821	plod2	24:5205921-5282920	NR23	RPE23	OK	2.66951	11.3694	14.0389	2.0905	2.4025	5e-05	0.000278578	yes
ENSDARG00000037307	gnpda1	14:23411966-23416458	NR23	RPE23	OK	4.62219	19.6804	24.3026	2.09011	3.24968	5e-05	0.000278578	yes
ENSDARG00000004060	bhlhe40	11:35497668-35501340	NR23	RPE23	OK	21.8181	92.6663	114.484	2.08652	4.27873	5e-05	0.000278578	yes
ENSDARG00000041110	dnajc3a	9:29673296-29687170	NR23	RPE23	OK	4.52727	19.2166	23.7439	2.08564	3.65375	5e-05	0.000278578	yes
ENSDARG00000030753	prrg4	18:45669607-45678106	NR23	RPE23	OK	6.37948	27.0283	33.4078	2.08296	2.58836	5e-05	0.000278578	yes
ENSDARG00000071029	si:dkey-147f3.4	23:17002162-17019098	NR23	RPE23	OK	2.86978	12.1466	15.0164	2.08155	2.40472	0.00015	0.000749808	yes
ENSDARG00000058365	hspb8	5:15319430-15340268	NR23	RPE23	OK	3.40888	14.4073	17.8162	2.07943	2.40913	5e-05	0.000278578	yes
ENSDARG00000035557	gabarapa	5:23555797-23558006	NR23	RPE23	OK	11.0922	46.7846	57.8768	2.0765	3.44801	5e-05	0.000278578	yes
ENSDARG00000017299	fabp11a	19:32579388-32581848	NR23	RPE23	OK	171.169	721.794	892.963	2.07617	4.16743	5e-05	0.000278578	yes
ENSDARG00000045676	calua	4:13569606-13577366	NR23	RPE23	OK	10.9009	45.948	56.8489	2.07556	3.6166	5e-05	0.000278578	yes
ENSDARG00000067729	arid3c	5:40722604-40846975	NR23	RPE23	OK	13.3219	56.1438	69.4657	2.07532	2.2938	0.00025	0.00117036	yes
ENSDARG00000008890	ctns	11:6284391-6296454	NR23	RPE23	OK	3.44633	14.486	17.9323	2.07153	3.57161	5e-05	0.000278578	yes
ENSDARG00000058325	casp8	6:12811026-12821868	NR23	RPE23	OK	2.32937	9.77529	12.1047	2.0692	3.41637	5e-05	0.000278578	yes
ENSDARG00000024654	pgm3	4:5776399-5786739	NR23	RPE23	OK	4.50403	18.8643	23.3683	2.06637	4.07374	5e-05	0.000278578	yes
ENSDARG00000008886	msx1b	1:48708479-48710893	NR23	RPE23	OK	16.592	69.4694	86.0614	2.06589	4.22523	5e-05	0.000278578	yes
ENSDARG00000057465	gfpt1	8:50019599-50056761	NR23	RPE23	OK	14.329	59.9881	74.3171	2.06574	4.28075	5e-05	0.000278578	yes
ENSDARG00000102178	emilin2b	7:71472578-71496057	NR23	RPE23	OK	2.91103	12.1807	15.0917	2.06499	3.79675	5e-05	0.000278578	yes
ENSDARG00000039486	bag3	13:25356157-25368211	NR23	RPE23	OK	2.57398	10.7669	13.3409	2.06453	3.62078	5e-05	0.000278578	yes
ENSDARG00000035326	nccrp1	5:36250496-36254402	NR23	RPE23	OK	3.22781	13.5	16.7278	2.06434	3.48461	5e-05	0.000278578	yes
ENSDARG00000020072	thbs4b	21:4964947-4998122	NR23	RPE23	OK	2.33421	9.7592	12.0934	2.06383	3.68622	5e-05	0.000278578	yes
ENSDARG00000061904	fhod3b	16:18799598-19154947	NR23	RPE23	OK	2.28985	9.56927	11.8591	2.06315	1.99357	0.0023	0.0080131	yes
ENSDARG00000059060	lgalsla	1:54403145-54412336	NR23	RPE23	OK	2.03682	8.50864	10.5455	2.06261	1.66534	0.0077	0.0224924	yes
ENSDARG00000021287	zgc:91909	8:50979967-51038519	NR23	RPE23	OK	4.93065	20.5621	25.4928	2.06014	3.22074	5e-05	0.000278578	yes
ENSDARG00000042338	lpar2a	3:52828530-52837846	NR23	RPE23	OK	2.20722	9.20056	11.4078	2.05949	3.17155	5e-05	0.000278578	yes
ENSDARG00000069674	tmem230b	8:4907122-4916649	NR23	RPE23	OK	3.33137	13.8849	17.2163	2.05933	3.1787	5e-05	0.000278578	yes
ENSDARG00000051857	tes	25:18378628-18400010	NR23	RPE23	OK	4.54624	18.9347	23.4809	2.05829	3.57875	5e-05	0.000278578	yes
ENSDARG00000086881	CR855274.1	11:30791617-30939791	NR23	RPE23	OK	28.6893	119.482	148.171	2.0582	2.16706	0.00245	0.00844984	yes
ENSDARG00000026759	ldlrb	6:84454-91590	NR23	RPE23	OK	3.31362	13.7941	17.1077	2.05757	3.33934	5e-05	0.000278578	yes
ENSDARG00000102626	frem2b	15:32576758-32738123	NR23	RPE23	OK	4.32145	17.9836	22.305	2.0571	4.31519	5e-05	0.000278578	yes
ENSDARG00000071082	p4ha1b	17:20127566-20147370	NR23	RPE23	OK	15.0049	62.3189	77.3238	2.05424	4.21417	5e-05	0.000278578	yes
ENSDARG00000069708	cdc34a	22:22115916-22139405	NR23	RPE23	OK	6.96715	28.9031	35.8702	2.05258	3.95207	5e-05	0.000278578	yes
ENSDARG00000077769	cited1	7:51367585-51434945	NR23	RPE23	OK	3.72111	15.4324	19.1535	2.05216	2.05247	0.0037	0.0120067	yes
ENSDARG00000013082	uap1l1	5:31211508-31217242	NR23	RPE23	OK	3.23675	13.4013	16.638	2.04976	3.1355	5e-05	0.000278578	yes
ENSDARG00000002365	cers5	22:5728243-5792301	NR23	RPE23	OK	11.4945	47.4538	58.9483	2.04558	4.30864	5e-05	0.000278578	yes
ENSDARG00000012593	col5a1	21:6634383-6803529	NR23	RPE23	OK	3.8855	16.0251	19.9106	2.04416	4.27558	5e-05	0.000278578	yes
ENSDARG00000033537	p4ha1a	12:9504280-9547827	NR23	RPE23	OK	9.90072	40.7144	50.6151	2.03993	4.15609	5e-05	0.000278578	yes
ENSDARG00000019636	yif1a	14:30413351-30419189	NR23	RPE23	OK	13.5589	55.7218	69.2807	2.039	3.47551	5e-05	0.000278578	yes
ENSDARG00000055751	fosb	18:36788761-36793723	NR23	RPE23	OK	14.4591	59.3814	73.8405	2.03803	3.41806	5e-05	0.000278578	yes
ENSDARG00000103759	fahd2a	8:41152054-41194562	NR23	RPE23	OK	2.70163	11.0731	13.7747	2.03515	2.59766	5e-05	0.000278578	yes
ENSDARG00000069100	aldh9a1a.1	8:21050275-21071473	NR23	RPE23	OK	20.023	82.0451	102.068	2.03476	3.44661	5e-05	0.000278578	yes
ENSDARG00000006370	atp6v1h	2:30803239-30863340	NR23	RPE23	OK	11.5044	47.1213	58.6257	2.0342	3.7154	5e-05	0.000278578	yes
ENSDARG00000021720	col7a1	6:40186698-40314609	NR23	RPE23	OK	1.99967	8.18943	10.1891	2.034	1.59881	0.0002	0.000960914	yes
ENSDARG00000059746	plod1a	8:47861080-47906825	NR23	RPE23	OK	12.2289	50.0411	62.27	2.03281	3.27132	5e-05	0.000278578	yes
ENSDARG00000014488	ca2	24:32735384-32750019	NR23	RPE23	OK	10.1303	41.4229	51.5532	2.03175	3.81718	5e-05	0.000278578	yes
ENSDARG00000015686	bmp6	24:7832053-7906490	NR23	RPE23	OK	3.71024	15.136	18.8462	2.0284	3.59448	5e-05	0.000278578	yes
ENSDARG00000007077	si:dkey-145p14.5	9:33049408-33064822	NR23	RPE23	OK	6.55076	26.6667	33.2175	2.0253	3.8731	5e-05	0.000278578	yes
ENSDARG00000061921	gltpa	5:19347027-19357966	NR23	RPE23	OK	2.27849	9.26129	11.5398	2.02314	3.13045	5e-05	0.000278578	yes
ENSDARG00000011235	otx2	17:44130893-44139202	NR23	RPE23	OK	8.4043	34.1441	42.5484	2.02244	3.34924	5e-05	0.000278578	yes
ENSDARG00000039241	prkca	6:19167655-19330214	NR23	RPE23	OK	2.18078	8.85887	11.0396	2.02228	3.38625	5e-05	0.000278578	yes
ENSDARG00000059349	CABZ01090374.1	18:1611-2758	NR23	RPE23	OK	5.71244	23.2044	28.9168	2.02222	2.78034	5e-05	0.000278578	yes
ENSDARG00000100497	hic2	10:3166056-3176307	NR23	RPE23	OK	41.8285	169.84	211.668	2.02162	4.23122	5e-05	0.000278578	yes
ENSDARG00000091902	b3gnt2b	17:24018389-24063963	NR23	RPE23	OK	6.73037	27.3275	34.0579	2.0216	2.57148	5e-05	0.000278578	yes
ENSDARG00000045749	ppfibp1a	4:10814411-10836771	NR23	RPE23	OK	3.58517	14.5401	18.1253	2.01993	3.92749	5e-05	0.000278578	yes
ENSDARG00000090190	bcam	16:24113375-24220541	NR23	RPE23	OK	23.5982	95.6425	119.241	2.01898	3.98652	5e-05	0.000278578	yes
ENSDARG00000043242	si:dkey-222f2.1	22:5697906-5709514	NR23	RPE23	OK	2.58034	10.451	13.0313	2.018	3.222	5e-05	0.000278578	yes
ENSDARG00000087793	si:dkey-54n8.2	15:25641543-25649623	NR23	RPE23	OK	2.65258	10.7192	13.3718	2.01473	2.4794	5e-05	0.000278578	yes
ENSDARG00000000019	ube2h	4:15012585-15061121	NR23	RPE23	OK	7.32616	29.5768	36.903	2.01334	4.18199	5e-05	0.000278578	yes
ENSDARG00000103479	ptprfa	6:2917363-3114174	NR23	RPE23	OK	2.11731	8.54535	10.6627	2.0129	3.86799	5e-05	0.000278578	yes
ENSDARG00000016474	galcb	17:18869800-18878279	NR23	RPE23	OK	3.58945	14.4779	18.0674	2.01202	3.66844	5e-05	0.000278578	yes
ENSDARG00000041394	dnajb1b	1:55052553-55072557	NR23	RPE23	OK	22.8291	92.0674	114.897	2.01182	3.55388	5e-05	0.000278578	yes
ENSDARG00000013087	ndrg3a	11:24806465-24901466	NR23	RPE23	OK	11.8069	47.5743	59.3812	2.01056	3.15784	5e-05	0.000278578	yes
ENSDARG00000088515	st6gal2b	6:15246212-15365090	NR23	RPE23	OK	3.70347	14.9175	18.621	2.01006	2.89075	5e-05	0.000278578	yes
ENSDARG00000030465	tmem263	18:15293018-15300595	NR23	RPE23	OK	11.7676	47.3883	59.1559	2.00971	4.18257	5e-05	0.000278578	yes
ENSDARG00000078772	NBR1 (1 of many)	3:32792470-32820336	NR23	RPE23	OK	3.1983	12.8782	16.0765	2.00956	3.49818	5e-05	0.000278578	yes
ENSDARG00000094530	si:dkey-109j17.4	23:19251547-19256045	NR23	RPE23	OK	2.11	8.48778	10.5978	2.00815	2.98598	5e-05	0.000278578	yes
ENSDARG00000070835	tnnc2	23:20496317-20500956	NR23	RPE23	OK	6.56793	26.4079	32.9758	2.00746	3.40784	5e-05	0.000278578	yes
ENSDARG00000098853	ehd1a	14:46447387-46476820	NR23	RPE23	OK	10.9569	44.0285	54.9854	2.0066	4.22491	5e-05	0.000278578	yes
ENSDARG00000077964	LIMD1	16:3090228-3134617	NR23	RPE23	OK	2.4894	9.99618	12.4856	2.00558	3.98291	5e-05	0.000278578	yes
ENSDARG00000042793	tpp1	17:30826917-30838829	NR23	RPE23	OK	16.4854	66.1138	82.5992	2.00377	4.087	5e-05	0.000278578	yes
ENSDARG00000036427	slc3a2a	7:20272095-20278479	NR23	RPE23	OK	5.04603	20.1207	25.1667	1.99546	2.66976	5e-05	0.000278578	yes
ENSDARG00000069774	flot2b	15:16451065-16471961	NR23	RPE23	OK	4.94511	19.7115	24.6566	1.99496	4.00909	5e-05	0.000278578	yes
ENSDARG00000000796	nr4a1	23:32224791-32236279	NR23	RPE23	OK	11.6477	46.3927	58.0404	1.99385	3.31302	5e-05	0.000278578	yes
ENSDARG00000017602	ccng2	21:5693388-5731623	NR23	RPE23	OK	11.6625	46.2807	57.9432	1.98853	2.05411	0.0013	0.00492413	yes
ENSDARG00000071259	fbxo34	17:10627564-10657851	NR23	RPE23	OK	6.51564	25.8407	32.3563	1.98767	2.62624	5e-05	0.000278578	yes
ENSDARG00000069093	col2a1a	8:21163334-21187388	NR23	RPE23	OK	18.0286	71.3915	89.4201	1.98547	2.88788	5e-05	0.000278578	yes
ENSDARG00000036175	pcdh1b	14:37205324-37447047	NR23	RPE23	OK	12.4863	49.277	61.7633	1.98057	4.09904	5e-05	0.000278578	yes
ENSDARG00000042833	rffl	15:4558092-4589616	NR23	RPE23	OK	5.06792	19.9957	25.0636	1.98023	3.65455	5e-05	0.000278578	yes
ENSDARG00000089162	afap1l1a	14:34222111-34293646	NR23	RPE23	OK	3.15022	12.4224	15.5726	1.97942	2.77016	5e-05	0.000278578	yes
ENSDARG00000056600	papss2b	12:17337074-17357204	NR23	RPE23	OK	12.6542	49.8985	62.5527	1.97938	4.154	5e-05	0.000278578	yes
ENSDARG00000103718	chmp5b	7:58731515-58751892	NR23	RPE23	OK	19.9246	78.5537	98.4783	1.97913	3.55418	5e-05	0.000278578	yes
ENSDARG00000073843	myo9ab	25:462455-505015	NR23	RPE23	OK	2.06161	8.10366	10.1653	1.9748	3.63553	5e-05	0.000278578	yes
ENSDARG00000071567	TSTD1	14:29429017-29433721	NR23	RPE23	OK	7.58736	29.7813	37.3687	1.97274	3.04868	5e-05	0.000278578	yes
ENSDARG00000046124	rab11fip1a	8:37965421-37989350	NR23	RPE23	OK	2.1495	8.42127	10.5708	1.97004	2.84241	5e-05	0.000278578	yes
ENSDARG00000092889	SYCE3	14:34170385-34172789	NR23	RPE23	OK	4.21128	16.4894	20.7007	1.9692	2.60445	0.0001	0.000522314	yes
ENSDARG00000103979	calr3a	22:4378102-4384765	NR23	RPE23	OK	57.5415	225.176	282.717	1.96838	4.16321	5e-05	0.000278578	yes
ENSDARG00000101023	msx2b	21:41283834-41286879	NR23	RPE23	OK	5.8102	22.7304	28.5406	1.96797	3.70131	5e-05	0.000278578	yes
ENSDARG00000069189	si:dkey-242h9.3	18:19131913-19139062	NR23	RPE23	OK	3.02548	11.8316	14.8571	1.96741	2.74373	5e-05	0.000278578	yes
ENSDARG00000105136	ccdc50	22:24291682-24335635	NR23	RPE23	OK	2.27858	8.8935	11.1721	1.96462	2.79541	5e-05	0.000278578	yes
ENSDARG00000034105	mtus1b	1:15855795-15924804	NR23	RPE23	OK	3.72969	14.5371	18.2668	1.96262	2.68759	5e-05	0.000278578	yes
ENSDARG00000092166	si:dkey-147f3.8	23:16962808-16991848	NR23	RPE23	OK	4.15312	16.1872	20.3403	1.96259	2.61297	0.0001	0.000522314	yes
ENSDARG00000031814	dhrs13b	15:24628238-24633797	NR23	RPE23	OK	4.22964	16.4614	20.691	1.96048	3.07496	5e-05	0.000278578	yes
ENSDARG00000029263	hoxb3a	3:23567485-23730393	NR23	RPE23	OK	7.23946	28.1102	35.3497	1.95714	1.52496	0.0035	0.0114605	yes
ENSDARG00000070682	sdf4	23:24766991-24772859	NR23	RPE23	OK	11.3152	43.8483	55.1635	1.95426	4.10195	5e-05	0.000278578	yes
ENSDARG00000025375	idh1	9:28293872-28317287	NR23	RPE23	OK	15.0936	58.406	73.4996	1.95218	3.91585	5e-05	0.000278578	yes
ENSDARG00000040291	cadm4	16:24298045-24603008	NR23	RPE23	OK	2.13701	8.26453	10.4015	1.95134	2.66522	5e-05	0.000278578	yes
ENSDARG00000073732	myh14	16:16941264-17037673	NR23	RPE23	OK	7.87081	30.43	38.3008	1.95091	2.00495	5e-05	0.000278578	yes
ENSDARG00000057113	c6	21:20706239-20896022	NR23	RPE23	OK	2.35506	9.10393	11.459	1.95073	1.66345	0.0009	0.0035877	yes
ENSDARG00000097891	si:ch73-4e5.1	3:23567485-23730393	NR23	RPE23	OK	7.18936	27.769	34.9584	1.94954	1.4356	0.00985	0.0275933	yes
ENSDARG00000097789	pon3.2	16:24741925-24753588	NR23	RPE23	OK	6.05087	23.3699	29.4208	1.94944	2.74539	0.0001	0.000522314	yes
ENSDARG00000055490	galnt12	19:34642987-34672546	NR23	RPE23	OK	6.22725	24.0292	30.2565	1.94812	3.69859	5e-05	0.000278578	yes
ENSDARG00000024540	tspan36	8:29717387-29725719	NR23	RPE23	OK	41.9415	161.807	203.748	1.94782	3.83951	5e-05	0.000278578	yes
ENSDARG00000063563	creb3l2	4:4702127-4743413	NR23	RPE23	OK	14.6568	56.4628	71.1196	1.94573	1.61652	0.0085	0.0244384	yes
ENSDARG00000019235	sema3aa	4:11312465-11369641	NR23	RPE23	OK	3.94326	15.1745	19.1178	1.94418	3.90666	5e-05	0.000278578	yes
ENSDARG00000094712	si:dkeyp-20e4.9p	22:25108726-25109248	NR23	RPE23	OK	182.592	701.132	883.724	1.94106	1.73936	0.00985	0.0275933	yes
ENSDARG00000032571	il20ra	20:2572250-2592107	NR23	RPE23	OK	2.87201	11.0241	13.8961	1.94052	2.85112	5e-05	0.000278578	yes
ENSDARG00000036456	anxa4	10:41237312-41270953	NR23	RPE23	OK	7.60607	29.1582	36.7643	1.93868	3.62257	5e-05	0.000278578	yes
ENSDARG00000101980	bmper	16:7213079-7277654	NR23	RPE23	OK	4.37058	16.7485	21.1191	1.93814	3.74226	5e-05	0.000278578	yes
ENSDARG00000029072	klf6a	24:4109696-4117128	NR23	RPE23	OK	20.2076	77.3852	97.5928	1.93716	3.91592	5e-05	0.000278578	yes
ENSDARG00000103443	vwde	15:34131201-34136439	NR23	RPE23	OK	2.50956	9.60905	12.1186	1.93696	2.48129	0.0002	0.000960914	yes
ENSDARG00000014259	eya1	24:13780646-13871040	NR23	RPE23	OK	6.91375	26.4678	33.3816	1.9367	2.71265	5e-05	0.000278578	yes
ENSDARG00000075536	cpne1	11:26138362-26164078	NR23	RPE23	OK	15.6559	59.7574	75.4133	1.93241	1.51289	0.0039	0.0125598	yes
ENSDARG00000053542	kctd12.2	1:33563356-33564835	NR23	RPE23	OK	3.51765	13.4229	16.9406	1.93201	3.15386	5e-05	0.000278578	yes
ENSDARG00000099560	lyrm5a	4:5839658-5854481	NR23	RPE23	OK	2.35927	8.976	11.3353	1.92773	1.71301	0.00845	0.0243161	yes
ENSDARG00000037655	pls3	14:13147112-13219444	NR23	RPE23	OK	61.2196	232.592	293.812	1.92573	3.2699	5e-05	0.000278578	yes
ENSDARG00000004196	tnfsf10l	7:22640452-22685732	NR23	RPE23	OK	3.82205	14.4831	18.3052	1.92195	3.22694	5e-05	0.000278578	yes
ENSDARG00000012632	zgc:92749	12:48761790-48767912	NR23	RPE23	OK	2.48278	9.40362	11.8864	1.92126	1.97099	0.0043	0.0136678	yes
ENSDARG00000045064	ablim1b	12:29931472-30105444	NR23	RPE23	OK	7.40168	28.0324	35.4341	1.92117	1.96512	0.0018	0.00650296	yes
ENSDARG00000073970	mctp2b	7:15488194-15540009	NR23	RPE23	OK	3.02911	11.4691	14.4982	1.92078	2.31546	0.0003	0.00137415	yes
ENSDARG00000090297	ldlrad2	11:36215497-36425284	NR23	RPE23	OK	2.16407	8.17645	10.3405	1.91773	2.78836	5e-05	0.000278578	yes
ENSDARG00000104197	ptpn22	23:26215898-26301554	NR23	RPE23	OK	5.04487	19.054	24.0989	1.91721	2.1137	0.00095	0.00375789	yes
ENSDARG00000076602	prss16	15:43406161-43447243	NR23	RPE23	OK	12.0849	45.5274	57.6123	1.91353	2.00166	0.00035	0.00157403	yes
ENSDARG00000068365	lmx1bb	8:33251002-33372681	NR23	RPE23	OK	3.51891	13.2109	16.7298	1.90853	3.31258	5e-05	0.000278578	yes
ENSDARG00000032619	tob1a	3:18035875-18142465	NR23	RPE23	OK	8.58503	32.2206	40.8056	1.90809	3.60928	5e-05	0.000278578	yes
ENSDARG00000004270	atl3	14:30433717-30454510	NR23	RPE23	OK	3.86658	14.5006	18.3672	1.90698	3.18061	5e-05	0.000278578	yes
ENSDARG00000038064	chmp3	17:43478193-43485742	NR23	RPE23	OK	7.7628	29.0948	36.8576	1.90611	3.02887	5e-05	0.000278578	yes
ENSDARG00000003411	foxa2	17:42290591-42293092	NR23	RPE23	OK	3.13108	11.7287	14.8598	1.90531	3.10976	5e-05	0.000278578	yes
ENSDARG00000002682	tbcela	15:21008894-21020722	NR23	RPE23	OK	2.71058	10.1508	12.8614	1.90492	2.56499	0.00015	0.000749808	yes
ENSDARG00000062101	iffo2a	23:21453059-21491583	NR23	RPE23	OK	3.70127	13.8317	17.533	1.90188	2.18608	0.0001	0.000522314	yes
ENSDARG00000057286	swap70b	18:16887766-16927774	NR23	RPE23	OK	5.87552	21.9433	27.8188	1.90099	2.92578	5e-05	0.000278578	yes
ENSDARG00000096662	abcc3	12:689677-780867	NR23	RPE23	OK	2.24604	8.38432	10.6304	1.90031	2.84234	5e-05	0.000278578	yes
ENSDARG00000011376	zgc:77816	22:5652788-5670636	NR23	RPE23	OK	2.91994	10.8908	13.8107	1.89909	2.07157	0.00045	0.00195493	yes
ENSDARG00000044688	dusp4	21:20076833-20083907	NR23	RPE23	OK	12.5822	46.8666	59.4488	1.89718	3.93305	5e-05	0.000278578	yes
ENSDARG00000045694	prickle1b	4:13964649-13996917	NR23	RPE23	OK	12.2312	45.5235	57.7547	1.89605	4.0798	5e-05	0.000278578	yes
ENSDARG00000087094	foxa	14:33632831-33641230	NR23	RPE23	OK	2.64337	9.83699	12.4804	1.89584	2.79265	5e-05	0.000278578	yes
ENSDARG00000058606	sik1	9:9133878-9143725	NR23	RPE23	OK	9.0548	33.6551	42.7099	1.89407	2.50122	5e-05	0.000278578	yes
ENSDARG00000103021	fadd	7:54043637-54049775	NR23	RPE23	OK	2.73745	10.1636	12.9011	1.89251	2.73241	5e-05	0.000278578	yes
ENSDARG00000058734	prdx1	2:6194608-6203806	NR23	RPE23	OK	20.1245	74.7062	94.8307	1.89228	3.40242	5e-05	0.000278578	yes
ENSDARG00000039142	arpc5a	2:21309610-21317616	NR23	RPE23	OK	17.2922	64.1536	81.4458	1.89141	3.88601	5e-05	0.000278578	yes
ENSDARG00000091111	TIFA	7:22517560-22519473	NR23	RPE23	OK	10.806	40.013	50.819	1.88863	3.71753	5e-05	0.000278578	yes
ENSDARG00000015059	daam1a	17:14459423-14551104	NR23	RPE23	OK	5.12756	18.9617	24.0893	1.88674	3.26076	5e-05	0.000278578	yes
ENSDARG00000002026	qkib	13:3533387-3713096	NR23	RPE23	OK	6.23237	23.0209	29.2533	1.88509	2.2098	0.0002	0.000960914	yes
ENSDARG00000102977	cant1b	11:44696470-44738612	NR23	RPE23	OK	4.3846	16.1957	20.5803	1.88509	2.65409	5e-05	0.000278578	yes
ENSDARG00000032868	pde4ba	6:30864624-31160341	NR23	RPE23	OK	6.24972	23.0795	29.3292	1.88475	2.57002	5e-05	0.000278578	yes
ENSDARG00000039701	emx2	13:19191703-19196675	NR23	RPE23	OK	2.59825	9.57531	12.1736	1.88178	3.21881	5e-05	0.000278578	yes
ENSDARG00000040971	GABARAPL1	16:12365624-12385323	NR23	RPE23	OK	16.55	60.9495	77.4995	1.88078	1.78571	0.0058	0.0176136	yes
ENSDARG00000041257	smtnl1	14:16802349-16816060	NR23	RPE23	OK	2.16389	7.9641	10.128	1.87988	2.58791	0.0001	0.000522314	yes
ENSDARG00000063390	pvrl2l	19:6687165-6855946	NR23	RPE23	OK	6.27851	23.0728	29.3513	1.8777	3.43758	5e-05	0.000278578	yes
ENSDARG00000098645	rgn	6:8895449-8904447	NR23	RPE23	OK	2.90501	10.6631	13.5681	1.87602	3.05774	5e-05	0.000278578	yes
ENSDARG00000071586	tgfbi	14:26212935-26238399	NR23	RPE23	OK	6.72926	24.6726	31.4019	1.87439	3.88888	5e-05	0.000278578	yes
ENSDARG00000093313	ubb	5:41463990-41496178	NR23	RPE23	OK	69.6196	254.612	324.232	1.87074	1.83055	0.0004	0.00176838	yes
ENSDARG00000021833	ahr2	22:13021492-13140409	NR23	RPE23	OK	3.02563	11.0593	14.0849	1.86995	3.82631	5e-05	0.000278578	yes
ENSDARG00000023214	mob2a	25:22765479-22791971	NR23	RPE23	OK	17.8434	65.1386	82.982	1.86812	3.92965	5e-05	0.000278578	yes
ENSDARG00000073801	si:dkeyp-104h9.5	8:47840368-47855464	NR23	RPE23	OK	3.57762	13.0533	16.6309	1.86734	3.55401	5e-05	0.000278578	yes
ENSDARG00000043457	gapdh	16:17284686-17292143	NR23	RPE23	OK	8.72466	31.8093	40.534	1.86628	3.57114	5e-05	0.000278578	yes
ENSDARG00000059276	hoxd4a	9:1936251-1958755	NR23	RPE23	OK	4.20461	15.327	19.5316	1.86603	3.05481	5e-05	0.000278578	yes
ENSDARG00000040009	palld	20:23576280-23758204	NR23	RPE23	OK	5.98007	21.7855	27.7656	1.86513	1.33931	0.00235	0.00815532	yes
ENSDARG00000080020	il13ra1	7:18901052-18916108	NR23	RPE23	OK	2.2136	8.0557	10.2693	1.86362	3.00921	5e-05	0.000278578	yes
ENSDARG00000020136	ptges	5:32739608-32747840	NR23	RPE23	OK	2.95449	10.7402	13.6947	1.86204	2.75668	5e-05	0.000278578	yes
ENSDARG00000053979	bc2	12:26935950-26939700	NR23	RPE23	OK	32.7859	119.174	151.96	1.86193	2.66392	5e-05	0.000278578	yes
ENSDARG00000094557	nupr1	3:15355474-15356358	NR23	RPE23	OK	3.86234	14.0333	17.8956	1.8613	2.60551	5e-05	0.000278578	yes
ENSDARG00000062139	eif2ak3	13:13814225-13873554	NR23	RPE23	OK	5.44692	19.7834	25.2303	1.86078	2.24779	0.0001	0.000522314	yes
ENSDARG00000038754	plk3	2:35621179-35629332	NR23	RPE23	OK	35.6466	128.916	164.563	1.85459	2.74938	5e-05	0.000278578	yes
ENSDARG00000103476	trpm1b	25:34135365-34175192	NR23	RPE23	OK	8.61521	31.0462	39.6614	1.84946	3.36628	5e-05	0.000278578	yes
ENSDARG00000036179	myo1ea	7:30361078-30451802	NR23	RPE23	OK	2.96439	10.6781	13.6425	1.84886	2.57183	5e-05	0.000278578	yes
ENSDARG00000029439	atp2a2a	8:11649526-11707308	NR23	RPE23	OK	2.80228	10.0925	12.8948	1.84861	2.35934	0.0002	0.000960914	yes
ENSDARG00000044626	ccdc90b	21:22852283-22855519	NR23	RPE23	OK	3.48474	12.5503	16.035	1.8486	3.05708	5e-05	0.000278578	yes
ENSDARG00000086103	slc37a1	9:19359794-19595682	NR23	RPE23	OK	15.5087	55.8303	71.339	1.84797	2.33472	0.0001	0.000522314	yes
ENSDARG00000015829	mov10a	6:48349655-48377486	NR23	RPE23	OK	7.17309	25.808	32.9811	1.84715	2.24723	0.00015	0.000749808	yes
ENSDARG00000057736	ano10a	16:8067641-8125189	NR23	RPE23	OK	3.78797	13.6268	17.4148	1.84695	3.45875	5e-05	0.000278578	yes
ENSDARG00000040944	ntd5	16:13678576-13705265	NR23	RPE23	OK	2.21903	7.98148	10.2005	1.84673	2.87281	5e-05	0.000278578	yes
ENSDARG00000096905	si:ch73-23l24.1	6:15123731-15132479	NR23	RPE23	OK	5.51736	19.8325	25.3499	1.84582	2.39236	0.0002	0.000960914	yes
ENSDARG00000103056	itga4	9:44233198-44286523	NR23	RPE23	OK	4.49827	16.1465	20.6448	1.84378	3.51273	5e-05	0.000278578	yes
ENSDARG00000102234	si:ch211-71n6.4	18:44892622-44914717	NR23	RPE23	OK	5.51459	19.785	25.2996	1.84308	3.37402	5e-05	0.000278578	yes
ENSDARG00000006283	waslb	4:4070504-4102860	NR23	RPE23	OK	4.79018	17.1737	21.9639	1.84205	3.66465	5e-05	0.000278578	yes
ENSDARG00000098820	ftr67	2:51331556-51352857	NR23	RPE23	OK	2.60746	9.34287	11.9503	1.84122	3.02957	5e-05	0.000278578	yes
ENSDARG00000061890	atp13a2	23:24584875-24616411	NR23	RPE23	OK	2.37155	8.49186	10.8634	1.84025	1.32325	0.01195	0.0325478	yes
ENSDARG00000070843	arid3a	11:5775831-5818469	NR23	RPE23	OK	8.81431	31.5304	40.3447	1.83882	2.6652	5e-05	0.000278578	yes
ENSDARG00000087759	cnih4	16:2232275-2235182	NR23	RPE23	OK	24.998	89.3319	114.33	1.83736	3.44147	5e-05	0.000278578	yes
ENSDARG00000056322	ldb3a	13:22346314-22422237	NR23	RPE23	OK	2.90425	10.3753	13.2796	1.83692	2.01776	0.00085	0.00340924	yes
ENSDARG00000035868	spire1a	19:33392161-33485037	NR23	RPE23	OK	4.25709	15.2079	19.465	1.83688	3.53038	5e-05	0.000278578	yes
ENSDARG00000056985	tpte	10:24721081-24738504	NR23	RPE23	OK	3.27086	11.6822	14.9531	1.83657	2.10547	0.0002	0.000960914	yes
ENSDARG00000052954	rab25b	16:46728911-46823029	NR23	RPE23	OK	4.68184	16.7173	21.3991	1.8362	1.48805	0.0117	0.0319604	yes
ENSDARG00000036764	hax1	19:7880092-7886207	NR23	RPE23	OK	5.71862	20.4139	26.1325	1.83582	3.25801	5e-05	0.000278578	yes
ENSDARG00000024431	CABZ01069595.1	18:48283857-48304818	NR23	RPE23	OK	3.66028	13.065	16.7253	1.83568	2.71317	5e-05	0.000278578	yes
ENSDARG00000089441	si:ch211-105c13.3	16:22779820-22797802	NR23	RPE23	OK	3.21034	11.4464	14.6567	1.8341	2.50038	5e-05	0.000278578	yes
ENSDARG00000019130	plk2b	8:17042979-17050483	NR23	RPE23	OK	3.1866	11.3602	14.5468	1.8339	3.28903	5e-05	0.000278578	yes
ENSDARG00000069314	tmem199	15:24738017-24741050	NR23	RPE23	OK	5.00535	17.8373	22.8426	1.83335	2.93102	5e-05	0.000278578	yes
ENSDARG00000038559	h1f0	24:37596940-37800501	NR23	RPE23	OK	39.8134	141.796	181.609	1.83249	2.33473	0.0007	0.00287971	yes
ENSDARG00000062785	adpgk2	17:11291604-11312634	NR23	RPE23	OK	15.4247	54.914	70.3387	1.83193	3.84536	5e-05	0.000278578	yes
ENSDARG00000052423	ppp1r12c	6:19527179-19556466	NR23	RPE23	OK	4.09778	14.5602	18.658	1.82912	1.9126	0.00065	0.00269386	yes
ENSDARG00000039605	mat1a	13:18497927-18506252	NR23	RPE23	OK	3.59791	12.7781	16.376	1.82844	3.48226	5e-05	0.000278578	yes
ENSDARG00000019360	sec23b	6:6579755-6639184	NR23	RPE23	OK	16.5441	58.7185	75.2626	1.8275	2.11279	5e-05	0.000278578	yes
ENSDARG00000010318	srpx	9:30483326-30506044	NR23	RPE23	OK	2.49838	8.86401	11.3624	1.82696	2.60197	5e-05	0.000278578	yes
ENSDARG00000035556	rps6ka3a	5:23505867-23525437	NR23	RPE23	OK	12.9998	46.0972	59.097	1.82619	3.78916	5e-05	0.000278578	yes
ENSDARG00000006251	ell2	21:11656468-11682336	NR23	RPE23	OK	7.56781	26.8237	34.3915	1.82556	3.35701	5e-05	0.000278578	yes
ENSDARG00000061377	efcab1	19:40590125-40599208	NR23	RPE23	OK	3.55322	12.591	16.1442	1.82519	1.67902	0.0082	0.0236804	yes
ENSDARG00000053133	b3gnt7l	8:22268080-22269647	NR23	RPE23	OK	2.40312	8.51034	10.9135	1.82431	2.8651	5e-05	0.000278578	yes
ENSDARG00000008816	glud1a	13:22548633-22584652	NR23	RPE23	OK	5.92868	20.9807	26.9094	1.82328	3.40412	5e-05	0.000278578	yes
ENSDARG00000077777	tmsb4x	9:54612561-54614146	NR23	RPE23	OK	949.49	3359.64	4309.13	1.82308	3.12684	5e-05	0.000278578	yes
ENSDARG00000009886	rnf114	23:3560692-3568727	NR23	RPE23	OK	2.36574	8.36868	10.7344	1.82271	2.68752	5e-05	0.000278578	yes
ENSDARG00000089076	gphna	17:34047062-34235894	NR23	RPE23	OK	3.13145	11.0616	14.193	1.82066	2.03794	0.0002	0.000960914	yes
ENSDARG00000076290	calr	8:16546626-16556779	NR23	RPE23	OK	14.8022	52.148	66.9502	1.8168	3.89582	5e-05	0.000278578	yes
ENSDARG00000070391	tspan4b	3:32455295-32487920	NR23	RPE23	OK	2.89507	10.1903	13.0854	1.81553	1.62678	0.0084	0.0241901	yes
ENSDARG00000073799	zgc:194210	16:31470560-31477093	NR23	RPE23	OK	3.53369	12.4302	15.9639	1.8146	2.70879	5e-05	0.000278578	yes
ENSDARG00000034210	si:dkey-240h12.4	19:11249290-11290784	NR23	RPE23	OK	4.1281	14.5115	18.6396	1.81364	3.01985	5e-05	0.000278578	yes
ENSDARG00000058044	rab1ba	7:17848609-17864127	NR23	RPE23	OK	18.1472	63.7479	81.8951	1.81263	3.84269	5e-05	0.000278578	yes
ENSDARG00000004782	fgfr3	13:13085955-13163718	NR23	RPE23	OK	11.1548	39.1131	50.2679	1.80999	3.85244	5e-05	0.000278578	yes
ENSDARG00000052693	si:dkey-172m14.1	5:48367664-48377451	NR23	RPE23	OK	3.66922	12.8578	16.527	1.8091	3.06162	5e-05	0.000278578	yes
ENSDARG00000103720	zgc:162730	15:14048921-14050804	NR23	RPE23	OK	22.0182	77.1511	99.1693	1.80899	3.59759	5e-05	0.000278578	yes
ENSDARG00000058996	jam2a	1:599404-613068	NR23	RPE23	OK	7.73756	27.0736	34.8112	1.80694	2.32001	0.0005	0.00214356	yes
ENSDARG00000027154	tpd52l2a	8:23169746-23190398	NR23	RPE23	OK	16.6986	58.4268	75.1254	1.8069	1.98112	0.0005	0.00214356	yes
ENSDARG00000016128	ap3m2	5:13874890-13890228	NR23	RPE23	OK	5.26748	18.4173	23.6848	1.80588	3.47788	5e-05	0.000278578	yes
ENSDARG00000052894	znf532	21:10680884-10723990	NR23	RPE23	OK	3.29237	11.492	14.7844	1.80343	1.85562	5e-05	0.000278578	yes
ENSDARG00000059835	zfyve27	1:54212081-54230172	NR23	RPE23	OK	5.68265	19.8139	25.4965	1.80188	2.43163	5e-05	0.000278578	yes
ENSDARG00000013659	brox	20:51888727-51915955	NR23	RPE23	OK	4.54817	15.8413	20.3895	1.80033	3.31835	5e-05	0.000278578	yes
ENSDARG00000094836	si:ch211-195b15.8	3:32272043-32275478	NR23	RPE23	OK	3.44156	11.9804	15.422	1.79954	3.15403	5e-05	0.000278578	yes
ENSDARG00000095268	si:dkey-261h17.1	23:32573384-32606081	NR23	RPE23	OK	12.9279	44.9086	57.8365	1.7965	3.68843	5e-05	0.000278578	yes
ENSDARG00000045074	arl4d	12:27151698-27154397	NR23	RPE23	OK	12.0899	41.9905	54.0804	1.79627	3.54878	5e-05	0.000278578	yes
ENSDARG00000014361	tmbim4	4:12972405-12980076	NR23	RPE23	OK	13.8617	48.0793	61.941	1.79431	2.63477	5e-05	0.000278578	yes
ENSDARG00000016464	cdc42bpab	20:35182344-35303401	NR23	RPE23	OK	3.2615	11.3091	14.5706	1.79388	3.03033	5e-05	0.000278578	yes
ENSDARG00000040930	deptor	16:14697919-14785787	NR23	RPE23	OK	4.99199	17.2611	22.2531	1.78984	2.04707	0.0002	0.000960914	yes
ENSDARG00000079198	usp13	6:29420424-29478647	NR23	RPE23	OK	2.3388	8.08152	10.4203	1.78886	3.56845	5e-05	0.000278578	yes
ENSDARG00000098941	si:ch73-57a19.4	13:4583834-4585520	NR23	RPE23	OK	3.29967	11.3868	14.6865	1.78697	2.96446	5e-05	0.000278578	yes
ENSDARG00000018491	pdia4	24:17190258-17197039	NR23	RPE23	OK	20.0989	69.323	89.4219	1.78622	3.6986	5e-05	0.000278578	yes
ENSDARG00000070452	saraf	1:11362428-11371639	NR23	RPE23	OK	3.5657	12.288	15.8537	1.78499	3.07121	5e-05	0.000278578	yes
ENSDARG00000037852	zgc:101663	23:358018-381744	NR23	RPE23	OK	4.53266	15.6123	20.145	1.78425	3.3611	5e-05	0.000278578	yes
ENSDARG00000061741	itpr3	8:21222106-21320997	NR23	RPE23	OK	3.52114	12.1048	15.6259	1.78146	1.97762	0.00085	0.00340924	yes
ENSDARG00000036445	serpinh2	7:20829893-21046714	NR23	RPE23	OK	2.39492	8.23125	10.6262	1.78113	2.53749	0.0001	0.000522314	yes
ENSDARG00000018921	fam84a	20:32853883-32856070	NR23	RPE23	OK	2.96957	10.1974	13.167	1.77988	3.11025	5e-05	0.000278578	yes
ENSDARG00000025094	edem1	6:42935220-42951648	NR23	RPE23	OK	9.12643	31.3359	40.4623	1.77969	3.49349	5e-05	0.000278578	yes
ENSDARG00000039576	fstl1b	9:9757455-9864112	NR23	RPE23	OK	33.2622	114.058	147.32	1.77781	3.13281	5e-05	0.000278578	yes
ENSDARG00000001950	ak1	5:70925988-70948273	NR23	RPE23	OK	4.98095	17.0794	22.0603	1.77777	2.64714	5e-05	0.000278578	yes
ENSDARG00000099439	serp1	18:3475228-3479349	NR23	RPE23	OK	74.9484	256.973	331.921	1.77765	3.75649	5e-05	0.000278578	yes
ENSDARG00000097799	zgc:194207	3:42042634-42049563	NR23	RPE23	OK	6.51747	22.3428	28.8603	1.77743	2.9769	5e-05	0.000278578	yes
ENSDARG00000093058	si:dkey-13i19.8	4:16794797-16835301	NR23	RPE23	OK	6.28439	21.532	27.8164	1.77664	3.08807	5e-05	0.000278578	yes
ENSDARG00000026862	aktip	7:36195837-36212201	NR23	RPE23	OK	14.1454	48.4319	62.5773	1.77563	2.80187	5e-05	0.000278578	yes
ENSDARG00000092578	si:ch211-222e20.4	10:28541596-28545184	NR23	RPE23	OK	3.24982	11.1255	14.3753	1.77544	2.40924	0.0001	0.000522314	yes
ENSDARG00000055307	sypl2a	11:36093364-36114090	NR23	RPE23	OK	15.1465	51.8361	66.9826	1.77498	2.76849	5e-05	0.000278578	yes
ENSDARG00000054833	nucb1	3:29783584-30022400	NR23	RPE23	OK	33.8515	115.686	149.538	1.77292	1.70283	0.01305	0.0350168	yes
ENSDARG00000058543	lama5	23:9632363-9833730	NR23	RPE23	OK	8.20483	28.021	36.2258	1.77196	3.65102	5e-05	0.000278578	yes
ENSDARG00000077648	FNIP2	1:19072057-19109665	NR23	RPE23	OK	5.65226	19.2963	24.9486	1.77142	3.34946	5e-05	0.000278578	yes
ENSDARG00000060457	pmp22b	12:37100593-37124929	NR23	RPE23	OK	4.80647	16.385	21.1915	1.76933	1.96739	0.0004	0.00176838	yes
ENSDARG00000021232	nkx2.7	8:50296212-50299303	NR23	RPE23	OK	2.33202	7.93851	10.2705	1.76729	2.40004	0.00055	0.00232427	yes
ENSDARG00000103115	znf1116	4:35815349-36120033	NR23	RPE23	OK	3.3678	11.4583	14.8261	1.76652	1.55186	0.01375	0.0365737	yes
ENSDARG00000103271	pla2g15	25:13592659-13607426	NR23	RPE23	OK	5.04446	17.1537	22.1982	1.76575	3.35851	5e-05	0.000278578	yes
ENSDARG00000086457	tnfaip8l1	22:4769085-4787454	NR23	RPE23	OK	2.84813	9.67226	12.5204	1.76384	1.47456	0.0145	0.0382408	yes
ENSDARG00000077202	mocs2	10:9112743-9123921	NR23	RPE23	OK	8.12926	27.5916	35.7209	1.76303	2.82163	5e-05	0.000278578	yes
ENSDARG00000008275	klhl24b	24:25616866-25643800	NR23	RPE23	OK	2.30761	7.81341	10.121	1.75955	2.91276	5e-05	0.000278578	yes
ENSDARG00000095584	si:ch211-218c6.9	18:16989561-16994000	NR23	RPE23	OK	6.03158	20.4114	26.443	1.75877	2.69511	5e-05	0.000278578	yes
ENSDARG00000037618	ddit4	12:48356810-48358937	NR23	RPE23	OK	14.2035	48.0457	62.2492	1.75816	3.42648	5e-05	0.000278578	yes
ENSDARG00000055115	dtnbp1a	16:25589076-25620398	NR23	RPE23	OK	7.53126	25.469	33.0003	1.75778	2.49754	5e-05	0.000278578	yes
ENSDARG00000019417	gadd45ga	8:31358434-31359929	NR23	RPE23	OK	8.82516	29.7985	38.6237	1.75554	3.14658	5e-05	0.000278578	yes
ENSDARG00000038302	ccar2	10:2848824-2871231	NR23	RPE23	OK	6.58925	22.2202	28.8094	1.75369	1.86372	0.003	0.0100385	yes
ENSDARG00000041490	afp4	16:45937436-45943334	NR23	RPE23	OK	2.39823	8.08276	10.481	1.75288	2.07914	0.00105	0.00409054	yes
ENSDARG00000043257	ckbb	20:20917073-20922116	NR23	RPE23	OK	27.3005	91.9675	119.268	1.75219	2.85859	5e-05	0.000278578	yes
ENSDARG00000005897	dera	4:12756286-12767569	NR23	RPE23	OK	4.69788	15.8158	20.5137	1.75128	3.07823	5e-05	0.000278578	yes
ENSDARG00000055075	svila	12:23691310-23811357	NR23	RPE23	OK	12.8555	43.2445	56.1	1.75013	1.84478	0.0003	0.00137415	yes
ENSDARG00000105323	si:ch1073-456m8.1	11:222893-232327	NR23	RPE23	OK	5.58158	18.7594	24.341	1.74887	1.62844	0.0184	0.0466686	yes
ENSDARG00000077768	malt1	5:65633203-65661549	NR23	RPE23	OK	3.70294	12.4421	16.145	1.74848	2.55139	5e-05	0.000278578	yes
ENSDARG00000056480	cpvl	16:20690910-20709101	NR23	RPE23	OK	11.8364	39.7687	51.6051	1.74841	3.22071	5e-05	0.000278578	yes
ENSDARG00000045257	decr2	24:37821293-37833842	NR23	RPE23	OK	4.20343	14.1197	18.3231	1.74807	2.58192	5e-05	0.000278578	yes
ENSDARG00000016623	si:ch211-195b13.1	19:25288109-25305061	NR23	RPE23	OK	6.79331	22.815	29.6083	1.7478	2.91386	5e-05	0.000278578	yes
ENSDARG00000036541	rhbdf1a	3:54641714-54738425	NR23	RPE23	OK	5.88592	19.7391	25.625	1.74572	2.76268	5e-05	0.000278578	yes
ENSDARG00000044345	cyfip1	6:37677183-37753013	NR23	RPE23	OK	17.685	59.1443	76.8293	1.74171	2.97032	5e-05	0.000278578	yes
ENSDARG00000037484	tmem192	1:18956607-18972837	NR23	RPE23	OK	2.55829	8.55449	11.1128	1.7415	2.81629	5e-05	0.000278578	yes
ENSDARG00000037153	atp6ap1b	23:26152925-26167637	NR23	RPE23	OK	12.4605	41.5707	54.0312	1.7382	3.52956	5e-05	0.000278578	yes
ENSDARG00000094133	wu:fc21g02	1:44205213-44227684	NR23	RPE23	OK	25.0548	83.5858	108.641	1.73817	1.40375	0.019	0.0479168	yes
ENSDARG00000079440	coro2ba	7:33008467-33070771	NR23	RPE23	OK	2.53332	8.4496	10.9829	1.73786	2.01587	0.00105	0.00409054	yes
ENSDARG00000025693	tmem9b	7:28284972-28297045	NR23	RPE23	OK	8.58135	28.6163	37.1976	1.73756	2.12976	0.0001	0.000522314	yes
ENSDARG00000056680	stc2a	14:23917800-23924720	NR23	RPE23	OK	2.33994	7.80299	10.1429	1.73756	1.62533	0.0044	0.0139403	yes
ENSDARG00000079917	rassf7a	25:25358492-25407516	NR23	RPE23	OK	7.59778	25.3238	32.9216	1.73684	2.54449	5e-05	0.000278578	yes
ENSDARG00000091215	rpz2	16:46430944-46464147	NR23	RPE23	OK	5.86668	19.5376	25.4043	1.73564	2.04874	0.00065	0.00269386	yes
ENSDARG00000044261	si:ch211-243g18.2	10:9716738-9737507	NR23	RPE23	OK	5.98837	19.9426	25.931	1.73562	1.78948	0.0013	0.00492413	yes
ENSDARG00000028173	slc4a2a	2:32408678-32474705	NR23	RPE23	OK	6.3183	21.0335	27.3518	1.73508	1.40195	0.0144	0.0380232	yes
ENSDARG00000100376	amdhd2	3:13362018-13396326	NR23	RPE23	OK	6.59803	21.9642	28.5622	1.73505	3.05547	5e-05	0.000278578	yes
ENSDARG00000005216	zgc:158328	15:35395277-35486665	NR23	RPE23	OK	3.39471	11.286	14.6807	1.73317	2.30439	5e-05	0.000278578	yes
ENSDARG00000056075	rca2.1	23:26167939-26193747	NR23	RPE23	OK	10.4477	34.606	45.0537	1.72784	3.42603	5e-05	0.000278578	yes
ENSDARG00000059483	tead1b	7:65532392-65701173	NR23	RPE23	OK	6.81176	22.5612	29.373	1.72774	2.34268	5e-05	0.000278578	yes
ENSDARG00000034262	pld2	5:37788289-37838769	NR23	RPE23	OK	4.17893	13.8397	18.0186	1.72761	3.45431	5e-05	0.000278578	yes
ENSDARG00000090026	si:dkey-93n13.4	3:15472746-15475720	NR23	RPE23	OK	3.51848	11.6522	15.1707	1.72758	2.46294	5e-05	0.000278578	yes
ENSDARG00000021147	nipal3	17:26910026-26916948	NR23	RPE23	OK	5.03705	16.6666	21.7036	1.72631	3.29136	5e-05	0.000278578	yes
ENSDARG00000029018	cdkn1ba	4:18603766-18606549	NR23	RPE23	OK	2.59637	8.58454	11.1809	1.72525	2.8364	5e-05	0.000278578	yes
ENSDARG00000100107	ubald2	3:60605102-60631323	NR23	RPE23	OK	2.52505	8.34457	10.8696	1.72452	2.47084	0.00015	0.000749808	yes
ENSDARG00000101745	si:ch211-241a17.6	6:7296185-7296662	NR23	RPE23	OK	2.35709	7.77332	10.1304	1.72152	1.72171	0.0096	0.0270519	yes
ENSDARG00000073724	nlrx1	15:23532759-23550487	NR23	RPE23	OK	2.79489	9.2087	12.0036	1.7202	2.62216	5e-05	0.000278578	yes
ENSDARG00000074471	vps39	17:49995400-50034417	NR23	RPE23	OK	7.02207	23.1289	30.151	1.71973	3.15359	5e-05	0.000278578	yes
ENSDARG00000037961	rcn3	3:32400829-32409358	NR23	RPE23	OK	27.9644	92.0591	120.023	1.71897	2.96785	5e-05	0.000278578	yes
ENSDARG00000105223	pmp22a	3:49821186-49825090	NR23	RPE23	OK	22.8263	75.1142	97.9405	1.71839	3.11908	5e-05	0.000278578	yes
ENSDARG00000035519	histh1l	5:26832804-26834198	NR23	RPE23	OK	145.779	478.494	624.273	1.71472	3.32494	5e-05	0.000278578	yes
ENSDARG00000062929	FAM83G	1:7426450-7479056	NR23	RPE23	OK	15.4764	50.7424	66.2188	1.71312	3.23102	5e-05	0.000278578	yes
ENSDARG00000031911	tns3.2	20:6553726-6676694	NR23	RPE23	OK	11.4471	37.5228	48.9699	1.71279	2.27831	5e-05	0.000278578	yes
ENSDARG00000021564	VDAC3 (1 of many)	10:3299524-3317901	NR23	RPE23	OK	3.38557	11.0872	14.4728	1.71143	2.73591	5e-05	0.000278578	yes
ENSDARG00000005993	prc1b	7:50080520-50094866	NR23	RPE23	OK	17.0387	55.7722	72.8109	1.71074	2.00638	0.00055	0.00232427	yes
ENSDARG00000035810	rgcc	9:17431052-17442160	NR23	RPE23	OK	19.0799	62.3816	81.4615	1.70907	3.51935	5e-05	0.000278578	yes
ENSDARG00000010192	pax3a	2:47517818-47578737	NR23	RPE23	OK	8.42339	27.5356	35.959	1.70882	3.28606	5e-05	0.000278578	yes
ENSDARG00000042717	adipor1b	8:28362324-28374292	NR23	RPE23	OK	15.0212	49.0952	64.1164	1.70858	3.64001	5e-05	0.000278578	yes
ENSDARG00000068457	tnnt3b	7:39173825-39189346	NR23	RPE23	OK	3.51596	11.4832	14.9992	1.70754	1.98352	0.00055	0.00232427	yes
ENSDARG00000008192	pank1a	17:23534677-23557656	NR23	RPE23	OK	2.63462	8.60228	11.2369	1.70712	2.31067	5e-05	0.000278578	yes
ENSDARG00000030694	atp6v1e1b	4:5216981-5238765	NR23	RPE23	OK	13.6231	44.4395	58.0626	1.70579	3.42148	5e-05	0.000278578	yes
ENSDARG00000008723	prkcba	1:8320607-8380801	NR23	RPE23	OK	4.01773	13.1009	17.1186	1.70522	3.21114	5e-05	0.000278578	yes
ENSDARG00000089767	rnf130	14:36425297-36523151	NR23	RPE23	OK	6.20299	20.2097	26.4127	1.70401	3.26278	5e-05	0.000278578	yes
ENSDARG00000102482	CYSTM1 (1 of many)	21:31988013-32003396	NR23	RPE23	OK	13.5925	44.2785	57.871	1.7038	3.27869	5e-05	0.000278578	yes
ENSDARG00000032575	ywhaz	19:12244899-12274094	NR23	RPE23	OK	100.812	328.152	428.964	1.7027	3.18135	5e-05	0.000278578	yes
ENSDARG00000055770	dffa	23:28876465-28881939	NR23	RPE23	OK	4.97722	16.1562	21.1334	1.69868	3.16294	5e-05	0.000278578	yes
ENSDARG00000036194	pitx2	14:35592095-35932574	NR23	RPE23	OK	10.0832	32.7247	42.8079	1.69842	2.34335	0.00175	0.00635285	yes
ENSDARG00000012625	prkag2a	24:28173304-28302316	NR23	RPE23	OK	2.69106	8.72592	11.417	1.69713	2.0872	0.0005	0.00214356	yes
ENSDARG00000015224	cd2ap	20:35954519-36077573	NR23	RPE23	OK	10.6728	34.6066	45.2794	1.69711	3.68995	5e-05	0.000278578	yes
ENSDARG00000054973	itsn2b	17:30456543-30504080	NR23	RPE23	OK	6.59967	21.3905	27.9902	1.6965	3.68595	5e-05	0.000278578	yes
ENSDARG00000086553	si:dkey-17e16.8	21:25496925-25506797	NR23	RPE23	OK	6.67868	21.6283	28.307	1.69529	3.56322	5e-05	0.000278578	yes
ENSDARG00000103980	ets2	10:187736-196817	NR23	RPE23	OK	7.0601	22.8621	29.9222	1.6952	2.27958	0.00015	0.000749808	yes
ENSDARG00000003165	nr2f6b	11:6118365-6136421	NR23	RPE23	OK	32.2652	104.444	136.709	1.69468	2.89696	5e-05	0.000278578	yes
ENSDARG00000044556	pacs1a	21:27477163-27518650	NR23	RPE23	OK	2.65997	8.61009	11.2701	1.69462	3.17244	5e-05	0.000278578	yes
ENSDARG00000045543	atp6v1f	4:20058073-20074258	NR23	RPE23	OK	20.8649	67.496	88.3609	1.69372	2.11107	0.00085	0.00340924	yes
ENSDARG00000060808	mecom	15:35521587-35545210	NR23	RPE23	OK	3.14914	10.1753	13.3244	1.69204	2.86902	5e-05	0.000278578	yes
ENSDARG00000033889	spty2d1	25:24139900-24150452	NR23	RPE23	OK	11.3874	36.7208	48.1082	1.68916	2.61627	5e-05	0.000278578	yes
ENSDARG00000075164	mylk5	3:31530411-31567584	NR23	RPE23	OK	6.12449	19.7376	25.8621	1.68829	2.53102	5e-05	0.000278578	yes
ENSDARG00000010276	ptgs2b	20:34218938-34224536	NR23	RPE23	OK	7.94297	25.5826	33.5256	1.68741	3.25208	5e-05	0.000278578	yes
ENSDARG00000004687	acaa1	24:20180892-20225192	NR23	RPE23	OK	2.99199	9.61291	12.6049	1.68387	2.62148	5e-05	0.000278578	yes
ENSDARG00000027600	pdlim5b	10:1192754-1281129	NR23	RPE23	OK	3.95889	12.7154	16.6743	1.68341	2.82292	5e-05	0.000278578	yes
ENSDARG00000078186	tex2	3:55228649-55278160	NR23	RPE23	OK	2.71705	8.72551	11.4426	1.6832	3.15119	5e-05	0.000278578	yes
ENSDARG00000005652	man1a1	20:41123943-41345528	NR23	RPE23	OK	3.96257	12.7029	16.6655	1.68065	3.61331	5e-05	0.000278578	yes
ENSDARG00000091161	rpz	16:46430944-46464147	NR23	RPE23	OK	4.1429	13.2781	17.421	1.68034	1.75499	0.00405	0.0129702	yes
ENSDARG00000102389	ved	10:45150417-45182439	NR23	RPE23	OK	3.02687	9.69402	12.7209	1.67927	2.00977	0.0023	0.0080131	yes
ENSDARG00000099172	BX000701.2	3:6979706-6989752	NR23	RPE23	OK	2.38549	7.63215	10.0176	1.67781	2.37279	0.0002	0.000960914	yes
ENSDARG00000100664	wdr1	14:300358-304526	NR23	RPE23	OK	20.4369	65.2747	85.7116	1.67535	3.25999	5e-05	0.000278578	yes
ENSDARG00000057218	tbc1d15	18:17013097-17031165	NR23	RPE23	OK	6.71538	21.4406	28.156	1.6748	3.42132	5e-05	0.000278578	yes
ENSDARG00000055759	efhd2	8:25799482-25827049	NR23	RPE23	OK	13.1961	42.0116	55.2077	1.67068	2.93999	5e-05	0.000278578	yes
ENSDARG00000053484	syne2b	13:37123107-37128887	NR23	RPE23	OK	17.6145	56.0726	73.6871	1.67054	2.02	0.0008	0.00323727	yes
ENSDARG00000044923	ube2w	2:30210213-30216673	NR23	RPE23	OK	3.87472	12.3278	16.2025	1.66976	3.04532	5e-05	0.000278578	yes
ENSDARG00000036967	smox	1:41147987-41164822	NR23	RPE23	OK	2.89363	9.20453	12.0982	1.66946	2.07606	0.00035	0.00157403	yes
ENSDARG00000010962	fkbp7	9:42926481-42928885	NR23	RPE23	OK	13.4947	42.8011	56.2958	1.66526	3.18365	5e-05	0.000278578	yes
ENSDARG00000011961	csrp2	4:2581517-2595823	NR23	RPE23	OK	3.749	11.8844	15.6334	1.66449	2.68354	5e-05	0.000278578	yes
ENSDARG00000039392	wnk1b	4:8036934-8146942	NR23	RPE23	OK	2.78301	8.8207	11.6037	1.66424	1.98599	5e-05	0.000278578	yes
ENSDARG00000030087	nfkbib	5:36431884-36437930	NR23	RPE23	OK	19.3082	61.1183	80.4265	1.66239	3.49838	5e-05	0.000278578	yes
ENSDARG00000035630	ypel1	5:12536888-12586399	NR23	RPE23	OK	2.45838	7.77546	10.2338	1.66122	2.68398	5e-05	0.000278578	yes
ENSDARG00000074636	cep170b	17:1799243-1863912	NR23	RPE23	OK	3.58925	11.3476	14.9368	1.66063	3.49805	5e-05	0.000278578	yes
ENSDARG00000025535	clint1a	14:35029664-35048201	NR23	RPE23	OK	23.7475	75.0266	98.7741	1.65962	3.49065	5e-05	0.000278578	yes
ENSDARG00000011239	ppp1r14aa	5:36130572-36139356	NR23	RPE23	OK	4.32372	13.648	17.9717	1.65835	2.35009	0.0004	0.00176838	yes
ENSDARG00000038938	ssfa2	9:44589511-44618638	NR23	RPE23	OK	2.58956	8.15337	10.7429	1.65469	1.67644	0.00445	0.0140737	yes
ENSDARG00000104682	tpm2	10:6317004-6373961	NR23	RPE23	OK	16.8011	52.8782	69.6793	1.65412	2.53278	5e-05	0.000278578	yes
ENSDARG00000008735	atp6ap2	22:11093804-11107066	NR23	RPE23	OK	16.3081	51.2882	67.5963	1.65304	3.21729	5e-05	0.000278578	yes
ENSDARG00000098902	ubxn8	10:7664997-7677640	NR23	RPE23	OK	3.32313	10.4402	13.7633	1.65153	2.52106	0.00015	0.000749808	yes
ENSDARG00000009266	uevld	25:24083518-24105028	NR23	RPE23	OK	3.7619	11.8169	15.5788	1.65132	2.95212	5e-05	0.000278578	yes
ENSDARG00000104028	si:dkey-74k8.3	14:20755258-20766954	NR23	RPE23	OK	21.526	67.6091	89.1351	1.65114	3.21114	5e-05	0.000278578	yes
ENSDARG00000010785	thbs1b	20:29134729-29148944	NR23	RPE23	OK	8.83718	27.7517	36.5889	1.65092	2.64026	5e-05	0.000278578	yes
ENSDARG00000037654	pmm2	1:9176269-9182745	NR23	RPE23	OK	19.5903	61.3434	80.9337	1.64677	3.45592	5e-05	0.000278578	yes
ENSDARG00000018787	efna1b	16:23367622-23383117	NR23	RPE23	OK	9.2806	29.0509	38.3315	1.6463	2.99704	5e-05	0.000278578	yes
ENSDARG00000069150	rit1	19:24455606-24481299	NR23	RPE23	OK	2.54661	7.96881	10.5154	1.64579	2.38507	5e-05	0.000278578	yes
ENSDARG00000032469	ampd3b	18:16773232-16806734	NR23	RPE23	OK	2.87908	8.99247	11.8716	1.64311	2.3631	5e-05	0.000278578	yes
ENSDARG00000037000	fkbp11	6:7271443-7281620	NR23	RPE23	OK	9.85186	30.7261	40.578	1.641	2.52676	0.0002	0.000960914	yes
ENSDARG00000075261	timp2b	3:57562440-57595994	NR23	RPE23	OK	3.3492	10.4376	13.7868	1.6399	2.54051	5e-05	0.000278578	yes
ENSDARG00000062511	golga3	5:18460425-18502505	NR23	RPE23	OK	6.049	18.8022	24.8512	1.63613	3.42183	5e-05	0.000278578	yes
ENSDARG00000077169	si:ch211-153b23.4	14:11144483-11150710	NR23	RPE23	OK	6.53293	20.2843	26.8172	1.63456	3.11995	5e-05	0.000278578	yes
ENSDARG00000012192	cant1a	3:57677191-57694645	NR23	RPE23	OK	15.9645	49.5379	65.5024	1.63366	2.90968	5e-05	0.000278578	yes
ENSDARG00000102640	pdia3	25:29900004-29914020	NR23	RPE23	OK	92.6089	286.561	379.17	1.62962	3.36083	5e-05	0.000278578	yes
ENSDARG00000020133	jdp2b	20:46668829-46742836	NR23	RPE23	OK	59.0805	182.679	241.76	1.62856	3.05651	5e-05	0.000278578	yes
ENSDARG00000031202	alg11	1:28947005-28960129	NR23	RPE23	OK	3.26397	10.0836	13.3476	1.62732	1.94857	0.00065	0.00269386	yes
ENSDARG00000056130	neurog1	14:26405225-26406724	NR23	RPE23	OK	3.10556	9.58722	12.6928	1.62626	2.5852	5e-05	0.000278578	yes
ENSDARG00000031317	ppdpfb	23:17501494-17503432	NR23	RPE23	OK	60.8666	187.898	248.765	1.62623	3.54441	5e-05	0.000278578	yes
ENSDARG00000063309	tjp2a	10:15857747-15921450	NR23	RPE23	OK	6.91126	21.3029	28.2142	1.62403	3.52842	5e-05	0.000278578	yes
ENSDARG00000034871	mid2	14:27936332-28084563	NR23	RPE23	OK	3.67999	11.3384	15.0184	1.62344	1.7008	0.0002	0.000960914	yes
ENSDARG00000010059	itpkb	20:38483402-38547024	NR23	RPE23	OK	2.57588	7.93212	10.508	1.62264	3.04305	5e-05	0.000278578	yes
ENSDARG00000057882	arpc3	21:16987365-16992828	NR23	RPE23	OK	85.0514	261.378	346.429	1.61973	3.44595	5e-05	0.000278578	yes
ENSDARG00000029621	sgms1	12:6032076-6080712	NR23	RPE23	OK	7.02032	21.551	28.5713	1.61815	2.30111	0.0001	0.000522314	yes
ENSDARG00000016457	irf9	12:13244493-13268580	NR23	RPE23	OK	3.63413	11.1551	14.7892	1.61802	1.8589	0.0021	0.00741545	yes
ENSDARG00000015822	sesn3	15:35185037-35234766	NR23	RPE23	OK	3.36266	10.2945	13.6572	1.6142	3.15664	5e-05	0.000278578	yes
ENSDARG00000105122	si:dkeyp-7b3.1	1:12161260-12166463	NR23	RPE23	OK	5.65987	17.3268	22.9867	1.61417	2.73959	5e-05	0.000278578	yes
ENSDARG00000035719	arl5c	3:15984575-15992257	NR23	RPE23	OK	5.72923	17.5228	23.252	1.61282	2.86893	5e-05	0.000278578	yes
ENSDARG00000086996	si:ch73-234b20.5	10:4987461-4995745	NR23	RPE23	OK	2.46626	7.53786	10.0041	1.61183	2.08368	0.00055	0.00232427	yes
ENSDARG00000077812	slc5a3b	9:33323936-33326458	NR23	RPE23	OK	2.94297	8.99059	11.9336	1.61114	2.85634	5e-05	0.000278578	yes
ENSDARG00000002231	PLPP2 (1 of many)	2:52639033-52713278	NR23	RPE23	OK	2.60305	7.94317	10.5462	1.60951	2.42018	5e-05	0.000278578	yes
ENSDARG00000038025	cbx7a	3:24855596-24864069	NR23	RPE23	OK	3.07208	9.35607	12.4282	1.60669	2.75705	5e-05	0.000278578	yes
ENSDARG00000003973	chordc1a	15:43938370-43954698	NR23	RPE23	OK	8.48538	25.8331	34.3185	1.60617	2.86394	5e-05	0.000278578	yes
ENSDARG00000104669	slc35c1	7:72023626-72041305	NR23	RPE23	OK	7.96066	24.1886	32.1493	1.60337	2.53457	5e-05	0.000278578	yes
ENSDARG00000045930	rbpms2a	25:5995548-6022481	NR23	RPE23	OK	2.6431	8.02516	10.6683	1.6023	2.47534	0.00025	0.00117036	yes
ENSDARG00000023648	idh3g	23:25195453-25208566	NR23	RPE23	OK	14.1291	42.8683	56.9974	1.60124	3.28948	5e-05	0.000278578	yes
ENSDARG00000053468	adam10a	7:30137594-30220905	NR23	RPE23	OK	21.6093	65.5459	87.1552	1.60085	3.268	5e-05	0.000278578	yes
ENSDARG00000017329	cdkl1	13:36567319-36577332	NR23	RPE23	OK	3.5591	10.7935	14.3526	1.60059	2.65658	5e-05	0.000278578	yes
ENSDARG00000099839	si:ch211-9d9.1	2:52144334-52164348	NR23	RPE23	OK	6.40915	19.3045	25.7137	1.59073	2.4171	0.00015	0.000749808	yes
ENSDARG00000010878	cdkn1ca	7:48390887-48394280	NR23	RPE23	OK	30.1086	90.4972	120.606	1.5877	3.45441	5e-05	0.000278578	yes
ENSDARG00000042824	nfe2l2a	9:1652135-1681220	NR23	RPE23	OK	2.82801	8.49836	11.3264	1.5874	3.16067	5e-05	0.000278578	yes
ENSDARG00000069673	chid1	25:3662414-3675230	NR23	RPE23	OK	2.90283	8.70089	11.6037	1.5837	2.4204	0.0003	0.00137415	yes
ENSDARG00000005163	efr3a	2:43023189-43090855	NR23	RPE23	OK	2.63821	7.90392	10.5421	1.58301	3.09157	5e-05	0.000278578	yes
ENSDARG00000090194	lamtor5	8:24695593-24725151	NR23	RPE23	OK	8.70257	26.0494	34.752	1.58174	2.51624	5e-05	0.000278578	yes
ENSDARG00000103095	tbk1	4:120071-135084	NR23	RPE23	OK	3.7164	11.116	14.8324	1.58065	2.74642	5e-05	0.000278578	yes
ENSDARG00000005927	tbc1d17	3:30036103-30055456	NR23	RPE23	OK	6.12721	18.3228	24.45	1.58034	3.06468	5e-05	0.000278578	yes
ENSDARG00000098181	zgc:113184	11:2485459-2524794	NR23	RPE23	OK	4.22671	12.6387	16.8654	1.58023	2.17365	0.0008	0.00323727	yes
ENSDARG00000077653	rabl6b	5:26205987-26228429	NR23	RPE23	OK	6.51873	19.4796	25.9983	1.5793	3.1847	5e-05	0.000278578	yes
ENSDARG00000021309	rhoca	6:48383937-48419262	NR23	RPE23	OK	11.5315	34.454	45.9855	1.57908	3.1458	5e-05	0.000278578	yes
ENSDARG00000078991	NAT8	13:11542288-11547011	NR23	RPE23	OK	5.80236	17.322	23.1244	1.57789	3.23183	5e-05	0.000278578	yes
ENSDARG00000079632	POLD4	1:44005750-44036628	NR23	RPE23	OK	18.611	55.5599	74.1709	1.57789	2.65894	5e-05	0.000278578	yes
ENSDARG00000033533	ccdc115	23:19271900-19274985	NR23	RPE23	OK	8.0744	24.1043	32.1787	1.57786	2.58005	5e-05	0.000278578	yes
ENSDARG00000096546	nrp2a	1:4908654-5048297	NR23	RPE23	OK	10.4864	31.2898	41.7762	1.57717	1.72214	0.0005	0.00214356	yes
ENSDARG00000098733	PXDN	17:51430915-51523251	NR23	RPE23	OK	3.27797	9.77623	13.0542	1.57647	3.10464	5e-05	0.000278578	yes
ENSDARG00000079530	si:dkey-17m8.1	16:17763837-17793093	NR23	RPE23	OK	3.07904	9.17759	12.2566	1.57564	2.25281	0.00025	0.00117036	yes
ENSDARG00000093591	si:ch211-282k23.2	18:39947032-39948342	NR23	RPE23	OK	2.53999	7.56845	10.1084	1.57518	2.21595	0.0003	0.00137415	yes
ENSDARG00000074589	rin2	13:27102253-27166499	NR23	RPE23	OK	9.57572	28.4546	38.0303	1.57121	1.40267	0.0095	0.0268049	yes
ENSDARG00000021974	sfr1	13:24587429-24614838	NR23	RPE23	OK	2.71275	8.05951	10.7723	1.57094	1.68212	0.0056	0.0171019	yes
ENSDARG00000020086	nuak1a	4:14361616-14374088	NR23	RPE23	OK	6.84375	20.3187	27.1624	1.56995	3.07532	5e-05	0.000278578	yes
ENSDARG00000081931	SNORA16	19:16124945-16125081	NR23	RPE23	OK	2157.86	6405.16	8563.02	1.56963	2.27563	0.0007	0.00287971	yes
ENSDARG00000017047	slc27a4	10:10780641-10824572	NR23	RPE23	OK	2.84097	8.43041	11.2714	1.56922	2.77671	5e-05	0.000278578	yes
ENSDARG00000014796	wnt11r	10:32160444-32179344	NR23	RPE23	OK	5.89673	17.4903	23.387	1.56857	3.12354	5e-05	0.000278578	yes
ENSDARG00000023713	aqp1a.1	2:2895632-2907365	NR23	RPE23	OK	2.93528	8.70501	11.6403	1.56835	2.3294	0.0005	0.00214356	yes
ENSDARG00000075821	plxnb1a	23:10003265-10202416	NR23	RPE23	OK	7.77692	23.0299	30.8068	1.56624	1.46459	0.00835	0.0240567	yes
ENSDARG00000051775	zgc:110434	25:34559683-34560070	NR23	RPE23	OK	205.096	607.06	812.156	1.56554	3.14643	5e-05	0.000278578	yes
ENSDARG00000058256	draxin	11:15796552-15878479	NR23	RPE23	OK	4.93898	14.6165	19.5555	1.56531	1.75106	0.0046	0.0144801	yes
ENSDARG00000098486	tollip	7:72023626-72041305	NR23	RPE23	OK	5.85809	17.3361	23.1942	1.56528	1.80006	0.0028	0.00948458	yes
ENSDARG00000088768	PQLC1	19:11488960-11574452	NR23	RPE23	OK	4.78557	14.159	18.9446	1.56495	3.03885	5e-05	0.000278578	yes
ENSDARG00000054937	badb	7:24855471-24862696	NR23	RPE23	OK	6.45576	19.0869	25.5427	1.56393	2.38195	0.00015	0.000749808	yes
ENSDARG00000099371	cygb1	3:6753947-6783800	NR23	RPE23	OK	4.00789	11.8203	15.8282	1.56035	2.89099	5e-05	0.000278578	yes
ENSDARG00000075331	golga4	13:47772086-47870501	NR23	RPE23	OK	5.85459	17.2306	23.0852	1.55733	3.37829	5e-05	0.000278578	yes
ENSDARG00000004171	rabac1	16:10937884-10946343	NR23	RPE23	OK	13.8725	40.8073	54.6798	1.5566	2.74066	5e-05	0.000278578	yes
ENSDARG00000017676	mmp2	7:35138572-35161424	NR23	RPE23	OK	9.94355	29.2447	39.1883	1.55634	3.2716	5e-05	0.000278578	yes
ENSDARG00000016765	scamp3	19:9064429-9082558	NR23	RPE23	OK	6.38577	18.7499	25.1357	1.55395	2.56292	0.0001	0.000522314	yes
ENSDARG00000100223	si:zfos-1011f11.1	1:65690-72103	NR23	RPE23	OK	21.3457	62.6142	83.9599	1.55254	2.24291	0.00025	0.00117036	yes
ENSDARG00000090769	si:dkey-51d8.6	4:44340360-44348515	NR23	RPE23	OK	3.77633	11.0685	14.8448	1.55141	1.63865	0.0066	0.0197002	yes
ENSDARG00000031776	zgc:92066	3:31967792-31969285	NR23	RPE23	OK	243.718	713.976	957.694	1.55066	2.97911	5e-05	0.000278578	yes
ENSDARG00000022974	wdr13	8:6877285-6899642	NR23	RPE23	OK	3.47894	10.1901	13.669	1.55045	2.37048	0.0001	0.000522314	yes
ENSDARG00000016794	mtmr6	24:24887165-24914365	NR23	RPE23	OK	6.1849	18.1094	24.2943	1.54992	3.17973	5e-05	0.000278578	yes
ENSDARG00000015557	zgc:100829	21:28710373-28757383	NR23	RPE23	OK	12.7118	37.1851	49.8969	1.54856	2.94341	5e-05	0.000278578	yes
ENSDARG00000098224	tmem56b	3:14238209-14302525	NR23	RPE23	OK	4.37367	12.7896	17.1633	1.54806	2.86705	5e-05	0.000278578	yes
ENSDARG00000056913	pcolcea	10:22819880-22834379	NR23	RPE23	OK	3.31979	9.70446	13.0242	1.54755	2.57853	5e-05	0.000278578	yes
ENSDARG00000004094	acsbg2	8:20125712-20160078	NR23	RPE23	OK	13.8381	40.4122	54.2503	1.54615	3.36368	5e-05	0.000278578	yes
ENSDARG00000067784	SLC9A1	16:51598477-51667387	NR23	RPE23	OK	4.13332	12.0498	16.1831	1.54364	2.7374	5e-05	0.000278578	yes
ENSDARG00000060526	bmp3	5:38963147-39073324	NR23	RPE23	OK	2.93613	8.55589	11.492	1.543	2.32438	0.0001	0.000522314	yes
ENSDARG00000038348	pigh	20:28500619-28505377	NR23	RPE23	OK	2.98885	8.70758	11.6964	1.54268	2.88781	5e-05	0.000278578	yes
ENSDARG00000035452	camkk1a	5:30683422-30832574	NR23	RPE23	OK	2.75571	8.02641	10.7821	1.54233	2.58693	5e-05	0.000278578	yes
ENSDARG00000075379	si:dkey-261m9.11	25:34635401-34635788	NR23	RPE23	OK	132.547	385.816	518.363	1.54141	3.07125	5e-05	0.000278578	yes
ENSDARG00000041223	fam173a	3:14984359-14994294	NR23	RPE23	OK	2.97954	8.67233	11.6519	1.54133	2.14292	0.0003	0.00137415	yes
ENSDARG00000028067	bnip3lb	10:18953717-18978511	NR23	RPE23	OK	3.45216	10.042	13.4942	1.54047	2.88534	5e-05	0.000278578	yes
ENSDARG00000004588	sox4a	19:29093870-29239197	NR23	RPE23	OK	10.5758	30.7625	41.3383	1.54041	3.22989	5e-05	0.000278578	yes
ENSDARG00000070686	cdipt	3:20994744-21006814	NR23	RPE23	OK	6.02727	17.5319	23.5592	1.54041	2.85801	5e-05	0.000278578	yes
ENSDARG00000040190	qdpra	14:47886147-47909986	NR23	RPE23	OK	9.78584	28.4403	38.2261	1.53917	3.08068	5e-05	0.000278578	yes
ENSDARG00000022623	fbxo44	23:16822462-16831412	NR23	RPE23	OK	6.66579	19.3577	26.0235	1.53806	2.76868	5e-05	0.000278578	yes
ENSDARG00000055026	ptch2	2:33985966-34010363	NR23	RPE23	OK	16.4337	47.5556	63.9893	1.53295	3.16876	5e-05	0.000278578	yes
ENSDARG00000104571	gadd45ab	6:23787504-23839345	NR23	RPE23	OK	7.4486	21.5384	28.987	1.53187	2.30735	5e-05	0.000278578	yes
ENSDARG00000025522	sgk1	23:31713707-31766778	NR23	RPE23	OK	21.4199	61.9256	83.3455	1.53158	2.35724	5e-05	0.000278578	yes
ENSDARG00000102056	si:dkeyp-94b4.1	12:15648076-15780684	NR23	RPE23	OK	9.22308	26.6235	35.8466	1.52938	2.9594	5e-05	0.000278578	yes
ENSDARG00000005891	cyb5r3	4:11804412-11811950	NR23	RPE23	OK	14.9359	43.0655	58.0014	1.52775	2.24694	0.00035	0.00157403	yes
ENSDARG00000002601	irx7	23:37884207-37885532	NR23	RPE23	OK	3.72219	10.731	14.4532	1.52756	2.29928	0.0003	0.00137415	yes
ENSDARG00000025081	grnb	24:36451169-36476519	NR23	RPE23	OK	4.74325	13.6692	18.4124	1.52698	2.54812	5e-05	0.000278578	yes
ENSDARG00000019838	ugdh	1:22592792-22604014	NR23	RPE23	OK	12.4122	35.7327	48.1449	1.52549	3.02407	5e-05	0.000278578	yes
ENSDARG00000003375	gng12a	2:10503533-10555214	NR23	RPE23	OK	5.58834	16.0691	21.6574	1.5238	2.67393	5e-05	0.000278578	yes
ENSDARG00000099266	vasna	22:25795043-25826048	NR23	RPE23	OK	3.10307	8.91933	12.0224	1.52324	2.99765	5e-05	0.000278578	yes
ENSDARG00000023920	llgl2	12:33637377-33688023	NR23	RPE23	OK	17.1225	49.1939	66.3164	1.52258	2.10996	5e-05	0.000278578	yes
ENSDARG00000099091	si:ch73-158n7.2	5:57746326-57751492	NR23	RPE23	OK	10.8772	31.2311	42.1083	1.52167	2.86284	5e-05	0.000278578	yes
ENSDARG00000006314	itgav	9:11626296-11683828	NR23	RPE23	OK	18.3773	52.7578	71.1351	1.52146	3.09509	5e-05	0.000278578	yes
ENSDARG00000040657	wipi1	3:36155387-36176805	NR23	RPE23	OK	5.25911	15.0865	20.3456	1.52037	1.27656	0.02	0.0499489	yes
ENSDARG00000017874	dnajc3b	7:20371258-20565212	NR23	RPE23	OK	7.76278	22.2582	30.021	1.51969	1.44525	0.01185	0.0323204	yes
ENSDARG00000007734	obfc1	1:46808655-46822252	NR23	RPE23	OK	2.6435	7.57834	10.2218	1.51943	2.35891	0.0001	0.000522314	yes
ENSDARG00000099547	nbeal1	6:4091160-4208732	NR23	RPE23	OK	3.26414	9.35205	12.6162	1.51858	3.20408	5e-05	0.000278578	yes
ENSDARG00000011170	ndrg2	7:3794729-3900254	NR23	RPE23	OK	3.18034	9.11109	12.2914	1.51844	1.58291	0.00485	0.0151475	yes
ENSDARG00000057867	lasp1	3:15923165-15960551	NR23	RPE23	OK	47.8896	137.017	184.907	1.51657	2.04616	0.00025	0.00117036	yes
ENSDARG00000077383	anxa11a	13:16148897-16195606	NR23	RPE23	OK	11.6083	33.1751	44.7834	1.51495	2.87075	5e-05	0.000278578	yes
ENSDARG00000105634	si:ch211-117o2.2	7:22742788-22882028	NR23	RPE23	OK	3.66107	10.4629	14.124	1.51494	1.54	0.0098	0.0274926	yes
ENSDARG00000104636	si:dkey-112a7.4	7:22358744-22384295	NR23	RPE23	OK	11.6594	33.3041	44.9635	1.5142	2.26285	0.00025	0.00117036	yes
ENSDARG00000031108	lrba	1:23230835-23659158	NR23	RPE23	OK	9.96024	28.4381	38.3983	1.51357	1.44968	0.01365	0.0363226	yes
ENSDARG00000030092	tram2	20:47639162-47662909	NR23	RPE23	OK	10.8071	30.8432	41.6503	1.51297	3.10551	5e-05	0.000278578	yes
ENSDARG00000079578	rbpms2b	7:47979861-47990857	NR23	RPE23	OK	5.50927	15.7224	21.2317	1.51289	1.61615	0.01525	0.0398744	yes
ENSDARG00000075721	zdhhc6	12:31307654-31361212	NR23	RPE23	OK	4.01656	11.4555	15.4721	1.51201	2.67792	5e-05	0.000278578	yes
ENSDARG00000096832	si:dkey-183k8.1	6:49312254-49323860	NR23	RPE23	OK	3.49695	9.97306	13.47	1.51194	1.91629	0.00235	0.00815532	yes
ENSDARG00000024717	selenbp1	16:38188213-38207267	NR23	RPE23	OK	6.87998	19.6098	26.4898	1.5111	2.96191	5e-05	0.000278578	yes
ENSDARG00000069878	snu13a	3:58088070-58094730	NR23	RPE23	OK	4.65672	13.2692	17.9259	1.5107	2.64403	5e-05	0.000278578	yes
ENSDARG00000020761	arrdc2	11:13466844-13476123	NR23	RPE23	OK	4.96515	14.1319	19.097	1.50905	2.77706	5e-05	0.000278578	yes
ENSDARG00000092743	si:dkey-108k21.17	25:34562359-34562734	NR23	RPE23	OK	431.634	1228.23	1659.86	1.5087	2.98594	5e-05	0.000278578	yes
ENSDARG00000103915	ero1b	11:44240467-44262990	NR23	RPE23	OK	8.63433	24.5328	33.1671	1.50656	2.56459	5e-05	0.000278578	yes
ENSDARG00000086332	bri3	3:61159047-61166350	NR23	RPE23	OK	6.86934	19.4843	26.3536	1.50407	3.05942	5e-05	0.000278578	yes
ENSDARG00000059886	fam222ba	5:41563925-41580052	NR23	RPE23	OK	4.04536	11.4721	15.5175	1.50379	2.67995	5e-05	0.000278578	yes
ENSDARG00000068629	cd151l	18:31020335-31036094	NR23	RPE23	OK	20.4668	58.0202	78.487	1.50327	2.94354	5e-05	0.000278578	yes
ENSDARG00000102506	lrp2a	9:48717447-48974769	NR23	RPE23	OK	2.79773	7.92531	10.723	1.50221	3.03687	5e-05	0.000278578	yes
ENSDARG00000052074	si:ch211-122f10.4	7:51541250-51550000	NR23	RPE23	OK	8.54811	24.2078	32.7559	1.50179	2.93695	5e-05	0.000278578	yes
ENSDARG00000005690	slc25a23a	1:54296539-54320095	NR23	RPE23	OK	4.21436	11.9286	16.143	1.50104	2.52328	0.0001	0.000522314	yes
ENSDARG00000079378	phldb1b	15:18012374-18159971	NR23	RPE23	OK	16.6778	47.2024	63.8802	1.50093	1.78552	0.00095	0.00375789	yes
ENSDARG00000003675	cryl1	9:21572750-21588786	NR23	RPE23	OK	4.64227	13.1315	17.7738	1.50013	2.53907	5e-05	0.000278578	yes
ENSDARG00000014196	myl1	9:39184436-39195522	NR23	RPE23	OK	11.6105	32.8411	44.4516	1.50007	2.64399	5e-05	0.000278578	yes
ENSDARG00000008703	apeh	8:53981769-53999263	NR23	RPE23	OK	7.07689	19.9999	27.0768	1.49881	3.07374	5e-05	0.000278578	yes
ENSDARG00000056108	ndufa4	12:9842649-9846483	NR23	RPE23	OK	3.96403	11.1936	15.1576	1.49764	2.53806	5e-05	0.000278578	yes
ENSDARG00000013443	atp6v1ba	17:21352454-21398504	NR23	RPE23	OK	24.8583	70.0525	94.9108	1.49471	3.12234	5e-05	0.000278578	yes
ENSDARG00000045066	entpd1	12:30608875-30662841	NR23	RPE23	OK	3.5097	9.87684	13.3865	1.4927	2.33986	0.0001	0.000522314	yes
ENSDARG00000078864	lats2	9:21466957-21491659	NR23	RPE23	OK	10.7199	30.1024	40.8223	1.48958	2.9009	5e-05	0.000278578	yes
ENSDARG00000003293	sox9a	12:1927595-1931236	NR23	RPE23	OK	4.51689	12.6799	17.1968	1.48914	2.18372	0.0002	0.000960914	yes
ENSDARG00000027172	phactr2	13:23782127-23825822	NR23	RPE23	OK	8.07581	22.668	30.7438	1.48898	2.76677	5e-05	0.000278578	yes
ENSDARG00000079123	ikbkb	8:2260547-2348156	NR23	RPE23	OK	3.25701	9.133	12.39	1.48754	2.19769	0.00045	0.00195493	yes
ENSDARG00000006546	ak4	6:31365170-31377637	NR23	RPE23	OK	4.4856	12.566	17.0516	1.48615	2.21455	0.0003	0.00137415	yes
ENSDARG00000104693	il6st	10:5787400-5820365	NR23	RPE23	OK	4.27312	11.9563	16.2294	1.48441	2.42863	5e-05	0.000278578	yes
ENSDARG00000028201	commd8	13:12245598-12257273	NR23	RPE23	OK	7.21434	20.1812	27.3955	1.48407	2.61682	5e-05	0.000278578	yes
ENSDARG00000008030	myl9b	6:1641805-1664198	NR23	RPE23	OK	8.37828	23.4002	31.7785	1.4818	3.13355	5e-05	0.000278578	yes
ENSDARG00000087822	agap3	24:34252772-34449300	NR23	RPE23	OK	3.68244	10.2829	13.9653	1.48151	2.9461	5e-05	0.000278578	yes
ENSDARG00000058693	cast	21:11473259-11564415	NR23	RPE23	OK	57.5416	160.665	218.207	1.48138	1.84796	0.0001	0.000522314	yes
ENSDARG00000011459	gsna	21:17535784-17566546	NR23	RPE23	OK	7.67479	21.425	29.0998	1.4811	3.06274	5e-05	0.000278578	yes
ENSDARG00000040295	apoeb	16:24045711-24048429	NR23	RPE23	OK	68.7691	191.965	260.734	1.48101	3.03571	5e-05	0.000278578	yes
ENSDARG00000074695	mertka	13:47334334-47400025	NR23	RPE23	OK	4.02259	11.2226	15.2452	1.48021	2.89451	5e-05	0.000278578	yes
ENSDARG00000070673	ptgr2	17:37340266-37351809	NR23	RPE23	OK	3.30098	9.20825	12.5092	1.48003	2.14843	0.0005	0.00214356	yes
ENSDARG00000003022	limk1b	21:40782089-40811425	NR23	RPE23	OK	2.99533	8.35523	11.3506	1.47996	2.57497	5e-05	0.000278578	yes
ENSDARG00000009001	pdia6	20:31314615-31328243	NR23	RPE23	OK	7.52755	20.9903	28.5179	1.47947	2.92688	5e-05	0.000278578	yes
ENSDARG00000063197	golga2	5:1375387-1432828	NR23	RPE23	OK	22.0842	61.4927	83.5769	1.4774	0.908575	0.012	0.0326612	yes
ENSDARG00000026170	hps1	13:40560242-40600975	NR23	RPE23	OK	6.14613	17.1128	23.2589	1.47732	1.97453	0.00095	0.00375789	yes
ENSDARG00000021220	hmgcl	17:24837276-24848326	NR23	RPE23	OK	12.4145	34.5422	46.9567	1.47633	2.84418	5e-05	0.000278578	yes
ENSDARG00000068213	fzd10	8:44231273-44305828	NR23	RPE23	OK	9.50395	26.441	35.9449	1.47618	2.97366	5e-05	0.000278578	yes
ENSDARG00000037790	pvalb8	3:60921630-60930162	NR23	RPE23	OK	3.54441	9.85362	13.398	1.47511	2.04436	0.00165	0.00603241	yes
ENSDARG00000034643	fhl3a	16:33701859-33782801	NR23	RPE23	OK	3.77046	10.4708	14.2413	1.47356	2.21477	5e-05	0.000278578	yes
ENSDARG00000034534	atp6v1aa	5:23741881-23756192	NR23	RPE23	OK	14.636	40.6409	55.2769	1.47341	3.17266	5e-05	0.000278578	yes
ENSDARG00000020693	sesn1	20:32249475-32367987	NR23	RPE23	OK	8.23622	22.8111	31.0473	1.46968	1.99414	0.00065	0.00269386	yes
ENSDARG00000020204	nf2a	5:11227615-11309187	NR23	RPE23	OK	4.15188	11.4978	15.6497	1.46953	2.75409	5e-05	0.000278578	yes
ENSDARG00000077252	si:rp71-36a1.5	22:5796400-5809877	NR23	RPE23	OK	2.92958	8.1038	11.0334	1.4679	1.28283	0.0166	0.0428483	yes
ENSDARG00000033738	zgc:153867	23:28447916-28461972	NR23	RPE23	OK	233.553	645.892	879.445	1.46754	2.54249	5e-05	0.000278578	yes
ENSDARG00000061551	rap1gap2a	15:29221670-29384191	NR23	RPE23	OK	2.67326	7.38811	10.0614	1.4666	2.3053	0.0002	0.000960914	yes
ENSDARG00000016725	gadd45gb.1	21:20678383-20679925	NR23	RPE23	OK	8.15868	22.5	30.6587	1.46352	2.75083	5e-05	0.000278578	yes
ENSDARG00000008383	arpc1a	3:40654251-40662597	NR23	RPE23	OK	81.0432	223.451	304.494	1.4632	2.90908	5e-05	0.000278578	yes
ENSDARG00000098420	SNTA1	6:57744135-57789383	NR23	RPE23	OK	3.14836	8.67864	11.827	1.46287	2.18548	0.00045	0.00195493	yes
ENSDARG00000017834	micall2b	1:8775648-8802103	NR23	RPE23	OK	3.88545	10.7104	14.5959	1.46286	2.89794	5e-05	0.000278578	yes
ENSDARG00000054597	cnot6l	5:38185914-38224313	NR23	RPE23	OK	7.80806	21.5176	29.3257	1.46248	2.1148	0.00025	0.00117036	yes
ENSDARG00000052855	ctso	14:36411718-36422988	NR23	RPE23	OK	4.06512	11.1969	15.262	1.46172	2.57609	5e-05	0.000278578	yes
ENSDARG00000055966	cflara	11:30085774-30094247	NR23	RPE23	OK	3.16793	8.71776	11.8857	1.46042	2.33412	0.0002	0.000960914	yes
ENSDARG00000012467	spint1b	20:3201391-3220609	NR23	RPE23	OK	11.4846	31.6035	43.0881	1.46038	2.89845	5e-05	0.000278578	yes
ENSDARG00000068262	vamp5	5:27697096-27707317	NR23	RPE23	OK	10.6711	29.3293	40.0004	1.45863	2.6689	5e-05	0.000278578	yes
ENSDARG00000076566	kank3	8:47769628-47834326	NR23	RPE23	OK	3.2373	8.89321	12.1305	1.45791	1.35279	0.01215	0.0329868	yes
ENSDARG00000016059	rab5b	9:27939770-27965887	NR23	RPE23	OK	4.5779	12.5741	17.152	1.4577	1.76656	0.00255	0.00874228	yes
ENSDARG00000042933	bloc1s6	18:5653162-5656754	NR23	RPE23	OK	14.5476	39.8368	54.3844	1.45332	2.79865	5e-05	0.000278578	yes
ENSDARG00000089737	si:dkey-108k21.23	25:34602521-34602833	NR23	RPE23	OK	324.018	887.207	1211.22	1.4532	3.05222	5e-05	0.000278578	yes
ENSDARG00000071506	mgat5	22:11943103-12061766	NR23	RPE23	OK	5.26881	14.4206	19.6894	1.45258	3.10944	5e-05	0.000278578	yes
ENSDARG00000099631	cmtm6	16:41395444-41537991	NR23	RPE23	OK	6.59102	18.0213	24.6123	1.45113	2.92627	5e-05	0.000278578	yes
ENSDARG00000007244	acp2	7:39089779-39101233	NR23	RPE23	OK	6.33868	17.331	23.6697	1.4511	2.58619	5e-05	0.000278578	yes
ENSDARG00000069099	tmco1	8:21072421-21078161	NR23	RPE23	OK	18.0403	49.3236	67.3639	1.45105	2.98818	5e-05	0.000278578	yes
ENSDARG00000033172	nr2f5	16:46327620-46360585	NR23	RPE23	OK	44.1965	120.818	165.014	1.45084	3.03431	5e-05	0.000278578	yes
ENSDARG00000092963	si:dkeyp-27b10.1	18:6160242-6165300	NR23	RPE23	OK	16.4212	44.87	61.2912	1.45019	2.43817	0.0002	0.000960914	yes
ENSDARG00000053483	zgc:113054	6:43452684-43477221	NR23	RPE23	OK	14.4581	39.4948	53.9529	1.44979	3.11068	5e-05	0.000278578	yes
ENSDARG00000036774	rgs12b	1:40498798-40587799	NR23	RPE23	OK	10.8989	29.7687	40.6676	1.44961	1.17618	0.0174	0.0445368	yes
ENSDARG00000015922	zgc:153952	3:16692141-16723110	NR23	RPE23	OK	9.77186	26.6674	36.4393	1.44837	2.24736	5e-05	0.000278578	yes
ENSDARG00000027500	oxsr1b	24:19916404-20008546	NR23	RPE23	OK	7.63181	20.8249	28.4567	1.44821	2.82946	5e-05	0.000278578	yes
ENSDARG00000015153	wdr91	21:1560554-1585176	NR23	RPE23	OK	5.573	15.1895	20.7625	1.44655	2.06952	0.0002	0.000960914	yes
ENSDARG00000076564	hspg2	23:26616065-26799096	NR23	RPE23	OK	7.54931	20.5743	28.1236	1.44642	3.03702	5e-05	0.000278578	yes
ENSDARG00000069453	zgc:113314	9:30610742-30616371	NR23	RPE23	OK	3.18983	8.67482	11.8647	1.44336	1.79007	0.00255	0.00874228	yes
ENSDARG00000017058	gyltl1b	18:45121062-45263168	NR23	RPE23	OK	3.58191	9.741	13.3229	1.44334	2.75995	5e-05	0.000278578	yes
ENSDARG00000043009	fam43a	11:33972923-33975370	NR23	RPE23	OK	8.188	22.2547	30.4427	1.44253	1.80051	0.00165	0.00603241	yes
ENSDARG00000001734	fkbp8	22:20900870-20925470	NR23	RPE23	OK	4.665	12.6765	17.3415	1.44221	2.64948	5e-05	0.000278578	yes
ENSDARG00000101175	mcu	13:4593613-4720303	NR23	RPE23	OK	6.59163	17.8984	24.49	1.44113	2.59798	5e-05	0.000278578	yes
ENSDARG00000021948	tnc	5:27960852-28025364	NR23	RPE23	OK	14.0214	38.001	52.0224	1.4384	1.59446	0.0018	0.00650296	yes
ENSDARG00000054030	hoxb5b	12:27038298-27040375	NR23	RPE23	OK	6.31248	17.0962	23.4087	1.4374	2.65667	5e-05	0.000278578	yes
ENSDARG00000097612	si:dkey-24l11.2	18:26898014-26912354	NR23	RPE23	OK	7.94168	21.4953	29.437	1.43651	2.29575	0.00015	0.000749808	yes
ENSDARG00000055566	mastl	24:5811353-5882651	NR23	RPE23	OK	14.4969	39.2162	53.7131	1.43571	2.23182	0.0002	0.000960914	yes
ENSDARG00000017658	gmppb	22:39098244-39109671	NR23	RPE23	OK	24.835	67.0828	91.9178	1.43357	3.11213	5e-05	0.000278578	yes
ENSDARG00000008904	smarca2	5:44538780-44684209	NR23	RPE23	OK	3.38434	9.13779	12.5221	1.43297	2.59588	5e-05	0.000278578	yes
ENSDARG00000024954	tmed4	23:34051192-34060231	NR23	RPE23	OK	10.9071	29.4268	40.3339	1.43186	2.44732	5e-05	0.000278578	yes
ENSDARG00000005355	larp6	18:284466-305708	NR23	RPE23	OK	3.98027	10.6843	14.6646	1.42456	2.52461	5e-05	0.000278578	yes
ENSDARG00000088130	si:dkey-30c15.10	18:7468148-7489112	NR23	RPE23	OK	23.2986	62.535	85.8336	1.42442	2.96088	5e-05	0.000278578	yes
ENSDARG00000089156	egr3	8:50738573-50744862	NR23	RPE23	OK	3.2163	8.61704	11.8333	1.42179	2.63038	5e-05	0.000278578	yes
ENSDARG00000088178	tp53inp2	11:25013878-25028619	NR23	RPE23	OK	7.10172	18.9878	26.0895	1.41883	2.38795	5e-05	0.000278578	yes
ENSDARG00000098788	pcdh2g5	14:1976549-2179368	NR23	RPE23	OK	17.18	45.9259	63.1059	1.41858	2.17057	0.00025	0.00117036	yes
ENSDARG00000034368	hexb	5:33978325-34016485	NR23	RPE23	OK	18.1767	48.5834	66.7601	1.41837	2.56325	5e-05	0.000278578	yes
ENSDARG00000026513	hoxb6b	12:27035778-27037408	NR23	RPE23	OK	4.66832	12.4772	17.1455	1.41832	2.29693	0.0001	0.000522314	yes
ENSDARG00000027887	zfyve21	13:43506041-43525716	NR23	RPE23	OK	4.48336	11.9756	16.459	1.41744	2.16778	0.0002	0.000960914	yes
ENSDARG00000020328	plekha6	11:23089971-23316539	NR23	RPE23	OK	6.84097	18.2614	25.1024	1.41653	1.95784	0.0014	0.00524396	yes
ENSDARG00000061923	amotl2a	6:28001381-28010531	NR23	RPE23	OK	19.4093	51.7904	71.1997	1.41594	2.77438	5e-05	0.000278578	yes
ENSDARG00000075765	si:ch1073-287p18.1	20:52521066-52526905	NR23	RPE23	OK	2.82057	7.52594	10.3465	1.41589	1.87476	0.0026	0.00888875	yes
ENSDARG00000091660	fgfbp1b	1:21986689-21987732	NR23	RPE23	OK	7.78548	20.7693	28.5548	1.4156	2.40571	0.0001	0.000522314	yes
ENSDARG00000045421	stard3nl	2:31855223-31870130	NR23	RPE23	OK	2.75954	7.36064	10.1202	1.4154	2.53418	5e-05	0.000278578	yes
ENSDARG00000001781	tspan11	4:11174244-11199206	NR23	RPE23	OK	3.20814	8.55406	11.7622	1.41487	2.05746	0.00095	0.00375789	yes
ENSDARG00000055120	ctsba	17:32670419-32684022	NR23	RPE23	OK	24.8565	66.099	90.9555	1.41101	2.82135	5e-05	0.000278578	yes
ENSDARG00000105318	HIST1H4H (1 of many)	7:6221741-6222135	NR23	RPE23	OK	233.854	621.423	855.277	1.40997	2.89145	5e-05	0.000278578	yes
ENSDARG00000022456	eno1a	23:22729925-22751447	NR23	RPE23	OK	10.2095	27.1288	37.3383	1.40991	2.50364	5e-05	0.000278578	yes
ENSDARG00000094504	plekha1b	12:11458430-11555816	NR23	RPE23	OK	3.81578	10.1281	13.9439	1.40831	1.96766	0.00165	0.00603241	yes
ENSDARG00000010279	scamp2	25:2889822-2908815	NR23	RPE23	OK	9.48382	25.1724	34.6562	1.4083	2.80262	5e-05	0.000278578	yes
ENSDARG00000094300	NUPR2	5:1732439-1734163	NR23	RPE23	OK	13.0222	34.5509	47.5731	1.40775	2.43898	5e-05	0.000278578	yes
ENSDARG00000045658	msrb3	4:12893618-12915356	NR23	RPE23	OK	2.87597	7.62738	10.5033	1.40714	1.46107	0.0128	0.0344548	yes
ENSDARG00000097258	si:dkey-108k21.25	25:34604167-34604578	NR23	RPE23	OK	183.978	487.826	671.804	1.40683	2.8635	5e-05	0.000278578	yes
ENSDARG00000076296	triqk	19:33877567-33924576	NR23	RPE23	OK	6.04451	16.0187	22.0632	1.40606	2.33853	0.0002	0.000960914	yes
ENSDARG00000038010	rac2	3:29380000-29412427	NR23	RPE23	OK	5.61963	14.8848	20.5044	1.40529	2.29196	0.0003	0.00137415	yes
ENSDARG00000061235	alg5	10:35040750-35058871	NR23	RPE23	OK	18.6228	49.2911	67.9139	1.40426	2.97418	5e-05	0.000278578	yes
ENSDARG00000058062	magt1	14:12064360-12085492	NR23	RPE23	OK	14.7561	39.0493	53.8054	1.40398	2.62488	5e-05	0.000278578	yes
ENSDARG00000051778	zgc:194989	25:34601338-34601825	NR23	RPE23	OK	135.862	359.148	495.01	1.40244	2.96192	5e-05	0.000278578	yes
ENSDARG00000045298	wipf2a	11:11859102-11906380	NR23	RPE23	OK	4.38158	11.579	15.9606	1.40198	2.39985	5e-05	0.000278578	yes
ENSDARG00000079835	man2c1	25:26367967-26381307	NR23	RPE23	OK	2.88442	7.61912	10.5035	1.40134	2.83981	5e-05	0.000278578	yes
ENSDARG00000090228	gsta.1	13:699293-726410	NR23	RPE23	OK	39.5156	104.267	143.783	1.39979	2.38658	5e-05	0.000278578	yes
ENSDARG00000045850	ccdc167	4:5246470-5294296	NR23	RPE23	OK	9.98278	26.329	36.3118	1.39914	2.2563	0.0003	0.00137415	yes
ENSDARG00000092243	si:ch211-163b2.2	8:45041511-45043846	NR23	RPE23	OK	3.0628	8.07728	11.1401	1.39902	1.69618	0.00625	0.0187731	yes
ENSDARG00000061020	ccdc186	12:30252468-30305050	NR23	RPE23	OK	5.252	13.8386	19.0906	1.39776	1.54967	0.00865	0.0248113	yes
ENSDARG00000087693	atox1	14:25685716-25688517	NR23	RPE23	OK	40.3392	106.28	146.619	1.39762	2.76187	5e-05	0.000278578	yes
ENSDARG00000035835	eef2k	12:10344113-10372127	NR23	RPE23	OK	17.5147	46.13	63.6447	1.39714	3.0259	5e-05	0.000278578	yes
ENSDARG00000005762	col14a1a	16:14794795-15160722	NR23	RPE23	OK	15.8843	41.8207	57.705	1.39661	1.61329	0.0003	0.00137415	yes
ENSDARG00000062465	pgap1	9:24315241-24334979	NR23	RPE23	OK	4.36405	11.4879	15.8519	1.39637	2.77826	5e-05	0.000278578	yes
ENSDARG00000104581	tom1	3:25776753-25808388	NR23	RPE23	OK	6.96016	18.3064	25.2666	1.39515	2.49581	5e-05	0.000278578	yes
ENSDARG00000023578	lpp	6:28303551-28700109	NR23	RPE23	OK	3.06462	8.05766	11.1223	1.39465	2.83717	5e-05	0.000278578	yes
ENSDARG00000055837	arhgef1b	16:26267452-26358969	NR23	RPE23	OK	10.7557	28.2516	39.0073	1.39324	2.4646	5e-05	0.000278578	yes
ENSDARG00000054103	ripply1	21:37919750-37926113	NR23	RPE23	OK	4.55425	11.9614	16.5157	1.3931	2.17468	0.0005	0.00214356	yes
ENSDARG00000074023	rbms1a	11:10925490-10976702	NR23	RPE23	OK	11.2977	29.6652	40.9629	1.39275	3.01024	5e-05	0.000278578	yes
ENSDARG00000060610	pcdh7b	7:63014725-63261279	NR23	RPE23	OK	9.25901	24.304	33.563	1.39226	2.93129	5e-05	0.000278578	yes
ENSDARG00000069185	celsr1a	4:28202324-28346056	NR23	RPE23	OK	5.3786	14.1154	19.494	1.39196	2.94259	5e-05	0.000278578	yes
ENSDARG00000024560	slc4a1b	12:10016008-10062748	NR23	RPE23	OK	3.64481	9.55285	13.1977	1.39009	2.09316	0.00025	0.00117036	yes
ENSDARG00000036028	arrdc3b	10:43914682-43924650	NR23	RPE23	OK	14.7841	38.7445	53.5286	1.38994	2.96819	5e-05	0.000278578	yes
ENSDARG00000102828	mfsd11	3:60524142-60544463	NR23	RPE23	OK	4.69621	12.2983	16.9945	1.38889	2.3954	0.00025	0.00117036	yes
ENSDARG00000075139	hdac5	3:22723954-22845908	NR23	RPE23	OK	3.00923	7.87884	10.8881	1.38859	2.61247	5e-05	0.000278578	yes
ENSDARG00000035859	angptl4	2:24881110-24886867	NR23	RPE23	OK	89.2393	233.568	322.807	1.38809	2.02587	5e-05	0.000278578	yes
ENSDARG00000056378	ifi30	2:25106932-25111836	NR23	RPE23	OK	10.3437	27.0594	37.4031	1.38738	2.5568	0.0001	0.000522314	yes
ENSDARG00000087398	fbn2b	22:4210089-4264863	NR23	RPE23	OK	9.89925	25.8842	35.7835	1.38668	2.42022	5e-05	0.000278578	yes
ENSDARG00000071679	mydgf	22:4750817-4761094	NR23	RPE23	OK	38.019	99.4053	137.424	1.3866	2.46298	0.0001	0.000522314	yes
ENSDARG00000014954	snx33	25:6323635-6353789	NR23	RPE23	OK	11.2628	29.4179	40.6807	1.38513	2.96087	5e-05	0.000278578	yes
ENSDARG00000099265	slc7a5	25:12653834-12691865	NR23	RPE23	OK	6.4313	16.7766	23.2079	1.38327	2.61886	5e-05	0.000278578	yes
ENSDARG00000105147	osbpl1a	22:16293805-16322266	NR23	RPE23	OK	4.9002	12.7648	17.665	1.38126	2.78129	5e-05	0.000278578	yes
ENSDARG00000034117	rarga	23:35748396-35864932	NR23	RPE23	OK	11.3578	29.5855	40.9433	1.3812	2.4445	5e-05	0.000278578	yes
ENSDARG00000096594	lratb	1:9426091-9429124	NR23	RPE23	OK	4.43094	11.537	15.9679	1.38058	2.0638	0.00045	0.00195493	yes
ENSDARG00000011515	orai1a	8:40236763-40248638	NR23	RPE23	OK	3.31698	8.63421	11.9512	1.38019	1.43954	0.01905	0.0480119	yes
ENSDARG00000051934	kxd1	25:20596522-20604270	NR23	RPE23	OK	3.98891	10.3768	14.3657	1.37929	2.11027	0.00045	0.00195493	yes
ENSDARG00000020847	atp6v0a1a	3:16772420-16823331	NR23	RPE23	OK	9.15963	23.8113	32.9709	1.37829	2.93425	5e-05	0.000278578	yes
ENSDARG00000009534	wls	2:10558577-10667185	NR23	RPE23	OK	34.5427	89.6317	124.174	1.37563	2.6739	5e-05	0.000278578	yes
ENSDARG00000011582	sox5	4:16992393-17085808	NR23	RPE23	OK	6.13877	15.9081	22.0469	1.37374	2.49832	5e-05	0.000278578	yes
ENSDARG00000029928	ap3m1	13:25069398-25078633	NR23	RPE23	OK	7.54941	19.5449	27.0943	1.37236	2.58169	5e-05	0.000278578	yes
ENSDARG00000070844	gamt	11:5858667-5868489	NR23	RPE23	OK	8.26971	21.3866	29.6563	1.3708	2.39749	0.0001	0.000522314	yes
ENSDARG00000030514	acsl1a	1:16844513-16894615	NR23	RPE23	OK	10.0129	25.8784	35.8913	1.3699	2.35579	5e-05	0.000278578	yes
ENSDARG00000012407	mgat1a	15:35009548-35020419	NR23	RPE23	OK	5.97107	15.4152	21.3863	1.36829	2.76218	5e-05	0.000278578	yes
ENSDARG00000100112	znf1118	4:41745854-41759938	NR23	RPE23	OK	3.53496	9.12271	12.6577	1.36777	1.57394	0.01125	0.0309387	yes
ENSDARG00000058231	nt5c2b	1:31076604-31124108	NR23	RPE23	OK	15.3684	39.6508	55.0192	1.36739	2.73895	5e-05	0.000278578	yes
ENSDARG00000104290	ripk2	2:7739608-7772985	NR23	RPE23	OK	3.89064	10.0131	13.9037	1.36381	2.36318	0.0001	0.000522314	yes
ENSDARG00000008310	ip6k2a	6:42411545-42420689	NR23	RPE23	OK	15.1718	39.0318	54.2036	1.36326	1.83671	0.0001	0.000522314	yes
ENSDARG00000078430	tiam1a	10:25611018-25695675	NR23	RPE23	OK	7.30937	18.7978	26.1072	1.36274	2.66397	5e-05	0.000278578	yes
ENSDARG00000037517	slc35c2	23:20505044-20585611	NR23	RPE23	OK	9.963	25.615	35.578	1.36234	1.748	0.00355	0.0115989	yes
ENSDARG00000070617	vhl	6:40442385-40457573	NR23	RPE23	OK	3.01303	7.73279	10.7458	1.35977	1.83214	0.003	0.0100385	yes
ENSDARG00000037910	filip1l	11:43976546-44029701	NR23	RPE23	OK	4.40307	11.2729	15.676	1.35627	1.9811	0.00375	0.0121488	yes
ENSDARG00000002369	si:ch211-202a12.4	5:41463990-41496178	NR23	RPE23	OK	117.739	301.136	418.875	1.35483	1.80289	0.0051	0.0158247	yes
ENSDARG00000051888	ist1	7:56125449-56305341	NR23	RPE23	OK	28.1275	71.8868	100.014	1.35375	2.03729	0.00025	0.00117036	yes
ENSDARG00000103823	CABZ01087906.1	9:52126812-52225580	NR23	RPE23	OK	14.1474	36.1315	50.2789	1.35272	2.59787	5e-05	0.000278578	yes
ENSDARG00000007823	atf3	20:37891753-37897858	NR23	RPE23	OK	54.9948	140.358	195.353	1.35175	2.28795	0.0004	0.00176838	yes
ENSDARG00000062280	hace1	16:2844732-2880152	NR23	RPE23	OK	3.75885	9.57613	13.335	1.34915	2.62959	5e-05	0.000278578	yes
ENSDARG00000060102	kank1a	5:44246212-44340737	NR23	RPE23	OK	12.0072	30.5733	42.5805	1.34837	1.93205	0.0009	0.0035877	yes
ENSDARG00000011897	tsg101b	7:49346598-49364502	NR23	RPE23	OK	3.41273	8.68576	12.0985	1.34773	2.58375	5e-05	0.000278578	yes
ENSDARG00000074201	flna	23:19827578-19882684	NR23	RPE23	OK	21.5171	54.7616	76.2787	1.34768	1.59304	0.00015	0.000749808	yes
ENSDARG00000025147	cd63	23:32139636-32203083	NR23	RPE23	OK	44.7335	113.704	158.438	1.34586	2.29216	0.0001	0.000522314	yes
ENSDARG00000042232	specc1lb	21:13136388-13187672	NR23	RPE23	OK	4.3889	11.1529	15.5418	1.34548	1.40331	0.00395	0.0126916	yes
ENSDARG00000045159	zdhhc4	12:18449580-18456558	NR23	RPE23	OK	8.30719	21.0899	29.3971	1.34412	2.41947	5e-05	0.000278578	yes
ENSDARG00000007836	ctsla	5:44054985-44243585	NR23	RPE23	OK	133.845	339.022	472.867	1.34081	2.3437	0.00015	0.000749808	yes
ENSDARG00000016463	trappc6b	23:32095271-32100667	NR23	RPE23	OK	7.0283	17.8001	24.8284	1.34064	2.29359	0.00015	0.000749808	yes
ENSDARG00000042732	tmem189	8:28419436-28431291	NR23	RPE23	OK	8.58689	21.7434	30.3303	1.34037	2.78033	5e-05	0.000278578	yes
ENSDARG00000074481	ulk1b	21:14742701-14781523	NR23	RPE23	OK	5.89457	14.9158	20.8104	1.33938	2.28449	5e-05	0.000278578	yes
ENSDARG00000060006	nedd4l	21:10797629-10962264	NR23	RPE23	OK	3.59888	9.0984	12.6973	1.33806	2.74888	5e-05	0.000278578	yes
ENSDARG00000040290	pon3.2	16:24741925-24753588	NR23	RPE23	OK	4.54556	11.4913	16.0369	1.33801	1.44492	0.0181	0.0460331	yes
ENSDARG00000031894	lef1	1:49170634-49259661	NR23	RPE23	OK	4.04062	10.2144	14.255	1.33795	2.18066	0.00055	0.00232427	yes
ENSDARG00000054025	hoxb8b	12:27026248-27032217	NR23	RPE23	OK	3.03263	7.66462	10.6973	1.33764	1.80459	0.00325	0.0107463	yes
ENSDARG00000037099	irs2a	1:28370263-28425544	NR23	RPE23	OK	5.57183	14.0806	19.6524	1.33749	2.12858	0.00035	0.00157403	yes
ENSDARG00000044074	loxl2b	5:26840167-26887645	NR23	RPE23	OK	5.07959	12.8183	17.8979	1.33542	2.68898	5e-05	0.000278578	yes
ENSDARG00000101628	ascl1b	7:49442973-49444419	NR23	RPE23	OK	4.03311	10.1774	14.2105	1.33541	2.17013	0.0003	0.00137415	yes
ENSDARG00000062310	WDR26 (1 of many)	16:2244690-2266421	NR23	RPE23	OK	4.08791	10.3064	14.3943	1.33411	2.25766	0.00015	0.000749808	yes
ENSDARG00000038789	tmem53	2:32863383-32867403	NR23	RPE23	OK	3.25831	8.21368	11.472	1.3339	2.12911	0.00045	0.00195493	yes
ENSDARG00000099761	vox	13:50307002-50309275	NR23	RPE23	OK	3.48542	8.77855	12.264	1.33265	1.95455	0.0011	0.00425396	yes
ENSDARG00000052859	chp1	13:44898851-44926782	NR23	RPE23	OK	14.7168	37.0531	51.7699	1.33213	2.70369	5e-05	0.000278578	yes
ENSDARG00000059259	pabpc4	17:25287167-25323883	NR23	RPE23	OK	5.20851	13.0999	18.3084	1.33061	1.95978	0.0011	0.00425396	yes
ENSDARG00000100003	glulb	6:23709353-23714601	NR23	RPE23	OK	239.107	601.305	840.412	1.33044	1.89925	0.0007	0.00287971	yes
ENSDARG00000055561	c1galt1b	6:39192865-39201534	NR23	RPE23	OK	10.353	26.0326	36.3856	1.33028	2.75529	5e-05	0.000278578	yes
ENSDARG00000090912	npc2	17:43031044-43041345	NR23	RPE23	OK	17.9282	45.0273	62.9555	1.32857	2.71584	5e-05	0.000278578	yes
ENSDARG00000042716	tmem68	2:28020127-28023915	NR23	RPE23	OK	3.52827	8.86095	12.3892	1.3285	1.55092	0.0111	0.030595	yes
ENSDARG00000029695	pgp	12:18443678-18446960	NR23	RPE23	OK	3.56075	8.93987	12.5006	1.32807	2.27869	0.00025	0.00117036	yes
ENSDARG00000054433	yipf6	5:35144469-35154729	NR23	RPE23	OK	11.1131	27.9	39.0131	1.328	2.65078	5e-05	0.000278578	yes
ENSDARG00000100875	GAN	18:13094491-13153265	NR23	RPE23	OK	5.23885	13.1272	18.3661	1.32524	1.80954	0.004	0.0128332	yes
ENSDARG00000101076	irx3a	7:35770031-35773350	NR23	RPE23	OK	17.8524	44.7258	62.5782	1.32499	2.79051	5e-05	0.000278578	yes
ENSDARG00000095579	fis1	7:20586675-20594021	NR23	RPE23	OK	4.89522	12.2593	17.1545	1.32443	2.61467	5e-05	0.000278578	yes
ENSDARG00000030402	twist1a	19:2397416-2399443	NR23	RPE23	OK	4.33117	10.8463	15.1775	1.32437	2.10474	0.0004	0.00176838	yes
ENSDARG00000063358	micu1	13:4743299-4841101	NR23	RPE23	OK	13.1776	32.9796	46.1572	1.32349	1.8364	0.00185	0.0066553	yes
ENSDARG00000059816	zgc:136864	1:54324931-54331231	NR23	RPE23	OK	20.5804	51.4873	72.0677	1.32295	1.66185	0.0092	0.026113	yes
ENSDARG00000104256	bco1	7:65037325-65066446	NR23	RPE23	OK	2.98749	7.47221	10.4597	1.3226	1.7922	0.0024	0.00830083	yes
ENSDARG00000069175	vps4b	2:13573147-13651165	NR23	RPE23	OK	25.06	62.6077	87.6677	1.32096	2.62173	5e-05	0.000278578	yes
ENSDARG00000103667	gga3	6:22844393-22862650	NR23	RPE23	OK	8.65845	21.6298	30.2882	1.32084	2.73865	5e-05	0.000278578	yes
ENSDARG00000032606	sept8a	21:43333508-43402999	NR23	RPE23	OK	37.8222	94.4055	132.228	1.31964	2.53179	5e-05	0.000278578	yes
ENSDARG00000098201	mtmr3	8:3876367-3974415	NR23	RPE23	OK	3.80888	9.49106	13.2999	1.3172	2.0193	0.0002	0.000960914	yes
ENSDARG00000038074	ergic3	6:50393827-50414978	NR23	RPE23	OK	30.334	75.4857	105.82	1.31527	2.0229	0.0008	0.00323727	yes
ENSDARG00000037746	actb1	1:7964987-7968621	NR23	RPE23	OK	1129.09	2809.11	3938.2	1.31495	1.85265	0.00105	0.00409054	yes
ENSDARG00000011661	twf1b	4:14194230-14208622	NR23	RPE23	OK	7.8123	19.4207	27.233	1.31378	2.65517	5e-05	0.000278578	yes
ENSDARG00000010946	cbsb	9:9205231-9250915	NR23	RPE23	OK	41.0341	101.918	142.952	1.31252	2.75505	5e-05	0.000278578	yes
ENSDARG00000012987	gpia	25:35408674-35434057	NR23	RPE23	OK	13.8849	34.4774	48.3623	1.31213	2.49084	5e-05	0.000278578	yes
ENSDARG00000030512	tsnaxip1	18:21942674-21961685	NR23	RPE23	OK	4.92346	12.2241	17.1476	1.31198	1.83959	0.00375	0.0121488	yes
ENSDARG00000044356	tp63	6:28805218-28923664	NR23	RPE23	OK	4.97491	12.3408	17.3157	1.3107	2.30942	5e-05	0.000278578	yes
ENSDARG00000086471	pkig	23:25952778-26016318	NR23	RPE23	OK	3.74011	9.27725	13.0174	1.31062	2.03326	0.00085	0.00340924	yes
ENSDARG00000102372	col4a3bpb	21:2514333-2595303	NR23	RPE23	OK	18.6532	46.2552	64.9084	1.31019	2.79319	5e-05	0.000278578	yes
ENSDARG00000036442	atp11c	14:32165119-32291474	NR23	RPE23	OK	3.14853	7.8069	10.9554	1.31007	1.23512	0.00415	0.0132492	yes
ENSDARG00000024314	herpud1	18:17611572-17619512	NR23	RPE23	OK	5.13034	12.7191	17.8494	1.30987	2.12395	0.00025	0.00117036	yes
ENSDARG00000019613	ip6k2b	6:40092206-40165206	NR23	RPE23	OK	10.9835	27.1943	38.1778	1.30796	1.785	0.0039	0.0125598	yes
ENSDARG00000059722	ubac1	5:50580252-50597291	NR23	RPE23	OK	4.28589	10.6108	14.8967	1.30787	2.71159	5e-05	0.000278578	yes
ENSDARG00000103515	vcana	5:45860894-45887050	NR23	RPE23	OK	5.71544	14.1373	19.8527	1.30657	1.96844	0.00025	0.00117036	yes
ENSDARG00000099236	40422	9:56507506-56525415	NR23	RPE23	OK	25.4852	62.9222	88.4074	1.30391	1.89816	5e-05	0.000278578	yes
ENSDARG00000057708	PHTF1	11:18639959-18656836	NR23	RPE23	OK	7.41697	18.2817	25.6987	1.3015	2.73983	5e-05	0.000278578	yes
ENSDARG00000008575	lyst	13:49553825-49749468	NR23	RPE23	OK	11.7487	28.9556	40.7043	1.30134	2.23344	5e-05	0.000278578	yes
ENSDARG00000069295	bcl6ab	2:10289513-10300371	NR23	RPE23	OK	6.03494	14.8711	20.906	1.3011	2.49447	5e-05	0.000278578	yes
ENSDARG00000020301	os9	6:39205148-39221073	NR23	RPE23	OK	5.47672	13.4933	18.97	1.30086	2.52265	5e-05	0.000278578	yes
ENSDARG00000100193	Metazoa_SRP	11:11428980-11429277	NR23	RPE23	OK	280.832	691.098	971.93	1.29918	2.63626	5e-05	0.000278578	yes
ENSDARG00000071872	zdhhc15b	14:10648330-10668636	NR23	RPE23	OK	6.73404	16.571	23.305	1.29912	1.75577	0.00365	0.011874	yes
ENSDARG00000008494	myl6	6:39876640-39895990	NR23	RPE23	OK	18.5286	45.5559	64.0845	1.29788	2.43694	5e-05	0.000278578	yes
ENSDARG00000098359	il17rd	11:42352131-42429271	NR23	RPE23	OK	4.56298	11.2055	15.7685	1.29616	2.51487	5e-05	0.000278578	yes
ENSDARG00000105366	si:ch1073-159d7.10	7:6305342-6306048	NR23	RPE23	OK	120.723	296.265	416.988	1.29519	2.5536	5e-05	0.000278578	yes
ENSDARG00000007597	bloc1s4	19:26095314-26109505	NR23	RPE23	OK	5.38509	13.2141	18.5992	1.29504	2.26233	0.00015	0.000749808	yes
ENSDARG00000097839	si:ch211-235i11.6	17:50354780-50357130	NR23	RPE23	OK	3.05031	7.48193	10.5322	1.29445	2.02887	0.00055	0.00232427	yes
ENSDARG00000090818	CACFD1	21:5842171-5852723	NR23	RPE23	OK	4.69502	11.4991	16.1941	1.29232	2.07727	0.00055	0.00232427	yes
ENSDARG00000009939	micu2	5:35998953-36009547	NR23	RPE23	OK	5.63456	13.7968	19.4314	1.29195	1.90849	0.00085	0.00340924	yes
ENSDARG00000058953	abcc4	6:7165417-7233289	NR23	RPE23	OK	6.26805	15.3476	21.6156	1.29192	2.71786	5e-05	0.000278578	yes
ENSDARG00000010032	cmtm7	16:41545637-41565815	NR23	RPE23	OK	3.29734	8.06867	11.366	1.29103	1.93871	0.00115	0.00442543	yes
ENSDARG00000057334	cmasa	4:14728262-14737845	NR23	RPE23	OK	18.904	46.2332	65.1372	1.29023	2.75999	5e-05	0.000278578	yes
ENSDARG00000058237	ssbp3a	2:11150879-11243811	NR23	RPE23	OK	5.55359	13.5813	19.1349	1.29013	1.8895	0.0023	0.0080131	yes
ENSDARG00000010018	qki2	12:34852020-34918456	NR23	RPE23	OK	8.1104	19.8016	27.912	1.28777	2.19888	0.00015	0.000749808	yes
ENSDARG00000020953	dnajb6b	7:40265910-40307716	NR23	RPE23	OK	5.59708	13.6587	19.2558	1.28707	2.35356	5e-05	0.000278578	yes
ENSDARG00000013795	hps4	8:39734140-39758581	NR23	RPE23	OK	4.16343	10.1541	14.3175	1.28621	2.42498	5e-05	0.000278578	yes
ENSDARG00000100515	dusp1	14:15454689-15458085	NR23	RPE23	OK	104.269	254.249	358.518	1.28593	1.86728	0.0014	0.00524396	yes
ENSDARG00000014171	bloc1s1	22:10094046-10098262	NR23	RPE23	OK	5.65851	13.763	19.4215	1.2823	1.75198	0.003	0.0100385	yes
ENSDARG00000011157	arhgef18a	2:37521786-37555447	NR23	RPE23	OK	16.677	40.5622	57.2392	1.28228	1.50318	0.00455	0.0143481	yes
ENSDARG00000076755	ap5s1	13:14771325-14778007	NR23	RPE23	OK	4.64743	11.3013	15.9487	1.28198	1.97819	0.00085	0.00340924	yes
ENSDARG00000079049	cercam	10:10393446-10421893	NR23	RPE23	OK	8.00845	19.4675	27.476	1.28147	2.5755	5e-05	0.000278578	yes
ENSDARG00000062837	spata13	24:21719543-21758186	NR23	RPE23	OK	9.62496	23.3905	33.0155	1.28107	2.80732	5e-05	0.000278578	yes
ENSDARG00000104223	lmbrd1	13:38495626-38666171	NR23	RPE23	OK	11.3176	27.4934	38.811	1.28051	1.68152	0.003	0.0100385	yes
ENSDARG00000022970	tm9sf1	24:11749609-11767971	NR23	RPE23	OK	5.88209	14.2817	20.1638	1.27977	2.49007	5e-05	0.000278578	yes
ENSDARG00000068828	bloc1s3	15:35236523-35254971	NR23	RPE23	OK	5.35748	12.9982	18.3557	1.27869	1.57098	0.01285	0.034556	yes
ENSDARG00000045893	kctd15a	25:20260076-20283617	NR23	RPE23	OK	5.29005	12.8328	18.1228	1.27848	2.3116	0.0001	0.000522314	yes
ENSDARG00000077073	tanc1a	6:11801203-11962545	NR23	RPE23	OK	3.19434	7.73863	10.933	1.27656	1.53011	0.0005	0.00214356	yes
ENSDARG00000059177	tax1bp3	11:6138964-6147903	NR23	RPE23	OK	33.3296	80.71	114.04	1.27594	2.42924	5e-05	0.000278578	yes
ENSDARG00000060707	pex11a	18:25559694-25564428	NR23	RPE23	OK	3.46637	8.3921	11.8585	1.27561	1.69807	0.0048	0.015013	yes
ENSDARG00000103643	unc45a	25:8550671-8583665	NR23	RPE23	OK	5.51392	13.3453	18.8592	1.27518	2.07241	0.00045	0.00195493	yes
ENSDARG00000000631	ptpn4a	9:29129938-29219036	NR23	RPE23	OK	8.43635	20.4141	28.8505	1.27487	1.49957	0.0038	0.0122884	yes
ENSDARG00000071501	hs6st1b	24:27704786-27800023	NR23	RPE23	OK	4.90408	11.8437	16.7478	1.27207	2.15668	0.0004	0.00176838	yes
ENSDARG00000058679	zgc:114104	21:11428534-11436742	NR23	RPE23	OK	2.98759	7.20993	10.1975	1.271	2.27701	0.00025	0.00117036	yes
ENSDARG00000031981	pcbd1	13:25590518-25596084	NR23	RPE23	OK	25.2423	60.9142	86.1565	1.27094	2.50493	5e-05	0.000278578	yes
ENSDARG00000029795	fam213b	11:40358164-40383092	NR23	RPE23	OK	10.8716	26.2258	37.0974	1.27042	1.81844	0.00095	0.00375789	yes
ENSDARG00000075864	igsf9a	10:19069383-19135185	NR23	RPE23	OK	3.68823	8.8923	12.5805	1.26963	2.64238	5e-05	0.000278578	yes
ENSDARG00000036212	tbc1d5	19:20819963-20862433	NR23	RPE23	OK	11.1853	26.9474	38.1327	1.26855	2.68457	5e-05	0.000278578	yes
ENSDARG00000087229	exoc7	12:46703643-46745383	NR23	RPE23	OK	7.44477	17.9273	25.3721	1.26786	1.25799	0.00335	0.0110359	yes
ENSDARG00000105357	pdlim7	14:45893099-45905468	NR23	RPE23	OK	22.7622	54.7988	77.561	1.2675	1.55835	0.0129	0.0346714	yes
ENSDARG00000100564	SIL1	14:38455203-38469247	NR23	RPE23	OK	4.86875	11.7167	16.5855	1.26695	2.32857	0.00015	0.000749808	yes
ENSDARG00000103219	Metazoa_SRP	11:12202235-12202523	NR23	RPE23	OK	177.789	427.425	605.214	1.26551	2.33933	0.00015	0.000749808	yes
ENSDARG00000070864	bcl6a	6:28225925-28232031	NR23	RPE23	OK	4.69214	11.2721	15.9642	1.26443	2.38932	0.0001	0.000522314	yes
ENSDARG00000062390	cdc42ep5	16:13985746-13991036	NR23	RPE23	OK	20.1612	48.4194	68.5806	1.264	2.49276	5e-05	0.000278578	yes
ENSDARG00000102987	capn7	16:36159257-36188051	NR23	RPE23	OK	3.17623	7.62686	10.8031	1.26377	2.56145	5e-05	0.000278578	yes
ENSDARG00000055676	armt1	20:26488088-26492868	NR23	RPE23	OK	9.11619	21.8726	30.9888	1.26262	1.61066	0.0058	0.0176136	yes
ENSDARG00000098296	gnsb	10:45184785-45200630	NR23	RPE23	OK	6.06896	14.5373	20.6063	1.26024	2.42514	0.0002	0.000960914	yes
ENSDARG00000058666	dennd2da	8:12938257-12991592	NR23	RPE23	OK	7.32558	17.5272	24.8528	1.25858	2.26482	0.0002	0.000960914	yes
ENSDARG00000017105	vaspb	18:40771720-40866162	NR23	RPE23	OK	29.8593	71.4318	101.291	1.25839	2.38889	5e-05	0.000278578	yes
ENSDARG00000087927	nudt9	3:26092504-26101902	NR23	RPE23	OK	6.74004	16.1186	22.8586	1.2579	2.33274	0.0002	0.000960914	yes
ENSDARG00000031138	irx3b	25:35901115-36106032	NR23	RPE23	OK	9.77294	23.3611	33.134	1.25724	2.2881	5e-05	0.000278578	yes
ENSDARG00000100260	THEM6 (1 of many)	2:51364328-51375256	NR23	RPE23	OK	4.64009	11.0682	15.7083	1.2542	1.98714	0.0008	0.00323727	yes
ENSDARG00000035360	mink1	5:37705419-37784602	NR23	RPE23	OK	7.02912	16.7667	23.7958	1.25418	1.79364	0.00185	0.0066553	yes
ENSDARG00000088877	smarcd2	12:10096522-10123098	NR23	RPE23	OK	4.2914	10.2345	14.5259	1.25392	1.68877	0.0056	0.0171019	yes
ENSDARG00000092035	si:ch211-156j16.1	8:26799306-26819706	NR23	RPE23	OK	7.39103	17.6122	25.0032	1.25273	1.82502	0.00135	0.00508396	yes
ENSDARG00000028748	tm9sf3	13:9523356-9543515	NR23	RPE23	OK	40.1115	95.4681	135.58	1.251	2.55082	5e-05	0.000278578	yes
ENSDARG00000074599	frmd4ba	6:43253428-43390384	NR23	RPE23	OK	22.2611	52.9321	75.1932	1.24962	1.56268	0.0038	0.0122884	yes
ENSDARG00000075881	si:ch211-39k3.2	18:25766059-25785021	NR23	RPE23	OK	5.09591	12.103	17.1989	1.24795	1.5347	0.0095	0.0268049	yes
ENSDARG00000040698	plekha8	16:20459679-20488417	NR23	RPE23	OK	8.84304	20.9958	29.8388	1.24749	2.7055	5e-05	0.000278578	yes
ENSDARG00000014474	yipf1	2:26943166-26948684	NR23	RPE23	OK	6.20851	14.7367	20.9452	1.2471	1.99175	0.0008	0.00323727	yes
ENSDARG00000028618	zgc:77517	6:39362840-39367931	NR23	RPE23	OK	8.4401	20.019	28.4591	1.24603	2.28176	0.00025	0.00117036	yes
ENSDARG00000069461	rnaseka	7:25776839-25778135	NR23	RPE23	OK	20.6605	48.9689	69.6294	1.24499	2.46661	5e-05	0.000278578	yes
ENSDARG00000032765	net1	4:11574718-11604305	NR23	RPE23	OK	26.8929	63.7253	90.6182	1.24464	1.56795	0.0054	0.0165714	yes
ENSDARG00000069302	snx9b	20:43119307-43182422	NR23	RPE23	OK	7.5206	17.8151	25.3357	1.24418	1.71586	0.00145	0.00540638	yes
ENSDARG00000023082	krt1-19d	19:5408166-5416298	NR23	RPE23	OK	15.9689	37.8119	53.7808	1.24358	2.28787	0.00015	0.000749808	yes
ENSDARG00000058159	ipo8	4:9359780-9388443	NR23	RPE23	OK	4.87914	11.536	16.4151	1.24144	2.57545	5e-05	0.000278578	yes
ENSDARG00000099118	TRAPPC9	19:4208198-4411454	NR23	RPE23	OK	3.14121	7.42592	10.5671	1.24125	2.29742	0.0001	0.000522314	yes
ENSDARG00000035565	atp6v0a2b	5:24040061-24064069	NR23	RPE23	OK	11.9498	28.2187	40.1685	1.23966	1.89001	5e-05	0.000278578	yes
ENSDARG00000016350	cap1	19:44120313-44141474	NR23	RPE23	OK	8.91658	21.0296	29.9462	1.23786	2.08463	0.00015	0.000749808	yes
ENSDARG00000068214	ccni	21:5673970-5692282	NR23	RPE23	OK	35.726	84.25	119.976	1.2377	1.55127	0.0071	0.0209558	yes
ENSDARG00000103129	nid1b	11:44286304-44341597	NR23	RPE23	OK	6.54908	15.4257	21.9748	1.23597	2.60343	5e-05	0.000278578	yes
ENSDARG00000055875	pag1	19:32463775-32562798	NR23	RPE23	OK	5.48183	12.9032	18.385	1.235	1.69265	0.0058	0.0176136	yes
ENSDARG00000104566	foxi1	12:43916242-43918010	NR23	RPE23	OK	3.23904	7.61468	10.8537	1.23322	2.05564	0.0007	0.00287971	yes
ENSDARG00000003961	parp3	6:42040821-42051814	NR23	RPE23	OK	3.34827	7.8672	11.2155	1.23243	2.23549	0.0001	0.000522314	yes
ENSDARG00000061375	sgpl1	13:25597443-25620460	NR23	RPE23	OK	10.1898	23.9238	34.1136	1.23132	2.45267	0.0001	0.000522314	yes
ENSDARG00000078850	plekhm2	23:24276007-24299982	NR23	RPE23	OK	3.61861	8.49077	12.1094	1.23046	2.21255	5e-05	0.000278578	yes
ENSDARG00000031681	atp6v0b	2:33697980-33703996	NR23	RPE23	OK	18.764	43.9836	62.7476	1.229	2.61583	5e-05	0.000278578	yes
ENSDARG00000099116	nagk	7:58899994-58908452	NR23	RPE23	OK	4.47941	10.4979	14.9773	1.22872	2.16293	0.00035	0.00157403	yes
ENSDARG00000105142	tcirg1b	14:16471654-16504836	NR23	RPE23	OK	6.82248	15.9868	22.8093	1.22851	1.82874	0.0018	0.00650296	yes
ENSDARG00000103118	cib1	25:3091674-3104443	NR23	RPE23	OK	13.1252	30.7464	43.8716	1.22808	2.31079	5e-05	0.000278578	yes
ENSDARG00000000588	grasp	23:32267876-32309591	NR23	RPE23	OK	5.36352	12.5506	17.9141	1.2265	2.39425	5e-05	0.000278578	yes
ENSDARG00000075332	si:ch211-119d14.3	8:46017242-46037293	NR23	RPE23	OK	3.79762	8.88397	12.6816	1.22611	1.6131	0.009	0.0256421	yes
ENSDARG00000061951	golgb1	4:22591880-22617931	NR23	RPE23	OK	9.75634	22.8114	32.5677	1.22534	2.59064	5e-05	0.000278578	yes
ENSDARG00000042401	derl2	5:58327447-58339456	NR23	RPE23	OK	11.9417	27.9056	39.8473	1.22454	2.40014	5e-05	0.000278578	yes
ENSDARG00000029443	zgc:92242	14:7737326-7774302	NR23	RPE23	OK	23.1079	53.9934	77.1013	1.22439	2.60937	5e-05	0.000278578	yes
ENSDARG00000098153	lhfpl2b	5:51092587-51109617	NR23	RPE23	OK	4.81465	11.2451	16.0598	1.22379	2.25409	0.0002	0.000960914	yes
ENSDARG00000071013	arl6ip6	6:13114312-13142615	NR23	RPE23	OK	7.64869	17.8387	25.4874	1.22172	2.16793	0.0003	0.00137415	yes
ENSDARG00000009499	syne1a	20:26196439-26460352	NR23	RPE23	OK	3.41059	7.93641	11.347	1.21847	1.09588	0.0115	0.0315065	yes
ENSDARG00000070494	pdgfra	20:22535506-22576582	NR23	RPE23	OK	5.53051	12.8622	18.3927	1.21765	2.49567	5e-05	0.000278578	yes
ENSDARG00000061844	si:dkey-38p12.3	12:22239739-22279780	NR23	RPE23	OK	7.47067	17.366	24.8367	1.21696	2.6346	5e-05	0.000278578	yes
ENSDARG00000075989	arpc2	9:48345766-48379639	NR23	RPE23	OK	97.638	226.849	324.487	1.21622	2.58323	5e-05	0.000278578	yes
ENSDARG00000044373	atg4c	6:32313659-32328337	NR23	RPE23	OK	9.45618	21.962	31.4182	1.21568	1.52391	0.00815	0.0235708	yes
ENSDARG00000102142	ece2b	15:3967598-4252644	NR23	RPE23	OK	11.3552	26.3545	37.7097	1.2147	1.99718	0.00085	0.00340924	yes
ENSDARG00000009982	fam199x	14:10032402-10065624	NR23	RPE23	OK	7.05663	16.377	23.4336	1.21462	2.61391	5e-05	0.000278578	yes
ENSDARG00000079463	man2b2	7:19257919-19274753	NR23	RPE23	OK	4.08714	9.47722	13.5644	1.21337	2.37103	5e-05	0.000278578	yes
ENSDARG00000077101	zbtb10	19:32285994-32313580	NR23	RPE23	OK	3.53101	8.18593	11.7169	1.21306	2.14299	0.0007	0.00287971	yes
ENSDARG00000076317	PLOD3	23:45131803-45167158	NR23	RPE23	OK	22.6594	52.3782	75.0376	1.20886	2.23804	5e-05	0.000278578	yes
ENSDARG00000063079	ago3b	19:10742594-10767788	NR23	RPE23	OK	5.42804	12.5455	17.9735	1.20867	1.81917	0.0002	0.000960914	yes
ENSDARG00000077396	tlcd2	15:25462861-25499820	NR23	RPE23	OK	3.86154	8.91985	12.7814	1.20784	2.33108	0.0001	0.000522314	yes
ENSDARG00000100510	actr3	9:56882047-56885117	NR23	RPE23	OK	58.1018	134.198	192.3	1.20771	2.61396	5e-05	0.000278578	yes
ENSDARG00000019815	fn1a	9:15391096-15453436	NR23	RPE23	OK	9.71521	22.4344	32.1496	1.20739	2.41261	5e-05	0.000278578	yes
ENSDARG00000009733	kif21b	11:2786075-2904713	NR23	RPE23	OK	3.52983	8.14	11.6698	1.20543	2.346	0.0002	0.000960914	yes
ENSDARG00000002768	pvalb2	12:17588550-17590624	NR23	RPE23	OK	4.2018	9.6634	13.8652	1.20152	1.60563	0.0083	0.0239338	yes
ENSDARG00000036338	vps11	10:29864688-29882216	NR23	RPE23	OK	6.9494	15.9711	22.9205	1.2005	2.51954	5e-05	0.000278578	yes
ENSDARG00000059400	tmem167b	11:2621888-2637674	NR23	RPE23	OK	6.01773	13.8297	19.8474	1.20047	2.29362	0.00015	0.000749808	yes
ENSDARG00000079148	nckap5l	23:24685181-24735607	NR23	RPE23	OK	10.8161	24.843	35.6591	1.19966	2.62634	5e-05	0.000278578	yes
ENSDARG00000029660	commd5	14:10068450-10081370	NR23	RPE23	OK	3.71334	8.51879	12.2321	1.19793	1.82874	0.0026	0.00888875	yes
ENSDARG00000006553	rras	3:32279031-32284407	NR23	RPE23	OK	14.6063	33.5013	48.1076	1.19763	1.96164	0.0011	0.00425396	yes
ENSDARG00000103811	agla	2:20814177-20868861	NR23	RPE23	OK	3.11555	7.14322	10.2588	1.19709	1.98873	0.0004	0.00176838	yes
ENSDARG00000063649	tead3b	6:54568411-54663588	NR23	RPE23	OK	26.5276	60.8164	87.344	1.19696	2.21149	0.0002	0.000960914	yes
ENSDARG00000037116	cxcl12a	13:30673916-30689265	NR23	RPE23	OK	4.52773	10.3771	14.9048	1.19654	2.32959	5e-05	0.000278578	yes
ENSDARG00000102321	si:ch73-299h12.1	21:2220514-2222415	NR23	RPE23	OK	3.55177	8.13894	11.6907	1.1963	1.77176	0.0025	0.0085965	yes
ENSDARG00000036785	si:ch211-226m16.2	23:33411196-33424459	NR23	RPE23	OK	21.2002	48.5049	69.7051	1.19406	2.57719	5e-05	0.000278578	yes
ENSDARG00000055283	id2a	17:34857950-34860219	NR23	RPE23	OK	92.9749	212.604	305.579	1.19325	2.24916	0.00055	0.00232427	yes
ENSDARG00000074401	gnpat	20:3844865-3873735	NR23	RPE23	OK	3.1102	7.10567	10.2159	1.19196	2.1242	0.00045	0.00195493	yes
ENSDARG00000063573	vps41	24:9755464-9819916	NR23	RPE23	OK	6.36692	14.5427	20.9096	1.19163	2.40696	0.00015	0.000749808	yes
ENSDARG00000099521	CU466240.1	4:45818006-46105351	NR23	RPE23	OK	5.30313	12.1055	17.4086	1.19075	1.88166	0.0016	0.00588041	yes
ENSDARG00000060921	pla2g6	22:29138215-29177683	NR23	RPE23	OK	8.27186	18.8769	27.1488	1.19033	1.3753	0.0179	0.0456075	yes
ENSDARG00000003061	cd276	18:50446907-50535988	NR23	RPE23	OK	5.3723	12.2179	17.5902	1.18538	1.35653	0.0107	0.0296346	yes
ENSDARG00000078805	ap5b1	11:38850393-38856975	NR23	RPE23	OK	3.24356	7.3681	10.6117	1.18371	2.21535	0.0002	0.000960914	yes
ENSDARG00000031915	hif1an	13:29822182-29849765	NR23	RPE23	OK	15.8814	36.0691	51.9505	1.18343	1.78979	0.00455	0.0143481	yes
ENSDARG00000040712	adprh	12:15110314-15157920	NR23	RPE23	OK	5.11289	11.6046	16.7175	1.18248	1.97373	0.0008	0.00323727	yes
ENSDARG00000041703	rrbp1b	22:25059296-25082243	NR23	RPE23	OK	19.3466	43.8814	63.228	1.18153	2.57015	5e-05	0.000278578	yes
ENSDARG00000017748	arhgap29b	2:15459827-15529330	NR23	RPE23	OK	5.16909	11.7227	16.8918	1.18132	2.51639	5e-05	0.000278578	yes
ENSDARG00000078366	robo2	15:38958370-38990931	NR23	RPE23	OK	6.27094	14.201	20.4719	1.17924	1.57074	0.00925	0.0262244	yes
ENSDARG00000056510	gstk1	16:32055172-32059899	NR23	RPE23	OK	3.92155	8.87254	12.7941	1.17792	1.62608	0.0102	0.0284311	yes
ENSDARG00000105112	ntn1a	6:23332726-23455336	NR23	RPE23	OK	14.8153	33.4181	48.2334	1.17354	1.61412	0.0092	0.026113	yes
ENSDARG00000062799	baiap2a	3:51430276-51638074	NR23	RPE23	OK	5.36867	12.0987	17.4674	1.17222	2.2258	0.0001	0.000522314	yes
ENSDARG00000093165	si:dkey-16p6.2	4:42627798-42657746	NR23	RPE23	OK	3.39734	7.65426	11.0516	1.17186	2.05087	0.0006	0.00251437	yes
ENSDARG00000078523	ddr1	16:21746333-21816625	NR23	RPE23	OK	4.46438	10.0555	14.5199	1.17146	2.19456	0.00015	0.000749808	yes
ENSDARG00000040635	rnf11b	8:16389009-16428741	NR23	RPE23	OK	4.02866	9.06643	13.0951	1.17023	2.04282	0.00085	0.00340924	yes
ENSDARG00000008867	rap1b	4:18863844-18950362	NR23	RPE23	OK	29.449	66.2357	95.6847	1.16939	2.44359	5e-05	0.000278578	yes
ENSDARG00000097877	si:ch211-167b20.8	8:25711872-25729713	NR23	RPE23	OK	4.60732	10.353	14.9603	1.16805	2.44611	0.00015	0.000749808	yes
ENSDARG00000031809	rbm24b	16:53568810-53588692	NR23	RPE23	OK	5.49838	12.3417	17.8401	1.16646	1.82076	0.0026	0.00888875	yes
ENSDARG00000039757	mcfd2	13:8351614-8360837	NR23	RPE23	OK	3.41236	7.6511	11.0635	1.16489	2.09418	0.00055	0.00232427	yes
ENSDARG00000043180	gpd1b	22:6966199-6977128	NR23	RPE23	OK	9.46114	21.2022	30.6633	1.16413	2.17753	0.00035	0.00157403	yes
ENSDARG00000093671	crp4	24:38210998-38211778	NR23	RPE23	OK	3.86108	8.65186	12.5129	1.16401	1.51815	0.0101	0.0281966	yes
ENSDARG00000005162	tpm3	19:11069619-11113275	NR23	RPE23	OK	137.482	307.821	445.303	1.16285	2.03824	0.0005	0.00214356	yes
ENSDARG00000033604	lrpap1	1:40428693-40438659	NR23	RPE23	OK	23.0062	51.4797	74.4859	1.16198	2.51713	0.0001	0.000522314	yes
ENSDARG00000016745	slc35f6	20:26005108-26011553	NR23	RPE23	OK	7.38885	16.5289	23.9177	1.16157	2.33391	5e-05	0.000278578	yes
ENSDARG00000006094	igf2r	20:42666507-42763546	NR23	RPE23	OK	9.76889	21.8471	31.616	1.16118	1.36835	0.0019	0.00680137	yes
ENSDARG00000056233	TMEM179B (1 of many)	7:19657805-19671281	NR23	RPE23	OK	11.0761	24.7674	35.8435	1.161	1.9211	0.0007	0.00287971	yes
ENSDARG00000030064	plekha1a	17:21867986-21893492	NR23	RPE23	OK	3.48662	7.7928	11.2794	1.16031	2.06658	0.0006	0.00251437	yes
ENSDARG00000059817	mtmr12	5:40503843-40524125	NR23	RPE23	OK	3.42601	7.65716	11.0832	1.16028	2.04788	0.0003	0.00137415	yes
ENSDARG00000018312	rell1	7:60920494-60969616	NR23	RPE23	OK	3.65229	8.15891	11.8112	1.15958	2.10423	0.0006	0.00251437	yes
ENSDARG00000104760	MAP3K6	16:35641748-35692535	NR23	RPE23	OK	4.78614	10.6787	15.4648	1.15781	2.30121	0.0001	0.000522314	yes
ENSDARG00000041108	ctsh	18:26437605-26444007	NR23	RPE23	OK	6.06279	13.5229	19.5857	1.15735	1.893	0.00155	0.00572355	yes
ENSDARG00000067850	jund	2:56001328-56007467	NR23	RPE23	OK	7.35835	16.4101	23.7685	1.15713	2.18922	5e-05	0.000278578	yes
ENSDARG00000032010	slc15a2	9:37510426-37557086	NR23	RPE23	OK	7.3035	16.278	23.5815	1.15626	1.42195	0.00565	0.017233	yes
ENSDARG00000099758	igf2bp2b	1:29639261-29706908	NR23	RPE23	OK	10.4423	23.2723	33.7146	1.15617	1.30226	0.0158	0.0410708	yes
ENSDARG00000070165	tnfrsf1b	11:40167483-40193180	NR23	RPE23	OK	3.17969	7.08308	10.2628	1.15549	1.88689	0.0022	0.00771698	yes
ENSDARG00000005394	dnmt3aa	20:47063548-47148276	NR23	RPE23	OK	4.64056	10.3349	14.9755	1.15516	1.69195	0.00055	0.00232427	yes
ENSDARG00000003446	ippk	22:10486649-10509498	NR23	RPE23	OK	18.9134	42.1185	61.0319	1.15504	2.49431	0.0001	0.000522314	yes
ENSDARG00000025920	tiam1b	15:42440772-42595002	NR23	RPE23	OK	5.07553	11.3027	16.3782	1.15504	2.40678	5e-05	0.000278578	yes
ENSDARG00000069105	fgfr4	21:37498711-37509505	NR23	RPE23	OK	28.77	64.0647	92.8347	1.15496	2.42259	0.0001	0.000522314	yes
ENSDARG00000062489	39508	13:17620873-17880216	NR23	RPE23	OK	11.8317	26.3159	38.1476	1.15328	1.91363	0.0013	0.00492413	yes
ENSDARG00000040338	hvcn1	10:8443228-8454264	NR23	RPE23	OK	5.45103	12.1237	17.5747	1.15323	1.70229	0.0059	0.0178618	yes
ENSDARG00000097445	si:dkey-195m11.8	6:39373050-39381197	NR23	RPE23	OK	31.7024	70.3969	102.099	1.15092	1.91925	5e-05	0.000278578	yes
ENSDARG00000075904	rfx1b	1:53428819-53447578	NR23	RPE23	OK	7.54548	16.7487	24.2942	1.15037	1.55383	0.0075	0.0219705	yes
ENSDARG00000059906	sdc4	6:52664767-52677301	NR23	RPE23	OK	95.9419	212.905	308.847	1.14998	2.25685	0.00015	0.000749808	yes
ENSDARG00000043130	notch2	8:19516899-19587707	NR23	RPE23	OK	6.81284	15.1143	21.9271	1.14958	2.48432	5e-05	0.000278578	yes
ENSDARG00000009390	npl	8:19457972-19468004	NR23	RPE23	OK	3.12854	6.94054	10.0691	1.14956	1.85715	0.0025	0.0085965	yes
ENSDARG00000055632	smtnl	15:24708750-24736154	NR23	RPE23	OK	4.05085	8.97692	13.0278	1.148	2.11538	0.00035	0.00157403	yes
ENSDARG00000103511	zfand2a	3:42667851-42687238	NR23	RPE23	OK	10.332	22.8909	33.2229	1.14766	1.7741	0.0017	0.0061932	yes
ENSDARG00000099722	zgc:153993	7:54205500-54229187	NR23	RPE23	OK	17.0852	37.8149	54.9001	1.14621	2.37653	5e-05	0.000278578	yes
ENSDARG00000038428	sulf1	24:19374131-19443129	NR23	RPE23	OK	11.3599	25.124	36.4839	1.14511	2.08858	5e-05	0.000278578	yes
ENSDARG00000020107	usp2a	15:20961370-21003847	NR23	RPE23	OK	6.14898	13.5851	19.7341	1.14361	1.47874	0.01	0.0279494	yes
ENSDARG00000008049	si:dkey-42i9.4	22:10510763-10512030	NR23	RPE23	OK	58.0675	128.132	186.2	1.14183	2.43419	5e-05	0.000278578	yes
ENSDARG00000011870	sp8a	19:2483467-2486646	NR23	RPE23	OK	7.20617	15.8836	23.0898	1.14023	2.33845	0.00015	0.000749808	yes
ENSDARG00000070122	stk11ip	6:18894178-18937547	NR23	RPE23	OK	4.90437	10.8081	15.7125	1.13998	2.21988	0.00015	0.000749808	yes
ENSDARG00000098852	smdt1b	1:53402766-53403777	NR23	RPE23	OK	34.0421	75.0086	109.051	1.13974	2.27262	5e-05	0.000278578	yes
ENSDARG00000079979	fam89a	20:4000438-4005399	NR23	RPE23	OK	13.3553	29.3921	42.7474	1.13801	2.14348	0.00055	0.00232427	yes
ENSDARG00000039196	greb1l	2:11902142-12049695	NR23	RPE23	OK	15.2056	33.4067	48.6123	1.13554	1.21119	0.01475	0.0387954	yes
ENSDARG00000019457	tfe3b	11:25266598-25282221	NR23	RPE23	OK	3.96909	8.71271	12.6818	1.13431	1.86317	0.0021	0.00741545	yes
ENSDARG00000039150	lgmn	13:35913843-35924495	NR23	RPE23	OK	23.2243	50.9755	74.1998	1.13417	2.41683	5e-05	0.000278578	yes
[truncated: 3,095 more rows]

## Sheet: RPE18vsRPE23
test_id	gene_id	gene	locus	sample_1	sample_2	status	value_1	value_2	v1+v2	log2(fold_change)	test_stat	p_value	q_value	significant
ENSDARG00000000474	ENSDARG00000000474	tnni1a	23:5789117-5795512	RPE18	RPE23	NOTEST	0.48776	0	0.48776	#NAME?	0	1	1	no
ENSDARG00000002259	ENSDARG00000002259	ca15c	12:4283382-4309427	RPE18	RPE23	NOTEST	0.0145426	0	0.0145426	#NAME?	0	1	1	no
ENSDARG00000002760	ENSDARG00000002760	gdf5	6:52638978-52663495	RPE18	RPE23	NOTEST	0.0414413	0	0.0414413	#NAME?	0	1	1	no
ENSDARG00000002773	ENSDARG00000002773	htr1fa	9:19296932-19298006	RPE18	RPE23	NOTEST	0.121253	0	0.121253	#NAME?	0	1	1	no
ENSDARG00000002797	ENSDARG00000002797	BX908804.1	3:4006835-4007756	RPE18	RPE23	NOTEST	0.223331	0	0.223331	#NAME?	0	1	1	no
ENSDARG00000003090	ENSDARG00000003090	or103-4	15:31557826-31565018	RPE18	RPE23	NOTEST	0.50281	0	0.50281	#NAME?	0	1	1	no
ENSDARG00000003944	ENSDARG00000003944	nmur1b	2:13693312-13699940	RPE18	RPE23	NOTEST	0.128216	0	0.128216	#NAME?	0	1	1	no
ENSDARG00000004952	ENSDARG00000004952	rsad2	17:35409504-35413376	RPE18	RPE23	NOTEST	0.201839	0	0.201839	#NAME?	0	1	1	no
ENSDARG00000005257	ENSDARG00000005257	si:dkey-110k5.10	5:23118376-23245548	RPE18	RPE23	NOTEST	0.035004	0	0.035004	#NAME?	0	1	1	no
ENSDARG00000005335	ENSDARG00000005335	slc22a4	21:45859466-45865189	RPE18	RPE23	NOTEST	0.0646792	0	0.0646792	#NAME?	0	1	1	no
ENSDARG00000006206	ENSDARG00000006206	pou4f3	9:54790771-54792038	RPE18	RPE23	NOTEST	0.159256	0	0.159256	#NAME?	0	1	1	no
ENSDARG00000006925	ENSDARG00000006925	si:dkey-58b18.3	2:23884444-23890976	RPE18	RPE23	NOTEST	0.0507214	0	0.0507214	#NAME?	0	1	1	no
ENSDARG00000007534	ENSDARG00000007534	itln1	1:14530145-14537038	RPE18	RPE23	NOTEST	0.0668003	0	0.0668003	#NAME?	0	1	1	no
ENSDARG00000008182	ENSDARG00000008182	si:ch73-111e15.1	10:22141389-22147669	RPE18	RPE23	NOTEST	0.0812207	0	0.0812207	#NAME?	0	1	1	no
ENSDARG00000009153	ENSDARG00000009153	pla2g1b	8:39690363-39705866	RPE18	RPE23	NOTEST	0.0089654	0	0.0089654	#NAME?	0	1	1	no
ENSDARG00000009161	ENSDARG00000009161	ftr55	19:15518117-15530627	RPE18	RPE23	NOTEST	0.0145453	0	0.0145453	#NAME?	0	1	1	no
ENSDARG00000010420	ENSDARG00000010420	ndrg1b	16:31553811-31559300	RPE18	RPE23	NOTEST	0.391322	0	0.391322	#NAME?	0	1	1	no
ENSDARG00000010729	ENSDARG00000010729	CABZ01073795.1	10:4345381-4351783	RPE18	RPE23	NOTEST	0.00500711	0	0.00500711	#NAME?	0	1	1	no
ENSDARG00000010841	ENSDARG00000010841	fshb	7:32334554-32340564	RPE18	RPE23	NOTEST	0.0548232	0	0.0548232	#NAME?	0	1	1	no
ENSDARG00000011283	ENSDARG00000011283	CABZ01024426.1	2:56641205-56650457	RPE18	RPE23	NOTEST	0.0316728	0	0.0316728	#NAME?	0	1	1	no
ENSDARG00000011635	ENSDARG00000011635	scxb	16:31438719-31444227	RPE18	RPE23	NOTEST	0.161745	0	0.161745	#NAME?	0	1	1	no
ENSDARG00000011983	ENSDARG00000011983	zgc:136908	1:55109334-55133079	RPE18	RPE23	NOTEST	0.00808856	0	0.00808856	#NAME?	0	1	1	no
ENSDARG00000012125	ENSDARG00000012125	cnga1	23:44047660-44064836	RPE18	RPE23	NOTEST	0.00893641	0	0.00893641	#NAME?	0	1	1	no
ENSDARG00000013752	ENSDARG00000013752	tnni2a.3	25:30686678-30698314	RPE18	RPE23	NOTEST	0.0478518	0	0.0478518	#NAME?	0	1	1	no
ENSDARG00000014858	ENSDARG00000014858	drd2l	16:54390250-54433293	RPE18	RPE23	NOTEST	0.0682887	0	0.0682887	#NAME?	0	1	1	no
ENSDARG00000014951	ENSDARG00000014951	svopb	5:31331621-31342475	RPE18	RPE23	NOTEST	0.0608665	0	0.0608665	#NAME?	0	1	1	no
ENSDARG00000017340	ENSDARG00000017340	uts2b	11:39760036-39765994	RPE18	RPE23	NOTEST	0.388428	0	0.388428	#NAME?	0	1	1	no
ENSDARG00000017577	ENSDARG00000017577	si:dkey-31m5.7	2:33767864-33774350	RPE18	RPE23	NOTEST	0.0507205	0	0.0507205	#NAME?	0	1	1	no
ENSDARG00000018361	ENSDARG00000018361	sult1st3	8:46505863-46573569	RPE18	RPE23	NOTEST	0.159823	0	0.159823	#NAME?	0	1	1	no
ENSDARG00000018530	ENSDARG00000018530	mapkapk2b	8:37432945-37445411	RPE18	RPE23	NOTEST	0.274391	0	0.274391	#NAME?	0	1	1	no
ENSDARG00000019357	ENSDARG00000019357	fabp1a	5:71323770-71341070	RPE18	RPE23	NOTEST	0.251511	0	0.251511	#NAME?	0	1	1	no
ENSDARG00000020455	ENSDARG00000020455	si:ch211-171h4.3	19:10496558-10506215	RPE18	RPE23	NOTEST	0.0702655	0	0.0702655	#NAME?	0	1	1	no
ENSDARG00000020548	ENSDARG00000020548	si:dkey-77f5.10	15:973856-980970	RPE18	RPE23	NOTEST	0.0262511	0	0.0262511	#NAME?	0	1	1	no
ENSDARG00000022938	ENSDARG00000022938	taar11	20:46228091-46229191	RPE18	RPE23	NOTEST	0.259391	0	0.259391	#NAME?	0	1	1	no
ENSDARG00000023302	ENSDARG00000023302	gpbar1	9:48264327-48273353	RPE18	RPE23	OK	1.59411	0	1.59411	#NAME?	#NAME?	0.0234	0.0843146	no
ENSDARG00000023362	ENSDARG00000023362	nr5a1b	21:8184449-8225049	RPE18	RPE23	NOTEST	0.0261504	0	0.0261504	#NAME?	0	1	1	no
ENSDARG00000024687	ENSDARG00000024687	polr3g	5:48015000-48020494	RPE18	RPE23	NOTEST	0.0480462	0	0.0480462	#NAME?	0	1	1	no
ENSDARG00000025013	ENSDARG00000025013	gna14a	8:51972438-52000468	RPE18	RPE23	NOTEST	0.13993	0	0.13993	#NAME?	0	1	1	no
ENSDARG00000025150	ENSDARG00000025150	si:dkey-181c13.1	10:23532573-23536315	RPE18	RPE23	NOTEST	0.292845	0	0.292845	#NAME?	0	1	1	no
ENSDARG00000026049	ENSDARG00000026049	mxf	15:5095190-5115024	RPE18	RPE23	NOTEST	0.375687	0	0.375687	#NAME?	0	1	1	no
ENSDARG00000026246	ENSDARG00000026246	ADORA3 (1 of many)	6:54473847-54478302	RPE18	RPE23	NOTEST	0.0270993	0	0.0270993	#NAME?	0	1	1	no
ENSDARG00000026383	ENSDARG00000026383	si:dkey-27j5.5	1:56554353-56603755	RPE18	RPE23	NOTEST	0.0830689	0	0.0830689	#NAME?	0	1	1	no
ENSDARG00000027161	ENSDARG00000027161	igl3v2	24:39812704-39813180	RPE18	RPE23	NOTEST	0.450337	0	0.450337	#NAME?	0	1	1	no
ENSDARG00000027469	ENSDARG00000027469	hsd17b1	3:17594567-17912043	RPE18	RPE23	NOTEST	0.017077	0	0.017077	#NAME?	0	1	1	no
ENSDARG00000029461	ENSDARG00000029461	cd209	10:25002020-25059075	RPE18	RPE23	NOTEST	0.0519279	0	0.0519279	#NAME?	0	1	1	no
ENSDARG00000029993	ENSDARG00000029993	si:dkey-42l23.9	15:37871540-37872959	RPE18	RPE23	NOTEST	0.0352578	0	0.0352578	#NAME?	0	1	1	no
ENSDARG00000030025	ENSDARG00000030025	pimr135	15:30959651-31186924	RPE18	RPE23	NOTEST	0.0304261	0	0.0304261	#NAME?	0	1	1	no
ENSDARG00000030133	ENSDARG00000030133	fkbp6	5:55314052-55319556	RPE18	RPE23	NOTEST	0.404941	0	0.404941	#NAME?	0	1	1	no
ENSDARG00000030980	ENSDARG00000030980	csrp1b	6:54828451-54835861	RPE18	RPE23	NOTEST	0.144824	0	0.144824	#NAME?	0	1	1	no
ENSDARG00000031278	ENSDARG00000031278	si:ch73-193i2.2	13:3194066-3218358	RPE18	RPE23	NOTEST	0.0361251	0	0.0361251	#NAME?	0	1	1	no
ENSDARG00000031703	ENSDARG00000031703	AL845428.1	15:31555215-31557370	RPE18	RPE23	NOTEST	0.262275	0	0.262275	#NAME?	0	1	1	no
ENSDARG00000032836	ENSDARG00000032836	pvalb5	3:60961254-60985787	RPE18	RPE23	NOTEST	0.0754108	0	0.0754108	#NAME?	0	1	1	no
ENSDARG00000033071	ENSDARG00000033071	trim35-10	3:8412852-8419508	RPE18	RPE23	NOTEST	0.193421	0	0.193421	#NAME?	0	1	1	no
ENSDARG00000033462	ENSDARG00000033462	pimr111	14:33062327-33067683	RPE18	RPE23	NOTEST	0.0130188	0	0.0130188	#NAME?	0	1	1	no
ENSDARG00000034107	ENSDARG00000034107	actl6b	23:44470356-44884854	RPE18	RPE23	NOTEST	0.0200332	0	0.0200332	#NAME?	0	1	1	no
ENSDARG00000034330	ENSDARG00000034330	si:dkey-88n24.7	7:3608932-3776893	RPE18	RPE23	NOTEST	0.336555	0	0.336555	#NAME?	0	1	1	no
ENSDARG00000034466	ENSDARG00000034466	FO904861.1	1:56771295-56774438	RPE18	RPE23	NOTEST	0.00964752	0	0.00964752	#NAME?	0	1	1	no
ENSDARG00000034862	ENSDARG00000034862	f7	1:119959-125246	RPE18	RPE23	NOTEST	0.0318467	0	0.0318467	#NAME?	0	1	1	no
ENSDARG00000035388	ENSDARG00000035388	tmem174	5:34504920-34506605	RPE18	RPE23	OK	1.28462	0	1.28462	#NAME?	#NAME?	5e-05	0.000544841	yes
ENSDARG00000035966	ENSDARG00000035966	pgr	18:41829846-41848227	RPE18	RPE23	NOTEST	0.0753225	0	0.0753225	#NAME?	0	1	1	no
ENSDARG00000036227	ENSDARG00000036227	npvf	19:20392666-20395809	RPE18	RPE23	NOTEST	0.033334	0	0.033334	#NAME?	0	1	1	no
ENSDARG00000036247	ENSDARG00000036247	tmem144b	14:35544538-35552453	RPE18	RPE23	NOTEST	0.0943374	0	0.0943374	#NAME?	0	1	1	no
ENSDARG00000036748	ENSDARG00000036748	nitr8	7:17001175-17383744	RPE18	RPE23	NOTEST	0.0547607	0	0.0547607	#NAME?	0	1	1	no
ENSDARG00000036787	ENSDARG00000036787	abcb3l1	19:7186912-7225660	RPE18	RPE23	NOTEST	0.0284719	0	0.0284719	#NAME?	0	1	1	no
ENSDARG00000036940	ENSDARG00000036940	ctss1	19:24932-325377	RPE18	RPE23	NOTEST	0.140367	0	0.140367	#NAME?	0	1	1	no
ENSDARG00000037056	ENSDARG00000037056	zte38	2:6155488-6192153	RPE18	RPE23	NOTEST	0.177102	0	0.177102	#NAME?	0	1	1	no
ENSDARG00000037067	ENSDARG00000037067	dnajc22	23:27770152-27776020	RPE18	RPE23	NOTEST	0.0494501	0	0.0494501	#NAME?	0	1	1	no
ENSDARG00000037476	ENSDARG00000037476	sorbs3	8:38286513-38370079	RPE18	RPE23	NOTEST	6.4589	8.07842	14.5373	#NAME?	0	1	1	no
ENSDARG00000038089	ENSDARG00000038089	TMEM114	3:27799095-27820842	RPE18	RPE23	NOTEST	0.0499589	0	0.0499589	#NAME?	0	1	1	no
ENSDARG00000038166	ENSDARG00000038166	hyal6	25:27152873-27222776	RPE18	RPE23	NOTEST	0.0735212	0	0.0735212	#NAME?	0	1	1	no
ENSDARG00000038271	ENSDARG00000038271	zgc:113293	2:216851-222153	RPE18	RPE23	NOTEST	0.0664161	0	0.0664161	#NAME?	0	1	1	no
ENSDARG00000038321	ENSDARG00000038321	zgc:172053	9:33250817-33271435	RPE18	RPE23	NOTEST	0.0515858	0	0.0515858	#NAME?	0	1	1	no
ENSDARG00000038439	ENSDARG00000038439	fabp10a	16:52626256-52631239	RPE18	RPE23	OK	0.942271	0	0.942271	#NAME?	#NAME?	0.00395	0.0212467	yes
ENSDARG00000038553	ENSDARG00000038553	si:ch211-195j11.8p	2:48409585-48410438	RPE18	RPE23	NOTEST	0.0316226	0	0.0316226	#NAME?	0	1	1	no
ENSDARG00000038570	ENSDARG00000038570	ftr26	2:48081285-48090351	RPE18	RPE23	NOTEST	0.0447564	0	0.0447564	#NAME?	0	1	1	no
ENSDARG00000038587	ENSDARG00000038587	CU929150.1	2:45306856-45309466	RPE18	RPE23	NOTEST	0.0424429	0	0.0424429	#NAME?	0	1	1	no
ENSDARG00000038593	ENSDARG00000038593	rspo4	6:51824596-51843278	RPE18	RPE23	NOTEST	0.0466049	0	0.0466049	#NAME?	0	1	1	no
ENSDARG00000038681	ENSDARG00000038681	MFAP4 (1 of many)	1:58285430-58362451	RPE18	RPE23	NOTEST	0.144709	0	0.144709	#NAME?	0	1	1	no
ENSDARG00000038683	ENSDARG00000038683	MFAP4 (1 of many)	1:58285430-58362451	RPE18	RPE23	NOTEST	0.025347	0	0.025347	#NAME?	0	1	1	no
ENSDARG00000038891	ENSDARG00000038891	AL954146.1	23:37341770-37351517	RPE18	RPE23	NOTEST	0.0577554	0	0.0577554	#NAME?	0	1	1	no
ENSDARG00000039096	ENSDARG00000039096	si:dkey-24p1.1	15:38199549-38228260	RPE18	RPE23	NOTEST	0.0131872	0	0.0131872	#NAME?	0	1	1	no
ENSDARG00000039999	ENSDARG00000039999	slc13a5b	15:26640799-26660808	RPE18	RPE23	NOTEST	0.0483992	0	0.0483992	#NAME?	0	1	1	no
ENSDARG00000040250	ENSDARG00000040250	si:ch211-132g1.1	1:1723066-1780328	RPE18	RPE23	NOTEST	0.143159	0	0.143159	#NAME?	0	1	1	no
ENSDARG00000040632	ENSDARG00000040632	v2rx1	18:33358774-33363142	RPE18	RPE23	NOTEST	0.026575	0	0.026575	#NAME?	0	1	1	no
ENSDARG00000040669	ENSDARG00000040669	CR944667.1	15:37994554-37999872	RPE18	RPE23	NOTEST	0.198434	0	0.198434	#NAME?	0	1	1	no
ENSDARG00000040701	ENSDARG00000040701	si:ch211-113j13.2	15:37518384-37523883	RPE18	RPE23	NOTEST	0.0480255	0	0.0480255	#NAME?	0	1	1	no
ENSDARG00000040781	ENSDARG00000040781	sult3st4	22:15304830-15309998	RPE18	RPE23	NOTEST	0.0308537	0	0.0308537	#NAME?	0	1	1	no
ENSDARG00000040898	ENSDARG00000040898	gpa33	9:34493512-34500702	RPE18	RPE23	NOTEST	0.108773	0	0.108773	#NAME?	0	1	1	no
ENSDARG00000040911	ENSDARG00000040911	meox2a	15:34570338-34600526	RPE18	RPE23	NOTEST	0.0342003	0	0.0342003	#NAME?	0	1	1	no
ENSDARG00000040948	ENSDARG00000040948	olig1	9:32917906-32919741	RPE18	RPE23	NOTEST	0.0991367	0	0.0991367	#NAME?	0	1	1	no
ENSDARG00000041003	ENSDARG00000041003	or102-4	15:31595985-31597296	RPE18	RPE23	NOTEST	0.0821041	0	0.0821041	#NAME?	0	1	1	no
ENSDARG00000041019	ENSDARG00000041019	or111-11	15:31537144-31539064	RPE18	RPE23	OK	0.756627	0	0.756627	#NAME?	#NAME?	5e-05	0.000544841	yes
ENSDARG00000041024	ENSDARG00000041024	or111-6	15:31483967-31533257	RPE18	RPE23	NOTEST	0.344142	0	0.344142	#NAME?	0	1	1	no
ENSDARG00000041205	ENSDARG00000041205	slc6a1l	4:26983690-27085936	RPE18	RPE23	NOTEST	0.0442055	0	0.0442055	#NAME?	0	1	1	no
ENSDARG00000041292	ENSDARG00000041292	si:ch211-231m23.4	16:49959031-49959943	RPE18	RPE23	NOTEST	0.129254	0	0.129254	#NAME?	0	1	1	no
ENSDARG00000041295	ENSDARG00000041295	lim2.5	16:49962245-49998978	RPE18	RPE23	NOTEST	3.39931e-06	0	3.39931e-06	#NAME?	0	1	1	no
ENSDARG00000041348	ENSDARG00000041348	cyp19a1a	18:39639526-39655340	RPE18	RPE23	NOTEST	0.0493646	0	0.0493646	#NAME?	0	1	1	no
ENSDARG00000041399	ENSDARG00000041399	adgre7	1:54965546-54968762	RPE18	RPE23	NOTEST	0.0416218	0	0.0416218	#NAME?	0	1	1	no
ENSDARG00000041454	ENSDARG00000041454	taar12b	20:46196913-46197928	RPE18	RPE23	NOTEST	0.0251579	0	0.0251579	#NAME?	0	1	1	no
ENSDARG00000041466	ENSDARG00000041466	taar10a	20:46253908-46255436	RPE18	RPE23	NOTEST	0.133261	0	0.133261	#NAME?	0	1	1	no
ENSDARG00000041917	ENSDARG00000041917	ccl38a.4	20:38354886-38389073	RPE18	RPE23	NOTEST	0.0502389	0	0.0502389	#NAME?	0	1	1	no
ENSDARG00000042003	ENSDARG00000042003	si:dkey-78l4.13	22:19498467-19505083	RPE18	RPE23	NOTEST	0.0751684	0	0.0751684	#NAME?	0	1	1	no
ENSDARG00000042613	ENSDARG00000042613	crp3	24:37937736-38209408	RPE18	RPE23	NOTEST	0.0381561	0	0.0381561	#NAME?	0	1	1	no
ENSDARG00000042621	ENSDARG00000042621	cryaba	15:18183595-18188656	RPE18	RPE23	NOTEST	0.0716841	0	0.0716841	#NAME?	0	1	1	no
ENSDARG00000042663	ENSDARG00000042663	si:dkeyp-70f9.7	22:15721022-15722633	RPE18	RPE23	NOTEST	0.0848995	0	0.0848995	#NAME?	0	1	1	no
ENSDARG00000042845	ENSDARG00000042845	oxt	5:71303112-71308749	RPE18	RPE23	NOTEST	0.0418441	0	0.0418441	#NAME?	0	1	1	no
ENSDARG00000042983	ENSDARG00000042983	has1	16:25025344-25030305	RPE18	RPE23	NOTEST	0.0141433	0	0.0141433	#NAME?	0	1	1	no
ENSDARG00000043196	ENSDARG00000043196	rnasel2	22:6263716-6264903	RPE18	RPE23	NOTEST	0.0814339	0	0.0814339	#NAME?	0	1	1	no
ENSDARG00000043460	ENSDARG00000043460	wu:fj39g12	16:17296273-17299777	RPE18	RPE23	NOTEST	0.0368206	0	0.0368206	#NAME?	0	1	1	no
ENSDARG00000043664	ENSDARG00000043664	BDKRB2 (1 of many)	20:10299820-10300918	RPE18	RPE23	NOTEST	0.0227988	0	0.0227988	#NAME?	0	1	1	no
ENSDARG00000043769	ENSDARG00000043769	si:ch211-282j17.1	7:3496338-3503159	RPE18	RPE23	NOTEST	0.132677	0	0.132677	#NAME?	0	1	1	no
ENSDARG00000043894	ENSDARG00000043894	si:ch211-214k5.3	10:24965724-24991858	RPE18	RPE23	NOTEST	0.0147046	0	0.0147046	#NAME?	0	1	1	no
ENSDARG00000043997	ENSDARG00000043997	cyp2x8	25:17148131-17298915	RPE18	RPE23	NOTEST	0.353861	0	0.353861	#NAME?	0	1	1	no
ENSDARG00000044061	ENSDARG00000044061	ADORA3 (1 of many)	6:54488699-54496368	RPE18	RPE23	NOTEST	0.0268191	0	0.0268191	#NAME?	0	1	1	no
ENSDARG00000044278	ENSDARG00000044278	synpr	6:41225667-41232251	RPE18	RPE23	NOTEST	0.0503673	0	0.0503673	#NAME?	0	1	1	no
ENSDARG00000044526	ENSDARG00000044526	camk1ga	22:1032468-1052509	RPE18	RPE23	NOTEST	0.0337497	0	0.0337497	#NAME?	0	1	1	no
ENSDARG00000044612	ENSDARG00000044612	c1qb	21:22675701-22678692	RPE18	RPE23	NOTEST	0.114458	0	0.114458	#NAME?	0	1	1	no
ENSDARG00000044613	ENSDARG00000044613	c1qa	21:22685351-22688375	RPE18	RPE23	NOTEST	0.182995	0	0.182995	#NAME?	0	1	1	no
ENSDARG00000044748	ENSDARG00000044748	or115-12	21:40179033-40203773	RPE18	RPE23	NOTEST	0.0372894	0	0.0372894	#NAME?	0	1	1	no
ENSDARG00000044754	ENSDARG00000044754	gnrh2	21:15728204-15732052	RPE18	RPE23	NOTEST	0.309351	0	0.309351	#NAME?	0	1	1	no
ENSDARG00000045089	ENSDARG00000045089	si:ch211-270n8.1	13:20248409-20250503	RPE18	RPE23	NOTEST	0.0647866	0	0.0647866	#NAME?	0	1	1	no
ENSDARG00000045137	ENSDARG00000045137	HRH4 (1 of many)	2:1304369-1318278	RPE18	RPE23	NOTEST	0.0222941	0	0.0222941	#NAME?	0	1	1	no
ENSDARG00000045268	ENSDARG00000045268	tectb	12:31361266-31369775	RPE18	RPE23	NOTEST	0.0848083	0	0.0848083	#NAME?	0	1	1	no
ENSDARG00000045632	ENSDARG00000045632	BMP10 (1 of many)	10:561902-567303	RPE18	RPE23	NOTEST	0.0200412	0	0.0200412	#NAME?	0	1	1	no
ENSDARG00000045832	ENSDARG00000045832	cart2	25:19343968-19345470	RPE18	RPE23	NOTEST	0.045775	0	0.045775	#NAME?	0	1	1	no
ENSDARG00000045856	ENSDARG00000045856	fgf6b	4:5172079-5174767	RPE18	RPE23	NOTEST	0.384083	0	0.384083	#NAME?	0	1	1	no
ENSDARG00000045867	ENSDARG00000045867	si:dkey-61f9.2	4:3772773-3801452	RPE18	RPE23	NOTEST	0.0145048	0	0.0145048	#NAME?	0	1	1	no
ENSDARG00000046092	ENSDARG00000046092	si:ch211-283g2.3	5:3902477-3912151	RPE18	RPE23	NOTEST	0.0266709	0	0.0266709	#NAME?	0	1	1	no
ENSDARG00000052057	ENSDARG00000052057	pcolceb	7:50574071-50598426	RPE18	RPE23	NOTEST	0.0434243	0	0.0434243	#NAME?	0	1	1	no
ENSDARG00000052207	ENSDARG00000052207	c3a.3	1:55560377-55651273	RPE18	RPE23	NOTEST	0.00404382	0	0.00404382	#NAME?	0	1	1	no
ENSDARG00000052296	ENSDARG00000052296	pimr196	2:17853108-17855171	RPE18	RPE23	NOTEST	0.114289	0	0.114289	#NAME?	0	1	1	no
ENSDARG00000052400	ENSDARG00000052400	GPR6	20:53461772-53462774	RPE18	RPE23	NOTEST	0.0797761	0	0.0797761	#NAME?	0	1	1	no
ENSDARG00000052425	ENSDARG00000052425	hrh1	11:780610-953160	RPE18	RPE23	NOTEST	0.0144212	0	0.0144212	#NAME?	0	1	1	no
ENSDARG00000052450	ENSDARG00000052450	hspb2	5:56958989-56971040	RPE18	RPE23	NOTEST	0.0754417	0	0.0754417	#NAME?	0	1	1	no
ENSDARG00000052517	ENSDARG00000052517	AL954146.2	23:37124543-37330176	RPE18	RPE23	NOTEST	0.171549	0	0.171549	#NAME?	0	1	1	no
ENSDARG00000052528	ENSDARG00000052528	camk2n1b	23:37124543-37330176	RPE18	RPE23	NOTEST	0.461839	0	0.461839	#NAME?	0	1	1	no
ENSDARG00000052900	ENSDARG00000052900	zgc:153642	1:40031133-40032594	RPE18	RPE23	NOTEST	0.0347488	0	0.0347488	#NAME?	0	1	1	no
ENSDARG00000053114	ENSDARG00000053114	si:ch211-272h9.3	7:4869283-4874613	RPE18	RPE23	NOTEST	0.0223412	0	0.0223412	#NAME?	0	1	1	no
ENSDARG00000053366	ENSDARG00000053366	ftr12	2:42866576-42869586	RPE18	RPE23	NOTEST	0.0124333	0	0.0124333	#NAME?	0	1	1	no
ENSDARG00000053475	ENSDARG00000053475	ngb	17:44848186-44854412	RPE18	RPE23	NOTEST	0.0694146	0	0.0694146	#NAME?	0	1	1	no
ENSDARG00000053502	ENSDARG00000053502	cryaa	1:28293048-28297091	RPE18	RPE23	NOTEST	0.0166907	0	0.0166907	#NAME?	0	1	1	no
ENSDARG00000053620	ENSDARG00000053620	ebi3	2:42087184-42093248	RPE18	RPE23	NOTEST	0.229325	0	0.229325	#NAME?	0	1	1	no
ENSDARG00000053625	ENSDARG00000053625	anxa2b	7:29241522-29354595	RPE18	RPE23	NOTEST	0.194734	0	0.194734	#NAME?	0	1	1	no
ENSDARG00000053630	ENSDARG00000053630	si:dkey-182o15.5	7:29241522-29354595	RPE18	RPE23	NOTEST	0.0167053	0	0.0167053	#NAME?	0	1	1	no
ENSDARG00000053731	ENSDARG00000053731	si:ch211-202n12.4	1:25879714-25881546	RPE18	RPE23	NOTEST	0.0326741	0	0.0326741	#NAME?	0	1	1	no
ENSDARG00000053845	ENSDARG00000053845	cbln14	2:37914609-37978360	RPE18	RPE23	NOTEST	0.0548117	0	0.0548117	#NAME?	0	1	1	no
ENSDARG00000054237	ENSDARG00000054237	taar16a	10:40667624-40673230	RPE18	RPE23	NOTEST	0.0284499	0	0.0284499	#NAME?	0	1	1	no
ENSDARG00000054548	ENSDARG00000054548	si:ch73-285p12.4	23:43949127-43955871	RPE18	RPE23	NOTEST	0.0361412	0	0.0361412	#NAME?	0	1	1	no
ENSDARG00000054655	ENSDARG00000054655	si:ch211-1f22.5	1:56108349-56114550	RPE18	RPE23	NOTEST	0.0633777	0	0.0633777	#NAME?	0	1	1	no
ENSDARG00000054680	ENSDARG00000054680	chrna9	1:22717882-22727172	RPE18	RPE23	NOTEST	0.0445789	0	0.0445789	#NAME?	0	1	1	no
ENSDARG00000054718	ENSDARG00000054718	or118-2	15:31439275-31443191	RPE18	RPE23	NOTEST	0.117205	0	0.117205	#NAME?	0	1	1	no
ENSDARG00000054719	ENSDARG00000054719	or118-3	15:31436616-31438535	RPE18	RPE23	NOTEST	0.121712	0	0.121712	#NAME?	0	1	1	no
ENSDARG00000054720	ENSDARG00000054720	or118-1	15:31430974-31433191	RPE18	RPE23	NOTEST	0.218238	0	0.218238	#NAME?	0	1	1	no
ENSDARG00000054734	ENSDARG00000054734	or116-1	15:31415775-31417433	RPE18	RPE23	NOTEST	0.238738	0	0.238738	#NAME?	0	1	1	no
ENSDARG00000054744	ENSDARG00000054744	si:ch211-244e12.7	15:31396127-31397307	RPE18	RPE23	NOTEST	0.20119	0	0.20119	#NAME?	0	1	1	no
ENSDARG00000054847	ENSDARG00000054847	xcr1a.1	23:40065254-40066873	RPE18	RPE23	NOTEST	0.0253809	0	0.0253809	#NAME?	0	1	1	no
ENSDARG00000055053	ENSDARG00000055053	itih1	11:3611239-3627406	RPE18	RPE23	NOTEST	0.0161855	0	0.0161855	#NAME?	0	1	1	no
ENSDARG00000055463	ENSDARG00000055463	lrit3a	14:35988110-36004861	RPE18	RPE23	NOTEST	0.232191	0	0.232191	#NAME?	0	1	1	no
ENSDARG00000055560	ENSDARG00000055560	p2ry8	9:35075513-35076933	RPE18	RPE23	NOTEST	0.136536	0	0.136536	#NAME?	0	1	1	no
ENSDARG00000055920	ENSDARG00000055920	si:dkey-47k20.9	18:33710554-33713860	RPE18	RPE23	NOTEST	0.0443213	0	0.0443213	#NAME?	0	1	1	no
ENSDARG00000056572	ENSDARG00000056572	si:dkey-261i16.5	19:28772529-28783190	RPE18	RPE23	NOTEST	0.0994193	0	0.0994193	#NAME?	0	1	1	no
ENSDARG00000057035	ENSDARG00000057035	stoml3b	10:24658230-24707962	RPE18	RPE23	NOTEST	0.0552513	0	0.0552513	#NAME?	0	1	1	no
ENSDARG00000057284	ENSDARG00000057284	pimr54	2:19975343-19977505	RPE18	RPE23	NOTEST	0.0368163	0	0.0368163	#NAME?	0	1	1	no
ENSDARG00000057620	ENSDARG00000057620	nitr3b	7:17001175-17383744	RPE18	RPE23	OK	0.944919	0	0.944919	#NAME?	#NAME?	0.05505	0.159175	no
ENSDARG00000057844	ENSDARG00000057844	zgc:171470	1:56783698-56787039	RPE18	RPE23	NOTEST	0.130227	0	0.130227	#NAME?	0	1	1	no
ENSDARG00000057887	ENSDARG00000057887	nts	18:16340958-16350638	RPE18	RPE23	NOTEST	0.364105	0	0.364105	#NAME?	0	1	1	no
ENSDARG00000057948	ENSDARG00000057948	nitr6b	7:17001175-17383744	RPE18	RPE23	NOTEST	0.0322888	0	0.0322888	#NAME?	0	1	1	no
ENSDARG00000058222	ENSDARG00000058222	mpp4a	9:13736729-13740788	RPE18	RPE23	NOTEST	0.0482248	0	0.0482248	#NAME?	0	1	1	no
ENSDARG00000058414	ENSDARG00000058414	bglap	3:1648398-1677030	RPE18	RPE23	NOTEST	0.696119	0	0.696119	#NAME?	0	1	1	no
ENSDARG00000058477	ENSDARG00000058477	pimr72	21:18934220-18935958	RPE18	RPE23	NOTEST	0.0368332	0	0.0368332	#NAME?	0	1	1	no
ENSDARG00000058535	ENSDARG00000058535	si:dkey-211g8.7	19:10705718-10708827	RPE18	RPE23	NOTEST	0.0264617	0	0.0264617	#NAME?	0	1	1	no
ENSDARG00000058564	ENSDARG00000058564	si:ch73-368j24.17	7:6249846-6259265	RPE18	RPE23	NOTEST	0.019406	0	0.019406	#NAME?	0	1	1	no
ENSDARG00000058724	ENSDARG00000058724	or126-7	15:5171126-5173866	RPE18	RPE23	NOTEST	0.105431	0	0.105431	#NAME?	0	1	1	no
ENSDARG00000058762	ENSDARG00000058762	or128-3	15:5237432-5239276	RPE18	RPE23	NOTEST	0.0153233	0	0.0153233	#NAME?	0	1	1	no
ENSDARG00000058906	ENSDARG00000058906	si:ch211-181l5.2	6:7083233-7088047	RPE18	RPE23	NOTEST	0.0691873	0	0.0691873	#NAME?	0	1	1	no
ENSDARG00000058945	ENSDARG00000058945	si:dkey-288i20.1	16:2576566-2580504	RPE18	RPE23	NOTEST	0.0261666	0	0.0261666	#NAME?	0	1	1	no
ENSDARG00000059486	ENSDARG00000059486	cplx4b	5:65667900-65672595	RPE18	RPE23	NOTEST	0.279561	0	0.279561	#NAME?	0	1	1	no
ENSDARG00000059491	ENSDARG00000059491	BX682552.1	3:49113755-49114691	RPE18	RPE23	NOTEST	0.177638	0	0.177638	#NAME?	0	1	1	no
ENSDARG00000060578	ENSDARG00000060578	si:dkey-226m8.10	5:32598975-32615286	RPE18	RPE23	NOTEST	0.0535945	0	0.0535945	#NAME?	0	1	1	no
ENSDARG00000060838	ENSDARG00000060838	trim35-33	22:36735754-36745015	RPE18	RPE23	NOTEST	0.0132868	0	0.0132868	#NAME?	0	1	1	no
ENSDARG00000061419	ENSDARG00000061419	zmat4b	10:20313186-20381732	RPE18	RPE23	NOTEST	0.334255	0	0.334255	#NAME?	0	1	1	no
ENSDARG00000061903	ENSDARG00000061903	v2ra18	18:33336105-33357244	RPE18	RPE23	NOTEST	8.53807e-07	0	8.53807e-07	#NAME?	0	1	1	no
ENSDARG00000062077	ENSDARG00000062077	acsbg1	25:25898161-25923162	RPE18	RPE23	NOTEST	0.0295748	0	0.0295748	#NAME?	0	1	1	no
ENSDARG00000062182	ENSDARG00000062182	slc22a7b.3	17:21944635-21973871	RPE18	RPE23	NOTEST	0.116208	0	0.116208	#NAME?	0	1	1	no
ENSDARG00000062309	ENSDARG00000062309	si:ch211-1f22.14	1:56257528-56470916	RPE18	RPE23	NOTEST	0.0117586	0	0.0117586	#NAME?	0	1	1	no
ENSDARG00000062537	ENSDARG00000062537	si:dkey-117i10.1	3:13290787-13311243	RPE18	RPE23	NOTEST	0.462865	0	0.462865	#NAME?	0	1	1	no
ENSDARG00000062696	ENSDARG00000062696	dgkg	9:22674473-22807886	RPE18	RPE23	OK	11.6168	0	11.6168	#NAME?	#NAME?	5e-05	0.000544841	yes
ENSDARG00000062811	ENSDARG00000062811	p2ry10	14:10199449-10209953	RPE18	RPE23	NOTEST	0.0326168	0	0.0326168	#NAME?	0	1	1	no
ENSDARG00000062828	ENSDARG00000062828	si:ch73-171o20.1	19:11338618-11345209	RPE18	RPE23	NOTEST	0.133766	0	0.133766	#NAME?	0	1	1	no
ENSDARG00000063088	ENSDARG00000063088	si:dkey-211g8.6	19:10692862-10693849	RPE18	RPE23	NOTEST	0.0521587	0	0.0521587	#NAME?	0	1	1	no
ENSDARG00000063257	ENSDARG00000063257	PLD5	6:6237471-6266716	RPE18	RPE23	NOTEST	0.190188	0	0.190188	#NAME?	0	1	1	no
ENSDARG00000063269	ENSDARG00000063269	BX005321.1	17:6446862-6484305	RPE18	RPE23	NOTEST	0.0568088	0	0.0568088	#NAME?	0	1	1	no
ENSDARG00000063372	ENSDARG00000063372	zpld1b	15:19847640-19857629	RPE18	RPE23	NOTEST	0.0557959	0	0.0557959	#NAME?	0	1	1	no
ENSDARG00000063519	ENSDARG00000063519	PLEKHB1	10:36782479-36794884	RPE18	RPE23	NOTEST	0.0347662	0	0.0347662	#NAME?	0	1	1	no
ENSDARG00000067669	ENSDARG00000067669	zglp1	6:94527-436629	RPE18	RPE23	NOTEST	0.0645942	0	0.0645942	#NAME?	0	1	1	no
ENSDARG00000067714	ENSDARG00000067714	hspb3	5:39694441-39869250	RPE18	RPE23	NOTEST	0.0865147	0	0.0865147	#NAME?	0	1	1	no
ENSDARG00000067977	ENSDARG00000067977	nitr7b	7:17001175-17383744	RPE18	RPE23	NOTEST	0.165237	0	0.165237	#NAME?	0	1	1	no
ENSDARG00000068006	ENSDARG00000068006	gck	8:40437569-40450987	RPE18	RPE23	NOTEST	0.161889	0	0.161889	#NAME?	0	1	1	no
ENSDARG00000068303	ENSDARG00000068303	zgc:171509	18:39079744-39084023	RPE18	RPE23	NOTEST	0.0740752	0	0.0740752	#NAME?	0	1	1	no
ENSDARG00000068465	ENSDARG00000068465	zgc:136254	10:8086654-8121037	RPE18	RPE23	NOTEST	0.187691	0	0.187691	#NAME?	0	1	1	no
ENSDARG00000068483	ENSDARG00000068483	neto1	2:30480291-30493415	RPE18	RPE23	NOTEST	0.0263955	0	0.0263955	#NAME?	0	1	1	no
ENSDARG00000068609	ENSDARG00000068609	il1rl1	9:53403872-53404151	RPE18	RPE23	OK	6.96628	0	6.96628	#NAME?	#NAME?	5e-05	0.000544841	yes
ENSDARG00000068621	ENSDARG00000068621	si:ch211-181d7.3	15:42785206-42804045	RPE18	RPE23	OK	0.950214	0	0.950214	#NAME?	#NAME?	0.0173	0.0670508	no
ENSDARG00000068657	ENSDARG00000068657	irgq2	15:38248879-38253031	RPE18	RPE23	NOTEST	0.038043	0	0.038043	#NAME?	0	1	1	no
ENSDARG00000068659	ENSDARG00000068659	or104-2	10:36257435-36462804	RPE18	RPE23	NOTEST	0.100418	0	0.100418	#NAME?	0	1	1	no
ENSDARG00000068846	ENSDARG00000068846	si:ch73-95l15.3	15:35041675-35102957	RPE18	RPE23	NOTEST	0.187817	0	0.187817	#NAME?	0	1	1	no
ENSDARG00000069011	ENSDARG00000069011	si:dkey-287h13.1	18:16398678-16600990	RPE18	RPE23	NOTEST	0.0349487	0	0.0349487	#NAME?	0	1	1	no
ENSDARG00000069017	ENSDARG00000069017	elnb	21:40816809-40857306	RPE18	RPE23	NOTEST	0.0144267	0	0.0144267	#NAME?	0	1	1	no
ENSDARG00000069203	ENSDARG00000069203	taar13d	20:46260450-46345465	RPE18	RPE23	NOTEST	0.513986	0	0.513986	#NAME?	0	1	1	no
ENSDARG00000069281	ENSDARG00000069281	pimr109	20:43535013-43539818	RPE18	RPE23	NOTEST	0.0288666	0	0.0288666	#NAME?	0	1	1	no
ENSDARG00000069311	ENSDARG00000069311	zgc:195175	4:25569576-25587515	RPE18	RPE23	NOTEST	0.0777739	0	0.0777739	#NAME?	0	1	1	no
ENSDARG00000069607	ENSDARG00000069607	zgc:162331	4:4774150-4786635	RPE18	RPE23	NOTEST	0.0704733	0	0.0704733	#NAME?	0	1	1	no
ENSDARG00000069735	ENSDARG00000069735	si:ch211-5k11.6	3:54838978-54839797	RPE18	RPE23	NOTEST	0.0583888	0	0.0583888	#NAME?	0	1	1	no
ENSDARG00000069839	ENSDARG00000069839	si:ch1073-78m18.1	3:58594755-58620762	RPE18	RPE23	NOTEST	0.0416692	0	0.0416692	#NAME?	0	1	1	no
ENSDARG00000069944	ENSDARG00000069944	p2ry13	15:1174066-1181860	RPE18	RPE23	NOTEST	0.0371463	0	0.0371463	#NAME?	0	1	1	no
ENSDARG00000070078	ENSDARG00000070078	abcb11b	11:13165965-13211184	RPE18	RPE23	NOTEST	0.0141042	0	0.0141042	#NAME?	0	1	1	no
ENSDARG00000070138	ENSDARG00000070138	si:dkey-84o3.3	21:4159980-4340271	RPE18	RPE23	NOTEST	0.270764	0	0.270764	#NAME?	0	1	1	no
ENSDARG00000070419	ENSDARG00000070419	nkd3l	19:33781031-33783151	RPE18	RPE23	NOTEST	0.0161554	0	0.0161554	#NAME?	0	1	1	no
ENSDARG00000070581	ENSDARG00000070581	ggact.1	1:2306299-2309752	RPE18	RPE23	NOTEST	0.339015	0	0.339015	#NAME?	0	1	1	no
ENSDARG00000070611	ENSDARG00000070611	zgc:152986	6:40470025-40472985	RPE18	RPE23	NOTEST	0.03417	0	0.03417	#NAME?	0	1	1	no
ENSDARG00000070627	ENSDARG00000070627	pimr60	17:39821094-39825414	RPE18	RPE23	NOTEST	0.0804283	0	0.0804283	#NAME?	0	1	1	no
ENSDARG00000070775	ENSDARG00000070775	cyp2x9	25:17300335-17307177	RPE18	RPE23	NOTEST	0.114893	0	0.114893	#NAME?	0	1	1	no
ENSDARG00000070813	ENSDARG00000070813	CR847898.1	6:29826931-29827626	RPE18	RPE23	NOTEST	0.367906	0	0.367906	#NAME?	0	1	1	no
ENSDARG00000070941	ENSDARG00000070941	igfbp6a	11:2403825-2409966	RPE18	RPE23	NOTEST	0.021219	0	0.021219	#NAME?	0	1	1	no
ENSDARG00000071012	ENSDARG00000071012	ifit14	17:23578180-23596602	RPE18	RPE23	NOTEST	0.133961	0	0.133961	#NAME?	0	1	1	no
ENSDARG00000071070	ENSDARG00000071070	pthlhb	25:3132187-3136574	RPE18	RPE23	NOTEST	0.118853	0	0.118853	#NAME?	0	1	1	no
ENSDARG00000071216	ENSDARG00000071216	si:ch211-133n4.9	19:3359896-3363097	RPE18	RPE23	NOTEST	0.0509199	0	0.0509199	#NAME?	0	1	1	no
ENSDARG00000071407	ENSDARG00000071407	si:ch211-195m9.2p	18:35098102-35099750	RPE18	RPE23	NOTEST	0.0408342	0	0.0408342	#NAME?	0	1	1	no
ENSDARG00000071416	ENSDARG00000071416	gna15.4	22:21925859-21932214	RPE18	RPE23	NOTEST	0.0220913	0	0.0220913	#NAME?	0	1	1	no
ENSDARG00000071456	ENSDARG00000071456	crp7	24:38249609-38304106	RPE18	RPE23	NOTEST	0.202835	0	0.202835	#NAME?	0	1	1	no
ENSDARG00000071745	ENSDARG00000071745	pimr46	12:9212263-9214208	RPE18	RPE23	NOTEST	0.0242697	0	0.0242697	#NAME?	0	1	1	no
ENSDARG00000073726	ENSDARG00000073726	zbtb32	15:37481102-37515731	RPE18	RPE23	NOTEST	0.104508	0	0.104508	#NAME?	0	1	1	no
ENSDARG00000073844	ENSDARG00000073844	si:dkey-85k7.10	7:21654323-21658034	RPE18	RPE23	NOTEST	0.225848	0	0.225848	#NAME?	0	1	1	no
ENSDARG00000073896	ENSDARG00000073896	cx47.1	2:3641652-3667272	RPE18	RPE23	NOTEST	0.0221764	0	0.0221764	#NAME?	0	1	1	no
ENSDARG00000073959	ENSDARG00000073959	pmch	4:17338727-17381441	RPE18	RPE23	NOTEST	0.347932	0	0.347932	#NAME?	0	1	1	no
ENSDARG00000073976	ENSDARG00000073976	CABZ01051901.1	1:44599871-44613781	RPE18	RPE23	NOTEST	0.370901	0	0.370901	#NAME?	0	1	1	no
ENSDARG00000073987	ENSDARG00000073987	BX901889.1	2:36514178-36514656	RPE18	RPE23	NOTEST	0.33045	0	0.33045	#NAME?	0	1	1	no
ENSDARG00000074069	ENSDARG00000074069	zgc:171452	1:55793366-55798474	RPE18	RPE23	NOTEST	0.315147	0	0.315147	#NAME?	0	1	1	no
ENSDARG00000074274	ENSDARG00000074274	POLR2E (1 of many)	2:56534382-56547576	RPE18	RPE23	NOTEST	0.172305	0	0.172305	#NAME?	0	1	1	no
ENSDARG00000074279	ENSDARG00000074279	BX537277.2	6:20329479-20330858	RPE18	RPE23	NOTEST	0.0512404	0	0.0512404	#NAME?	0	1	1	no
ENSDARG00000074854	ENSDARG00000074854	sh2d1ab	14:8811211-8822905	RPE18	RPE23	OK	3.35492	0	3.35492	#NAME?	#NAME?	5e-05	0.000544841	yes
ENSDARG00000074928	ENSDARG00000074928	si:dkey-234i14.13	25:36722752-36751522	RPE18	RPE23	NOTEST	0.104806	0	0.104806	#NAME?	0	1	1	no
ENSDARG00000075128	ENSDARG00000075128	or103-5	15:31540798-31550116	RPE18	RPE23	NOTEST	0.0661482	0	0.0661482	#NAME?	0	1	1	no
ENSDARG00000075154	ENSDARG00000075154	B3GALT1	9:49384909-49385905	RPE18	RPE23	NOTEST	0.286602	0	0.286602	#NAME?	0	1	1	no
ENSDARG00000075288	ENSDARG00000075288	nitr4a	7:17001175-17383744	RPE18	RPE23	NOTEST	0.00465509	0	0.00465509	#NAME?	0	1	1	no
ENSDARG00000075598	ENSDARG00000075598	scpp6	1:43224988-43232107	RPE18	RPE23	NOTEST	0.0437115	0	0.0437115	#NAME?	0	1	1	no
ENSDARG00000075614	ENSDARG00000075614	apoc4	16:24060897-24062096	RPE18	RPE23	NOTEST	0.166576	0	0.166576	#NAME?	0	1	1	no
ENSDARG00000075626	ENSDARG00000075626	zgc:172090	3:351908-355421	RPE18	RPE23	NOTEST	0.215304	0	0.215304	#NAME?	0	1	1	no
ENSDARG00000075833	ENSDARG00000075833	lyve1a	7:66598580-66610393	RPE18	RPE23	NOTEST	0.0467987	0	0.0467987	#NAME?	0	1	1	no
ENSDARG00000075926	ENSDARG00000075926	igfn1.2	6:46741363-46766158	RPE18	RPE23	NOTEST	0.0188705	0	0.0188705	#NAME?	0	1	1	no
ENSDARG00000075958	ENSDARG00000075958	si:dkey-266f7.9	19:8167565-8178059	RPE18	RPE23	NOTEST	0.0206926	0	0.0206926	#NAME?	0	1	1	no
ENSDARG00000075985	ENSDARG00000075985	FP243385.1	3:10165045-10169089	RPE18	RPE23	OK	0.582886	0	0.582886	#NAME?	#NAME?	5e-05	0.000544841	yes
ENSDARG00000076079	ENSDARG00000076079	ush1gb	12:46159596-46337629	RPE18	RPE23	NOTEST	0.123898	0	0.123898	#NAME?	0	1	1	no
ENSDARG00000076132	ENSDARG00000076132	siglec15l	16:41545637-41565815	RPE18	RPE23	NOTEST	0.0403842	0	0.0403842	#NAME?	0	1	1	no
ENSDARG00000076191	ENSDARG00000076191	CR792430.1	25:18668213-18680405	RPE18	RPE23	NOTEST	0.00972754	0	0.00972754	#NAME?	0	1	1	no
ENSDARG00000076319	ENSDARG00000076319	si:dkey-199f5.3	16:41889978-41904977	RPE18	RPE23	NOTEST	0.234083	0	0.234083	#NAME?	0	1	1	no
ENSDARG00000076727	ENSDARG00000076727	si:ch211-247i17.1	25:3705476-3710938	RPE18	RPE23	NOTEST	0.0440638	0	0.0440638	#NAME?	0	1	1	no
ENSDARG00000076901	ENSDARG00000076901	si:ch211-220m6.5	8:45192971-45195091	RPE18	RPE23	NOTEST	0.328089	0	0.328089	#NAME?	0	1	1	no
ENSDARG00000076958	ENSDARG00000076958	zgc:172260	7:8297358-8298897	RPE18	RPE23	NOTEST	0.0198996	0	0.0198996	#NAME?	0	1	1	no
ENSDARG00000076959	ENSDARG00000076959	si:ch211-38m6.6	2:8049474-8076070	RPE18	RPE23	NOTEST	0.0343953	0	0.0343953	#NAME?	0	1	1	no
ENSDARG00000077045	ENSDARG00000077045	scg5	19:47963034-47966205	RPE18	RPE23	NOTEST	0.371731	0	0.371731	#NAME?	0	1	1	no
ENSDARG00000077167	ENSDARG00000077167	nmbb	7:29813998-29815898	RPE18	RPE23	NOTEST	0.0462764	0	0.0462764	#NAME?	0	1	1	no
ENSDARG00000077211	ENSDARG00000077211	or112-1	15:5369275-5371125	RPE18	RPE23	OK	0.836947	0	0.836947	#NAME?	#NAME?	5e-05	0.000544841	yes
ENSDARG00000077260	ENSDARG00000077260	si:dkey-28d5.13	7:4793395-4795915	RPE18	RPE23	NOTEST	0.0219466	0	0.0219466	#NAME?	0	1	1	no
ENSDARG00000077277	ENSDARG00000077277	CR450805.1	8:24342604-24345535	RPE18	RPE23	NOTEST	0.0349579	0	0.0349579	#NAME?	0	1	1	no
ENSDARG00000077337	ENSDARG00000077337	si:ch211-171h4.5	19:10534439-10559304	RPE18	RPE23	NOTEST	0.0272549	0	0.0272549	#NAME?	0	1	1	no
ENSDARG00000077427	ENSDARG00000077427	GPR20	16:30975333-30976392	RPE18	RPE23	NOTEST	0.0238345	0	0.0238345	#NAME?	0	1	1	no
ENSDARG00000077575	ENSDARG00000077575	BX005223.1	2:48846108-48855201	RPE18	RPE23	OK	0.559538	0	0.559538	#NAME?	#NAME?	5e-05	0.000544841	yes
ENSDARG00000077626	ENSDARG00000077626	fam19a4a	23:18212245-18218850	RPE18	RPE23	NOTEST	0.721313	0	0.721313	#NAME?	0	1	1	no
ENSDARG00000077645	ENSDARG00000077645	GPR78 (1 of many)	7:59433926-59437607	RPE18	RPE23	NOTEST	0.0250001	0	0.0250001	#NAME?	0	1	1	no
ENSDARG00000077725	ENSDARG00000077725	CABZ01102109.1	17:1354914-1363561	RPE18	RPE23	NOTEST	0.0197269	0	0.0197269	#NAME?	0	1	1	no
ENSDARG00000077741	ENSDARG00000077741	zgc:175135	11:17903093-17920499	RPE18	RPE23	NOTEST	0.0172224	0	0.0172224	#NAME?	0	1	1	no
ENSDARG00000077813	ENSDARG00000077813	si:dkey-34f9.3	9:45989407-45993715	RPE18	RPE23	NOTEST	0.150214	0	0.150214	#NAME?	0	1	1	no
ENSDARG00000077960	ENSDARG00000077960	si:ch211-186e20.7	5:28197641-28200637	RPE18	RPE23	NOTEST	0.0170143	0	0.0170143	#NAME?	0	1	1	no
ENSDARG00000077998	ENSDARG00000077998	nitr3c	7:17001175-17383744	RPE18	RPE23	NOTEST	0.466581	0	0.466581	#NAME?	0	1	1	no
ENSDARG00000078056	ENSDARG00000078056	RNF208	10:17144937-17145723	RPE18	RPE23	NOTEST	0.0395999	0	0.0395999	#NAME?	0	1	1	no
ENSDARG00000078147	ENSDARG00000078147	il10	11:20977379-20978935	RPE18	RPE23	NOTEST	0.116833	0	0.116833	#NAME?	0	1	1	no
ENSDARG00000078189	ENSDARG00000078189	crygm3	9:22533725-22555373	RPE18	RPE23	NOTEST	0.320873	0	0.320873	#NAME?	0	1	1	no
ENSDARG00000078223	ENSDARG00000078223	ora4	22:369733-375538	RPE18	RPE23	NOTEST	0.0143588	0	0.0143588	#NAME?	0	1	1	no
ENSDARG00000078237	ENSDARG00000078237	CR388189.1	2:15144930-15145341	RPE18	RPE23	NOTEST	0.105776	0	0.105776	#NAME?	0	1	1	no
ENSDARG00000078253	ENSDARG00000078253	FP015916.1	2:38388206-38389616	RPE18	RPE23	NOTEST	0.0345772	0	0.0345772	#NAME?	0	1	1	no
ENSDARG00000078297	ENSDARG00000078297	ptprh	24:7684219-7699090	RPE18	RPE23	NOTEST	0.0788836	0	0.0788836	#NAME?	0	1	1	no
ENSDARG00000078415	ENSDARG00000078415	lrrc3	9:42355790-42362957	RPE18	RPE23	NOTEST	0.104622	0	0.104622	#NAME?	0	1	1	no
ENSDARG00000078451	ENSDARG00000078451	gzm3	9:32843807-32845910	RPE18	RPE23	NOTEST	0.0344059	0	0.0344059	#NAME?	0	1	1	no
ENSDARG00000078485	ENSDARG00000078485	snpha	8:49161134-49166416	RPE18	RPE23	NOTEST	0.104253	0	0.104253	#NAME?	0	1	1	no
ENSDARG00000078603	ENSDARG00000078603	myo1hb	5:31359800-31382282	RPE18	RPE23	NOTEST	0.148249	0	0.148249	#NAME?	0	1	1	no
ENSDARG00000078755	ENSDARG00000078755	plppr4b	24:30048553-30085673	RPE18	RPE23	NOTEST	0.198029	0	0.198029	#NAME?	0	1	1	no
ENSDARG00000079050	ENSDARG00000079050	adgre8	1:54984839-54990739	RPE18	RPE23	NOTEST	0.089701	0	0.089701	#NAME?	0	1	1	no
ENSDARG00000079191	ENSDARG00000079191	zgc:172122	1:34030970-34074491	RPE18	RPE23	NOTEST	0.0296784	0	0.0296784	#NAME?	0	1	1	no
ENSDARG00000079264	ENSDARG00000079264	baiap3	3:47449137-47587519	RPE18	RPE23	NOTEST	0.0193343	0	0.0193343	#NAME?	0	1	1	no
ENSDARG00000079441	ENSDARG00000079441	BX649448.1	22:30480485-30481081	RPE18	RPE23	NOTEST	0.301205	0	0.301205	#NAME?	0	1	1	no
ENSDARG00000079452	ENSDARG00000079452	rbm46	1:9443051-9453341	RPE18	RPE23	NOTEST	0.0590267	0	0.0590267	#NAME?	0	1	1	no
ENSDARG00000079517	ENSDARG00000079517	nitr1f	7:17001175-17383744	RPE18	RPE23	NOTEST	0.0246603	0	0.0246603	#NAME?	0	1	1	no
ENSDARG00000079534	ENSDARG00000079534	CABZ01112215.1	11:18076372-18090251	RPE18	RPE23	NOTEST	0.157144	0	0.157144	#NAME?	0	1	1	no
ENSDARG00000079550	ENSDARG00000079550	tnfsf18	3:50473312-50483599	RPE18	RPE23	NOTEST	0.203457	0	0.203457	#NAME?	0	1	1	no
ENSDARG00000079657	ENSDARG00000079657	si:dkey-53k12.18	2:48798508-48813485	RPE18	RPE23	NOTEST	0.209511	0	0.209511	#NAME?	0	1	1	no
ENSDARG00000079829	ENSDARG00000079829	CX3CR1 (1 of many)	16:8754789-8756684	RPE18	RPE23	NOTEST	0.0823077	0	0.0823077	#NAME?	0	1	1	no
ENSDARG00000079849	ENSDARG00000079849	nrtn	11:6352187-6389317	RPE18	RPE23	NOTEST	0.102179	0	0.102179	#NAME?	0	1	1	no
ENSDARG00000079897	ENSDARG00000079897	si:dkey-7k24.5	6:46479141-46492202	RPE18	RPE23	NOTEST	0.128813	0	0.128813	#NAME?	0	1	1	no
ENSDARG00000080450	ENSDARG00000080450	SNORA35	18:19430053-19467203	RPE18	RPE23	OK	216.835	0	216.835	#NAME?	#NAME?	0.11715	0.273002	no
ENSDARG00000080647	ENSDARG00000080647	SNORA13	13:28545235-28615304	RPE18	RPE23	OK	228.424	0	228.424	#NAME?	#NAME?	0.14085	0.309156	no
ENSDARG00000081115	ENSDARG00000081115	SNORA70	23:19786213-19789516	RPE18	RPE23	OK	534.114	0	534.114	#NAME?	#NAME?	0.04465	0.136581	no
ENSDARG00000081702	ENSDARG00000081702	SNORA63	5:1685334-1698173	RPE18	RPE23	NOTEST	367.617	0	367.617	#NAME?	0	1	1	no
ENSDARG00000081850	ENSDARG00000081850	SNORA18	5:60665261-60669808	RPE18	RPE23	OK	151.786	0	151.786	#NAME?	#NAME?	0.1885	0.376198	no
ENSDARG00000083007	ENSDARG00000083007	5S_rRNA	16:26507018-26564226	RPE18	RPE23	NOTEST	77.0447	0	77.0447	#NAME?	0	1	1	no
ENSDARG00000083063	ENSDARG00000083063	U1	8:45373418-45408308	RPE18	RPE23	NOTEST	4.81296	0	4.81296	#NAME?	0	1	1	no
ENSDARG00000083378	ENSDARG00000083378	SNORA63	5:1685334-1698173	RPE18	RPE23	NOTEST	493.732	0	493.732	#NAME?	0	1	1	no
ENSDARG00000083483	ENSDARG00000083483	U1	4:40801063-40801227	RPE18	RPE23	OK	9.33013	0	9.33013	#NAME?	#NAME?	0.06455	0.178694	no
ENSDARG00000083753	ENSDARG00000083753	5S_rRNA	6:54074413-54074548	RPE18	RPE23	NOTEST	55.4561	0	55.4561	#NAME?	0	1	1	no
ENSDARG00000083894	ENSDARG00000083894	SNORA65	5:32282534-32286867	RPE18	RPE23	NOTEST	367.617	0	367.617	#NAME?	0	1	1	no
ENSDARG00000084441	ENSDARG00000084441	5S_rRNA	23:27648997-27663288	RPE18	RPE23	NOTEST	368.856	0	368.856	#NAME?	0	1	1	no
ENSDARG00000084974	ENSDARG00000084974	5S_rRNA	15:6517630-6653934	RPE18	RPE23	NOTEST	50.7409	0	50.7409	#NAME?	0	1	1	no
ENSDARG00000084991	ENSDARG00000084991	SNORA62	3:6151961-6152097	RPE18	RPE23	OK	245.105	0	245.105	#NAME?	#NAME?	0.00555	0.0277827	yes
ENSDARG00000085825	ENSDARG00000085825	SCARNA11	11:5522382-5543878	RPE18	RPE23	OK	391.998	0	391.998	#NAME?	#NAME?	0.2062	0.398948	no
ENSDARG00000086025	ENSDARG00000086025	si:dkey-238d18.10	15:38034872-38112786	RPE18	RPE23	NOTEST	0.0360223	0	0.0360223	#NAME?	0	1	1	no
ENSDARG00000086028	ENSDARG00000086028	igfn1.4	6:46769970-46788160	RPE18	RPE23	NOTEST	0.0757639	0	0.0757639	#NAME?	0	1	1	no
ENSDARG00000086060	ENSDARG00000086060	hmcn2	8:32604403-32776436	RPE18	RPE23	NOTEST	0.352002	0	0.352002	#NAME?	0	1	1	no
ENSDARG00000086154	ENSDARG00000086154	CABZ01053196.1	9:5736127-5737589	RPE18	RPE23	NOTEST	0.0942089	0	0.0942089	#NAME?	0	1	1	no
ENSDARG00000086268	ENSDARG00000086268	taar12i	20:46209724-46210747	RPE18	RPE23	NOTEST	0.257956	0	0.257956	#NAME?	0	1	1	no
ENSDARG00000086383	ENSDARG00000086383	or111-8	15:31483967-31533257	RPE18	RPE23	NOTEST	0.257701	0	0.257701	#NAME?	0	1	1	no
ENSDARG00000086589	ENSDARG00000086589	TMEM233	8:39629998-39637517	RPE18	RPE23	NOTEST	0.0394432	0	0.0394432	#NAME?	0	1	1	no
ENSDARG00000086614	ENSDARG00000086614	HIST1H4H (1 of many)	7:5943366-5943678	RPE18	RPE23	OK	371.538	0	371.538	#NAME?	#NAME?	5e-05	0.000544841	yes
ENSDARG00000086633	ENSDARG00000086633	or111-3	15:31483967-31533257	RPE18	RPE23	NOTEST	0.297442	0	0.297442	#NAME?	0	1	1	no
ENSDARG00000086634	ENSDARG00000086634	Metazoa_SRP	11:12229531-12229810	RPE18	RPE23	NOTEST	0.310766	0	0.310766	#NAME?	0	1	1	no
ENSDARG00000086774	ENSDARG00000086774	SNORA42	21:11866129-11888895	RPE18	RPE23	NOTEST	368.857	0	368.857	#NAME?	0	1	1	no
ENSDARG00000086775	ENSDARG00000086775	top1	23:2816922-2842325	RPE18	RPE23	NOTEST	0.639657	0	0.639657	#NAME?	0	1	1	no
ENSDARG00000086900	ENSDARG00000086900	U1	4:58067717-58067881	RPE18	RPE23	OK	9.63107	0	9.63107	#NAME?	#NAME?	0.06205	0.173657	no
ENSDARG00000086932	ENSDARG00000086932	BX470224.1	5:20750791-20751460	RPE18	RPE23	OK	0.866367	0	0.866367	#NAME?	#NAME?	0.00555	0.0277827	yes
ENSDARG00000086956	ENSDARG00000086956	si:dkey-241l7.3	20:54223765-54246398	RPE18	RPE23	NOTEST	0.282691	0	0.282691	#NAME?	0	1	1	no
ENSDARG00000087005	ENSDARG00000087005	CABZ01059415.1	1:55954956-55969419	RPE18	RPE23	NOTEST	0.0203134	0	0.0203134	#NAME?	0	1	1	no
ENSDARG00000087012	ENSDARG00000087012	BX004816.4	3:402205-407965	RPE18	RPE23	NOTEST	0.00389174	0	0.00389174	#NAME?	0	1	1	no
ENSDARG00000087166	ENSDARG00000087166	figla	5:13339098-13348079	RPE18	RPE23	NOTEST	0.245849	0	0.245849	#NAME?	0	1	1	no
ENSDARG00000087201	ENSDARG00000087201	CABZ01001457.1	4:56817991-56818966	RPE18	RPE23	NOTEST	0.0345251	0	0.0345251	#NAME?	0	1	1	no
ENSDARG00000087245	ENSDARG00000087245	CR847844.2	10:23568123-23572436	RPE18	RPE23	NOTEST	0.176575	0	0.176575	#NAME?	0	1	1	no
ENSDARG00000087285	ENSDARG00000087285	tmem182b	6:14171776-14183174	RPE18	RPE23	NOTEST	0.0148191	0	0.0148191	#NAME?	0	1	1	no
ENSDARG00000087301	ENSDARG00000087301	crygm2d14	9:22316748-22528713	RPE18	RPE23	NOTEST	0.199585	0	0.199585	#NAME?	0	1	1	no
ENSDARG00000087444	ENSDARG00000087444	BX664625.2	22:9743071-9745952	RPE18	RPE23	NOTEST	0.00788272	0	0.00788272	#NAME?	0	1	1	no
ENSDARG00000087516	ENSDARG00000087516	si:dkey-33c14.4	2:339229-339912	RPE18	RPE23	NOTEST	0.548743	0	0.548743	#NAME?	0	1	1	no
ENSDARG00000087523	ENSDARG00000087523	BX470224.2	5:20779120-20779554	RPE18	RPE23	NOTEST	0.170979	0	0.170979	#NAME?	0	1	1	no
ENSDARG00000087625	ENSDARG00000087625	OLFM4 (1 of many)	17:52503649-52509632	RPE18	RPE23	NOTEST	0.0316945	0	0.0316945	#NAME?	0	1	1	no
ENSDARG00000087699	ENSDARG00000087699	si:dkey-256i11.3	4:44506971-45111228	RPE18	RPE23	NOTEST	0.0446148	0	0.0446148	#NAME?	0	1	1	no
ENSDARG00000087761	ENSDARG00000087761	or122-1	15:5296555-5298052	RPE18	RPE23	NOTEST	0.269323	0	0.269323	#NAME?	0	1	1	no
ENSDARG00000087857	ENSDARG00000087857	si:ch211-180a12.2	12:3961998-3991314	RPE18	RPE23	NOTEST	0.0129991	0	0.0129991	#NAME?	0	1	1	no
ENSDARG00000088029	ENSDARG00000088029	si:ch73-125k17.2	18:33197418-33201988	RPE18	RPE23	NOTEST	0.039391	0	0.039391	#NAME?	0	1	1	no
ENSDARG00000088067	ENSDARG00000088067	pimr187	8:46505863-46573569	RPE18	RPE23	NOTEST	0.121276	0	0.121276	#NAME?	0	1	1	no
ENSDARG00000088166	ENSDARG00000088166	zgc:174354	11:12245901-12632880	RPE18	RPE23	NOTEST	0.19322	0	0.19322	#NAME?	0	1	1	no
ENSDARG00000088274	ENSDARG00000088274	si:ch211-181d7.1	15:42734792-42764319	RPE18	RPE23	NOTEST	0.0456108	0	0.0456108	#NAME?	0	1	1	no
ENSDARG00000088453	ENSDARG00000088453	or111-7	15:31483967-31533257	RPE18	RPE23	NOTEST	0.405034	0	0.405034	#NAME?	0	1	1	no
ENSDARG00000088628	ENSDARG00000088628	CR450701.1	17:15975313-16032592	RPE18	RPE23	NOTEST	0.0594274	0	0.0594274	#NAME?	0	1	1	no
ENSDARG00000088679	ENSDARG00000088679	CABZ01034702.1	22:8077087-8090346	RPE18	RPE23	NOTEST	0.0587329	0	0.0587329	#NAME?	0	1	1	no
ENSDARG00000088818	ENSDARG00000088818	si:dkey-83f18.8	7:4400307-4522723	RPE18	RPE23	NOTEST	0.0459124	0	0.0459124	#NAME?	0	1	1	no
ENSDARG00000088891	ENSDARG00000088891	slc23a3	9:7392453-7419404	RPE18	RPE23	NOTEST	0.0781176	0	0.0781176	#NAME?	0	1	1	no
ENSDARG00000088911	ENSDARG00000088911	cbln17	10:21905684-22087549	RPE18	RPE23	NOTEST	0.0773664	0	0.0773664	#NAME?	0	1	1	no
ENSDARG00000089037	ENSDARG00000089037	BX908800.1	18:29934097-29935528	RPE18	RPE23	NOTEST	0.148694	0	0.148694	#NAME?	0	1	1	no
ENSDARG00000089050	ENSDARG00000089050	cuzd1.1	17:21850207-21864487	RPE18	RPE23	NOTEST	0.0731917	0	0.0731917	#NAME?	0	1	1	no
ENSDARG00000089063	ENSDARG00000089063	lactbl1a	23:22037773-22048280	RPE18	RPE23	NOTEST	0.0109693	0	0.0109693	#NAME?	0	1	1	no
ENSDARG00000089097	ENSDARG00000089097	znf1044	4:58842359-58998375	RPE18	RPE23	NOTEST	0.192988	0	0.192988	#NAME?	0	1	1	no
ENSDARG00000089182	ENSDARG00000089182	zgc:91850	11:12245901-12632880	RPE18	RPE23	NOTEST	0.0468833	0	0.0468833	#NAME?	0	1	1	no
ENSDARG00000089313	ENSDARG00000089313	U4	4:14728262-14737845	RPE18	RPE23	OK	73.9162	0	73.9162	#NAME?	#NAME?	0.1921	0.380927	no
ENSDARG00000089332	ENSDARG00000089332	U1	4:58078768-58078932	RPE18	RPE23	NOTEST	5.3586	0	5.3586	#NAME?	0	1	1	no
ENSDARG00000089490	ENSDARG00000089490	kcnq4	19:42572943-42649384	RPE18	RPE23	NOTEST	0.0630394	0	0.0630394	#NAME?	0	1	1	no
ENSDARG00000089516	ENSDARG00000089516	AL929192.1	22:25722403-25723669	RPE18	RPE23	NOTEST	0.0835014	0	0.0835014	#NAME?	0	1	1	no
ENSDARG00000089689	ENSDARG00000089689	tex26	15:31632323-31642376	RPE18	RPE23	NOTEST	0.0283075	0	0.0283075	#NAME?	0	1	1	no
ENSDARG00000089699	ENSDARG00000089699	U1	4:58089698-58089862	RPE18	RPE23	OK	47.3246	0	47.3246	#NAME?	#NAME?	0.0005	0.00396948	yes
ENSDARG00000089845	ENSDARG00000089845	Metazoa_SRP	11:12182880-12183165	RPE18	RPE23	NOTEST	0.865768	0	0.865768	#NAME?	0	1	1	no
ENSDARG00000089869	ENSDARG00000089869	zgc:172218	22:25113279-25248414	RPE18	RPE23	NOTEST	0.0897082	0	0.0897082	#NAME?	0	1	1	no
ENSDARG00000089994	ENSDARG00000089994	or116-2	15:31422613-31424710	RPE18	RPE23	NOTEST	0.167635	0	0.167635	#NAME?	0	1	1	no
ENSDARG00000090002	ENSDARG00000090002	cln6b	25:1245300-1253859	RPE18	RPE23	NOTEST	0.0536926	0	0.0536926	#NAME?	0	1	1	no
ENSDARG00000090345	ENSDARG00000090345	5S_rRNA	24:41485262-41522933	RPE18	RPE23	OK	844.931	0	844.931	#NAME?	#NAME?	0.243	0.441795	no
ENSDARG00000090361	ENSDARG00000090361	CU633981.1	2:47430166-47433806	RPE18	RPE23	NOTEST	0.0384066	0	0.0384066	#NAME?	0	1	1	no
ENSDARG00000090499	ENSDARG00000090499	tmem121b	20:50435448-50436402	RPE18	RPE23	NOTEST	0.110646	0	0.110646	#NAME?	0	1	1	no
ENSDARG00000090592	ENSDARG00000090592	taar10b	20:46233379-46234390	RPE18	RPE23	NOTEST	0.101142	0	0.101142	#NAME?	0	1	1	no
ENSDARG00000090628	ENSDARG00000090628	si:dkey-197j19.6	6:40033470-40041007	RPE18	RPE23	NOTEST	0.0267441	0	0.0267441	#NAME?	0	1	1	no
ENSDARG00000090699	ENSDARG00000090699	nlrb5	2:43998984-44018389	RPE18	RPE23	NOTEST	0.0559998	0	0.0559998	#NAME?	0	1	1	no
ENSDARG00000090900	ENSDARG00000090900	apnl	3:31123368-31128282	RPE18	RPE23	NOTEST	0.164143	0	0.164143	#NAME?	0	1	1	no
ENSDARG00000090931	ENSDARG00000090931	or128-4	15:5229844-5231777	RPE18	RPE23	NOTEST	0.0911178	0	0.0911178	#NAME?	0	1	1	no
ENSDARG00000090945	ENSDARG00000090945	si:ch211-170d8.8	8:39708964-39720847	RPE18	RPE23	NOTEST	0.223126	0	0.223126	#NAME?	0	1	1	no
ENSDARG00000091027	ENSDARG00000091027	aqp1a.2	2:2919982-2924621	RPE18	RPE23	NOTEST	0.0346018	0	0.0346018	#NAME?	0	1	1	no
ENSDARG00000091129	ENSDARG00000091129	BX005223.2	2:48761260-48771176	RPE18	RPE23	NOTEST	0.175401	0	0.175401	#NAME?	0	1	1	no
ENSDARG00000091143	ENSDARG00000091143	or106-10	10:36257435-36462804	RPE18	RPE23	NOTEST	0.0446884	0	0.0446884	#NAME?	0	1	1	no
ENSDARG00000091233	ENSDARG00000091233	trbc1	17:48408501-48421596	RPE18	RPE23	NOTEST	0.11688	0	0.11688	#NAME?	0	1	1	no
ENSDARG00000091254	ENSDARG00000091254	si:ch73-59p9.2	1:57664726-57698691	RPE18	RPE23	NOTEST	0.0364142	0	0.0364142	#NAME?	0	1	1	no
ENSDARG00000091354	ENSDARG00000091354	U1	4:58073456-58073620	RPE18	RPE23	OK	131.858	0	131.858	#NAME?	#NAME?	5e-05	0.000544841	yes
ENSDARG00000091361	ENSDARG00000091361	si:ch211-12n8.3	9:55302448-55306043	RPE18	RPE23	OK	0.890629	0	0.890629	#NAME?	#NAME?	0.11695	0.272709	no
ENSDARG00000091445	ENSDARG00000091445	pimr27	17:46839112-46841092	RPE18	RPE23	NOTEST	0.0180345	0	0.0180345	#NAME?	0	1	1	no
ENSDARG00000091503	ENSDARG00000091503	FADS6	12:46615432-46634873	RPE18	RPE23	NOTEST	0.317972	0	0.317972	#NAME?	0	1	1	no
ENSDARG00000091558	ENSDARG00000091558	si:ch211-251f6.7	10:8086654-8121037	RPE18	RPE23	NOTEST	0.125738	0	0.125738	#NAME?	0	1	1	no
ENSDARG00000091638	ENSDARG00000091638	CABZ01072989.1	22:382199-387583	RPE18	RPE23	NOTEST	0.0404471	0	0.0404471	#NAME?	0	1	1	no
ENSDARG00000091672	ENSDARG00000091672	si:rp71-1f1.5	24:21856915-21857857	RPE18	RPE23	NOTEST	0.0293594	0	0.0293594	#NAME?	0	1	1	no
ENSDARG00000091730	ENSDARG00000091730	gig2l	21:22610688-22611402	RPE18	RPE23	NOTEST	0.0734851	0	0.0734851	#NAME?	0	1	1	no
ENSDARG00000091775	ENSDARG00000091775	si:ch211-167h17.1	16:18690054-18695492	RPE18	RPE23	NOTEST	0.516101	0	0.516101	#NAME?	0	1	1	no
ENSDARG00000091788	ENSDARG00000091788	NPFFR1	12:48137905-48144261	RPE18	RPE23	NOTEST	0.0593832	0	0.0593832	#NAME?	0	1	1	no
ENSDARG00000091796	ENSDARG00000091796	taar18c	10:40621576-40631880	RPE18	RPE23	NOTEST	0.107569	0	0.107569	#NAME?	0	1	1	no
ENSDARG00000091847	ENSDARG00000091847	si:ch211-181d7.1	15:42766915-42780368	RPE18	RPE23	OK	0.832753	0	0.832753	#NAME?	#NAME?	0.01735	0.0671865	no
ENSDARG00000091876	ENSDARG00000091876	si:ch211-119d14.5	8:46049741-46056658	RPE18	RPE23	NOTEST	0.435959	0	0.435959	#NAME?	0	1	1	no
ENSDARG00000091883	ENSDARG00000091883	zgc:77614	8:34530633-34792102	RPE18	RPE23	NOTEST	0.0165187	0	0.0165187	#NAME?	0	1	1	no
ENSDARG00000091887	ENSDARG00000091887	si:ch211-222m2.1	2:8692582-8696711	RPE18	RPE23	NOTEST	0.0297803	0	0.0297803	#NAME?	0	1	1	no
ENSDARG00000091892	ENSDARG00000091892	si:dkey-30g5.4	3:302113-305487	RPE18	RPE23	NOTEST	0.0547038	0	0.0547038	#NAME?	0	1	1	no
ENSDARG00000091948	ENSDARG00000091948	si:ch1073-109g21.1	8:1486178-1586097	RPE18	RPE23	NOTEST	0.0686857	0	0.0686857	#NAME?	0	1	1	no
ENSDARG00000091958	ENSDARG00000091958	si:ch211-141e20.6	9:19870699-20052810	RPE18	RPE23	OK	1.93635	0	1.93635	#NAME?	#NAME?	0.10205	0.24813	no
ENSDARG00000091990	ENSDARG00000091990	v2ra16	18:33336105-33357244	RPE18	RPE23	NOTEST	0.0227275	0	0.0227275	#NAME?	0	1	1	no
ENSDARG00000092005	ENSDARG00000092005	si:ch211-238p8.32p	10:40717589-40718618	RPE18	RPE23	NOTEST	0.125076	0	0.125076	#NAME?	0	1	1	no
ENSDARG00000092021	ENSDARG00000092021	si:dkey-272j9.1	9:15596160-15600960	RPE18	RPE23	NOTEST	0.0309356	0	0.0309356	#NAME?	0	1	1	no
ENSDARG00000092026	ENSDARG00000092026	zgc:173545	11:18076372-18090251	RPE18	RPE23	NOTEST	0.32578	0	0.32578	#NAME?	0	1	1	no
ENSDARG00000092040	ENSDARG00000092040	si:dkey-108f8.7	16:26621313-26622451	RPE18	RPE23	NOTEST	0.0485082	0	0.0485082	#NAME?	0	1	1	no
ENSDARG00000092052	ENSDARG00000092052	gstk4	16:32049734-32054251	RPE18	RPE23	NOTEST	0.0115791	0	0.0115791	#NAME?	0	1	1	no
ENSDARG00000092061	ENSDARG00000092061	si:dkey-112g5.13	13:8684076-8968276	RPE18	RPE23	NOTEST	0.0608544	0	0.0608544	#NAME?	0	1	1	no
ENSDARG00000092090	ENSDARG00000092090	si:ch211-125e6.12	9:33396826-33413083	RPE18	RPE23	NOTEST	0.369276	0	0.369276	#NAME?	0	1	1	no
ENSDARG00000092106	ENSDARG00000092106	si:ch211-214p13.8	9:9318184-9324911	RPE18	RPE23	NOTEST	0.0699606	0	0.0699606	#NAME?	0	1	1	no
ENSDARG00000092126	ENSDARG00000092126	vtg5	22:24703340-24830426	RPE18	RPE23	NOTEST	0.048621	0	0.048621	#NAME?	0	1	1	no
ENSDARG00000092133	ENSDARG00000092133	si:dkey-84o3.7	21:4159980-4340271	RPE18	RPE23	NOTEST	0.229416	0	0.229416	#NAME?	0	1	1	no
ENSDARG00000092140	ENSDARG00000092140	si:ch211-231i17.3	4:29865863-29866615	RPE18	RPE23	NOTEST	0.116236	0	0.116236	#NAME?	0	1	1	no
ENSDARG00000092180	ENSDARG00000092180	si:dkey-40m6.11	16:32138835-32144979	RPE18	RPE23	NOTEST	0.0761692	0	0.0761692	#NAME?	0	1	1	no
ENSDARG00000092218	ENSDARG00000092218	or103-3	15:31557826-31565018	RPE18	RPE23	NOTEST	0.22775	0	0.22775	#NAME?	0	1	1	no
ENSDARG00000092238	ENSDARG00000092238	or111-9	15:31483967-31533257	RPE18	RPE23	OK	0.677518	0	0.677518	#NAME?	#NAME?	0.1005	0.245406	no
ENSDARG00000092255	ENSDARG00000092255	si:dkey-102f14.7	18:17485922-17487875	RPE18	RPE23	NOTEST	0.237047	0	0.237047	#NAME?	0	1	1	no
ENSDARG00000092266	ENSDARG00000092266	si:ch73-27e22.2	22:8487810-8740803	RPE18	RPE23	NOTEST	0.0428064	0	0.0428064	#NAME?	0	1	1	no
ENSDARG00000092279	ENSDARG00000092279	si:ch211-67e16.10	9:14141271-14175950	RPE18	RPE23	NOTEST	0.0447092	0	0.0447092	#NAME?	0	1	1	no
ENSDARG00000092283	ENSDARG00000092283	cxl34b.11	24:27390937-27394612	RPE18	RPE23	NOTEST	0.276878	0	0.276878	#NAME?	0	1	1	no
ENSDARG00000092317	ENSDARG00000092317	pimr152	13:9118792-9210908	RPE18	RPE23	NOTEST	0.0420757	0	0.0420757	#NAME?	0	1	1	no
ENSDARG00000092345	ENSDARG00000092345	si:dkey-57a22.13	9:22179188-22180347	RPE18	RPE23	NOTEST	0.106557	0	0.106557	#NAME?	0	1	1	no
ENSDARG00000092380	ENSDARG00000092380	si:dkey-33c12.14	13:8684076-8968276	RPE18	RPE23	NOTEST	0.186894	0	0.186894	#NAME?	0	1	1	no
ENSDARG00000092390	ENSDARG00000092390	si:dkey-6f10.4	20:32752978-32849578	RPE18	RPE23	NOTEST	0.0349303	0	0.0349303	#NAME?	0	1	1	no
ENSDARG00000092399	ENSDARG00000092399	taar20d1	10:40545725-40569461	RPE18	RPE23	NOTEST	0.201327	0	0.201327	#NAME?	0	1	1	no
ENSDARG00000092401	ENSDARG00000092401	si:ch211-238p8.11p	10:40621576-40631880	RPE18	RPE23	OK	3.10943	0	3.10943	#NAME?	#NAME?	0.2301	0.42736	no
ENSDARG00000092419	ENSDARG00000092419	vtg7	22:24703340-24830426	RPE18	RPE23	NOTEST	0.01545	0	0.01545	#NAME?	0	1	1	no
ENSDARG00000092423	ENSDARG00000092423	cxcl11.5	5:41463990-41496178	RPE18	RPE23	NOTEST	0.16318	0	0.16318	#NAME?	0	1	1	no
ENSDARG00000092469	ENSDARG00000092469	fndc7rs1	2:45765521-45799618	RPE18	RPE23	NOTEST	0.0250881	0	0.0250881	#NAME?	0	1	1	no
ENSDARG00000092513	ENSDARG00000092513	pku300	22:4388690-4560420	RPE18	RPE23	NOTEST	0.0259031	0	0.0259031	#NAME?	0	1	1	no
ENSDARG00000092520	ENSDARG00000092520	si:dkey-250k15.10	16:11769959-11790068	RPE18	RPE23	NOTEST	0.0221897	0	0.0221897	#NAME?	0	1	1	no
ENSDARG00000092523	ENSDARG00000092523	si:dkey-47k20.1	18:33411581-33581082	RPE18	RPE23	NOTEST	0.00523547	0	0.00523547	#NAME?	0	1	1	no
ENSDARG00000092552	ENSDARG00000092552	fndc7rs2	2:45740784-45745653	RPE18	RPE23	NOTEST	0.532209	0	0.532209	#NAME?	0	1	1	no
ENSDARG00000092572	ENSDARG00000092572	si:ch211-221n20.4	20:52723476-53040695	RPE18	RPE23	NOTEST	0.192504	0	0.192504	#NAME?	0	1	1	no
ENSDARG00000092577	ENSDARG00000092577	or125-6	21:21636879-21638183	RPE18	RPE23	NOTEST	0.0943674	0	0.0943674	#NAME?	0	1	1	no
ENSDARG00000092593	ENSDARG00000092593	si:dkey-174k12.3	5:32902954-32904814	RPE18	RPE23	NOTEST	0.0930642	0	0.0930642	#NAME?	0	1	1	no
ENSDARG00000092599	ENSDARG00000092599	si:ch211-112k3.2	12:23250322-23481699	RPE18	RPE23	NOTEST	0.123659	0	0.123659	#NAME?	0	1	1	no
ENSDARG00000092603	ENSDARG00000092603	si:dkey-181m19.17	10:40574207-40587386	RPE18	RPE23	NOTEST	0.205179	0	0.205179	#NAME?	0	1	1	no
ENSDARG00000092607	ENSDARG00000092607	si:dkey-78l4.3	22:19372247-19374957	RPE18	RPE23	NOTEST	0.177761	0	0.177761	#NAME?	0	1	1	no
ENSDARG00000092639	ENSDARG00000092639	si:ch211-223o1.8p	18:18731612-18737966	RPE18	RPE23	NOTEST	0.155268	0	0.155268	#NAME?	0	1	1	no
ENSDARG00000092641	ENSDARG00000092641	si:dkey-148e22.3	5:25352186-25463179	RPE18	RPE23	NOTEST	0.0575461	0	0.0575461	#NAME?	0	1	1	no
ENSDARG00000092647	ENSDARG00000092647	si:dkey-83m22.10p	9:32463561-32468441	RPE18	RPE23	NOTEST	0.0959765	0	0.0959765	#NAME?	0	1	1	no
ENSDARG00000092691	ENSDARG00000092691	si:dkey-222e15.3	23:38165382-38168535	RPE18	RPE23	NOTEST	0.103559	0	0.103559	#NAME?	0	1	1	no
ENSDARG00000092695	ENSDARG00000092695	si:dkey-112g5.9p	13:8671103-8677218	RPE18	RPE23	NOTEST	0.202815	0	0.202815	#NAME?	0	1	1	no
ENSDARG00000092717	ENSDARG00000092717	si:ch211-91g3.4	4:21932633-21975309	RPE18	RPE23	NOTEST	0.295146	0	0.295146	#NAME?	0	1	1	no
ENSDARG00000092734	ENSDARG00000092734	taar13a	20:46260450-46345465	RPE18	RPE23	NOTEST	0.355363	0	0.355363	#NAME?	0	1	1	no
ENSDARG00000092796	ENSDARG00000092796	si:ch211-238p8.31	10:40712827-40713859	RPE18	RPE23	NOTEST	0.0508193	0	0.0508193	#NAME?	0	1	1	no
ENSDARG00000092800	ENSDARG00000092800	si:ch73-77n15.1	10:23964325-24327137	RPE18	RPE23	NOTEST	0.0162552	0	0.0162552	#NAME?	0	1	1	no
ENSDARG00000092801	ENSDARG00000092801	si:dkey-71b5.6	16:22204866-22208068	RPE18	RPE23	OK	2.95411	0	2.95411	#NAME?	#NAME?	0.12465	0.284659	no
ENSDARG00000092833	ENSDARG00000092833	si:dkeyp-1h4.8	18:7616950-7622259	RPE18	RPE23	OK	0.633743	0	0.633743	#NAME?	#NAME?	5e-05	0.000544841	yes
ENSDARG00000092892	ENSDARG00000092892	si:dkey-23c22.5	8:22356524-22363396	RPE18	RPE23	NOTEST	0.288991	0	0.288991	#NAME?	0	1	1	no
ENSDARG00000092914	ENSDARG00000092914	si:ch211-150h8.2	2:58943779-59230184	RPE18	RPE23	OK	1.62669	0	1.62669	#NAME?	#NAME?	0.1605	0.337803	no
ENSDARG00000092922	ENSDARG00000092922	si:dkey-207j16.8	4:10770336-10772162	RPE18	RPE23	NOTEST	0.924749	0	0.924749	#NAME?	0	1	1	no
ENSDARG00000092926	ENSDARG00000092926	si:dkey-66k12.3	4:38519623-38527930	RPE18	RPE23	NOTEST	0.181263	0	0.181263	#NAME?	0	1	1	no
ENSDARG00000092939	ENSDARG00000092939	si:dkey-258e8.1	16:33561735-33587928	RPE18	RPE23	NOTEST	0.105507	0	0.105507	#NAME?	0	1	1	no
ENSDARG00000092943	ENSDARG00000092943	si:ch211-139n6.17p	10:40826686-40827712	RPE18	RPE23	NOTEST	0.0744403	0	0.0744403	#NAME?	0	1	1	no
ENSDARG00000092951	ENSDARG00000092951	si:dkey-10b15.4p	10:34091828-34099459	RPE18	RPE23	NOTEST	0.0468468	0	0.0468468	#NAME?	0	1	1	no
ENSDARG00000092953	ENSDARG00000092953	taar18i	10:40647548-40648580	RPE18	RPE23	NOTEST	0.313331	0	0.313331	#NAME?	0	1	1	no
ENSDARG00000092956	ENSDARG00000092956	si:dkeyp-27c8.1	23:40922469-40924888	RPE18	RPE23	NOTEST	0.049381	0	0.049381	#NAME?	0	1	1	no
ENSDARG00000092973	ENSDARG00000092973	si:dkeyp-82a1.3	8:20950303-20971363	RPE18	RPE23	NOTEST	0.150561	0	0.150561	#NAME?	0	1	1	no
ENSDARG00000092991	ENSDARG00000092991	taar19e	10:40821498-40822554	RPE18	RPE23	NOTEST	0.0246212	0	0.0246212	#NAME?	0	1	1	no
ENSDARG00000092999	ENSDARG00000092999	si:dkey-206m15.8	25:19979570-19990270	RPE18	RPE23	NOTEST	0.0297732	0	0.0297732	#NAME?	0	1	1	no
ENSDARG00000093010	ENSDARG00000093010	si:ch211-125e6.6	9:33250817-33271435	RPE18	RPE23	NOTEST	0.359697	0	0.359697	#NAME?	0	1	1	no
ENSDARG00000093029	ENSDARG00000093029	si:dkey-175d9.2	3:4908363-4909440	RPE18	RPE23	NOTEST	0.0380142	0	0.0380142	#NAME?	0	1	1	no
ENSDARG00000093030	ENSDARG00000093030	si:dkey-220o10.3	13:28146447-28286708	RPE18	RPE23	NOTEST	0.287848	0	0.287848	#NAME?	0	1	1	no
ENSDARG00000093036	ENSDARG00000093036	si:ch211-284e13.3	5:37435183-37438064	RPE18	RPE23	NOTEST	0.050007	0	0.050007	#NAME?	0	1	1	no
ENSDARG00000093075	ENSDARG00000093075	si:ch211-257m21.3	20:7624542-7641532	RPE18	RPE23	NOTEST	0.0932816	0	0.0932816	#NAME?	0	1	1	no
ENSDARG00000093080	ENSDARG00000093080	si:dkey-163f12.10	8:21405822-21453731	RPE18	RPE23	NOTEST	0.038678	0	0.038678	#NAME?	0	1	1	no
ENSDARG00000093116	ENSDARG00000093116	si:dkeyp-122a9.2	22:14326263-14336447	RPE18	RPE23	NOTEST	0.0818813	0	0.0818813	#NAME?	0	1	1	no
ENSDARG00000093136	ENSDARG00000093136	si:ch211-213j22.1	9:22580696-22636709	RPE18	RPE23	NOTEST	0.2828	0	0.2828	#NAME?	0	1	1	no
ENSDARG00000093153	ENSDARG00000093153	si:ch73-268e11.2	23:9372603-9373591	RPE18	RPE23	NOTEST	0.0493008	0	0.0493008	#NAME?	0	1	1	no
ENSDARG00000093154	ENSDARG00000093154	pimr83	19:23989401-23992058	RPE18	RPE23	NOTEST	0.0607287	0	0.0607287	#NAME?	0	1	1	no
ENSDARG00000093183	ENSDARG00000093183	or125-7	21:21626425-21627785	RPE18	RPE23	NOTEST	0.127904	0	0.127904	#NAME?	0	1	1	no
ENSDARG00000093234	ENSDARG00000093234	si:dkey-65l23.2	21:18830339-18854405	RPE18	RPE23	NOTEST	0.0576713	0	0.0576713	#NAME?	0	1	1	no
ENSDARG00000093239	ENSDARG00000093239	si:ch211-223o1.1p	18:18755395-18760339	RPE18	RPE23	NOTEST	0.324452	0	0.324452	#NAME?	0	1	1	no
ENSDARG00000093266	ENSDARG00000093266	taar19f	10:40835189-40836197	RPE18	RPE23	NOTEST	0.0540336	0	0.0540336	#NAME?	0	1	1	no
ENSDARG00000093279	ENSDARG00000093279	si:dkey-11o1.3	16:11712193-11730649	RPE18	RPE23	NOTEST	0.0476013	0	0.0476013	#NAME?	0	1	1	no
ENSDARG00000093287	ENSDARG00000093287	si:ch211-260p3.6	4:17381709-17387244	RPE18	RPE23	NOTEST	0.319507	0	0.319507	#NAME?	0	1	1	no
ENSDARG00000093312	ENSDARG00000093312	si:dkey-83f18.4	7:4400307-4522723	RPE18	RPE23	NOTEST	0.0231469	0	0.0231469	#NAME?	0	1	1	no
ENSDARG00000093322	ENSDARG00000093322	si:dkeyp-87a6.2	24:33581519-33894218	RPE18	RPE23	NOTEST	0.0592072	0	0.0592072	#NAME?	0	1	1	no
ENSDARG00000093337	ENSDARG00000093337	si:ch211-195h23.4	2:44041369-44102997	RPE18	RPE23	NOTEST	0.322841	0	0.322841	#NAME?	0	1	1	no
ENSDARG00000093349	ENSDARG00000093349	si:ch211-141e20.2	9:19870699-20052810	RPE18	RPE23	OK	2.10916	0	2.10916	#NAME?	#NAME?	0.0211	0.0779956	no
ENSDARG00000093383	ENSDARG00000093383	si:dkey-114c15.6	5:22676704-22684447	RPE18	RPE23	NOTEST	0.111181	0	0.111181	#NAME?	0	1	1	no
ENSDARG00000093385	ENSDARG00000093385	si:dkey-208b23.4	8:12938257-12991592	RPE18	RPE23	OK	0.88064	0	0.88064	#NAME?	#NAME?	0.147	0.318169	no
ENSDARG00000093404	ENSDARG00000093404	si:dkey-46c2.2	19:14946470-14947942	RPE18	RPE23	NOTEST	0.0693816	0	0.0693816	#NAME?	0	1	1	no
ENSDARG00000093441	ENSDARG00000093441	pimr91	19:24097815-24100639	RPE18	RPE23	NOTEST	0.0188353	0	0.0188353	#NAME?	0	1	1	no
ENSDARG00000093451	ENSDARG00000093451	pimr156	13:8684076-8968276	RPE18	RPE23	NOTEST	0.0168112	0	0.0168112	#NAME?	0	1	1	no
ENSDARG00000093466	ENSDARG00000093466	taar10d	20:46241997-46251433	RPE18	RPE23	NOTEST	0.442833	0	0.442833	#NAME?	0	1	1	no
ENSDARG00000093481	ENSDARG00000093481	BX005399.3	8:34530633-34792102	RPE18	RPE23	NOTEST	0.0165187	0	0.0165187	#NAME?	0	1	1	no
ENSDARG00000093546	ENSDARG00000093546	ms4a17a.2	4:75032056-75142798	RPE18	RPE23	NOTEST	0.0972245	0	0.0972245	#NAME?	0	1	1	no
ENSDARG00000093570	ENSDARG00000093570	si:dkey-25o1.7	24:27341916-27344538	RPE18	RPE23	OK	1.29438	0	1.29438	#NAME?	#NAME?	0.08485	0.217525	no
ENSDARG00000093576	ENSDARG00000093576	si:dkey-9p20.19	4:59247798-59248781	RPE18	RPE23	OK	2.96248	0	2.96248	#NAME?	#NAME?	5e-05	0.000544841	yes
ENSDARG00000093579	ENSDARG00000093579	si:dkey-80c24.4	25:16058287-16064094	RPE18	RPE23	NOTEST	0.111475	0	0.111475	#NAME?	0	1	1	no
ENSDARG00000093599	ENSDARG00000093599	si:dkey-13n15.9	5:20766649-20767559	RPE18	RPE23	NOTEST	0.133245	0	0.133245	#NAME?	0	1	1	no
ENSDARG00000093619	ENSDARG00000093619	sult3st2	22:15310368-15315782	RPE18	RPE23	NOTEST	0.0400255	0	0.0400255	#NAME?	0	1	1	no
ENSDARG00000093621	ENSDARG00000093621	si:dkey-27b3.4	10:8847170-9050646	RPE18	RPE23	NOTEST	0.0444107	0	0.0444107	#NAME?	0	1	1	no
ENSDARG00000093645	ENSDARG00000093645	si:dkeyp-73g8.6	24:14389422-14391992	RPE18	RPE23	NOTEST	0.0326586	0	0.0326586	#NAME?	0	1	1	no
ENSDARG00000093648	ENSDARG00000093648	si:dkey-234n3.3	9:45048205-45049711	RPE18	RPE23	NOTEST	0.0893362	0	0.0893362	#NAME?	0	1	1	no
ENSDARG00000093696	ENSDARG00000093696	si:dkey-1h6.6	20:27856380-27882392	RPE18	RPE23	NOTEST	0.0912675	0	0.0912675	#NAME?	0	1	1	no
ENSDARG00000093719	ENSDARG00000093719	si:dkey-13n15.8	5:20754417-20755438	RPE18	RPE23	NOTEST	0.303862	0	0.303862	#NAME?	0	1	1	no
ENSDARG00000093734	ENSDARG00000093734	si:ch211-209a2.2	5:60652059-60664338	RPE18	RPE23	NOTEST	0.16146	0	0.16146	#NAME?	0	1	1	no
ENSDARG00000093748	ENSDARG00000093748	si:ch211-217k17.11	1:51806341-51808641	RPE18	RPE23	NOTEST	0.0539222	0	0.0539222	#NAME?	0	1	1	no
ENSDARG00000093790	ENSDARG00000093790	BX957348.1	22:28992809-28994118	RPE18	RPE23	NOTEST	0.0737976	0	0.0737976	#NAME?	0	1	1	no
ENSDARG00000093798	ENSDARG00000093798	slx4	22:26936447-26956903	RPE18	RPE23	OK	0.607545	0	0.607545	#NAME?	#NAME?	0.1737	0.356076	no
ENSDARG00000093836	ENSDARG00000093836	si:dkey-83f18.14	7:4336853-4342776	RPE18	RPE23	NOTEST	0.250679	0	0.250679	#NAME?	0	1	1	no
ENSDARG00000093841	ENSDARG00000093841	si:ch211-12h2.6	22:25332705-25434626	RPE18	RPE23	NOTEST	0.121844	0	0.121844	#NAME?	0	1	1	no
ENSDARG00000093852	ENSDARG00000093852	si:dkey-19a16.1	22:5860188-6037021	RPE18	RPE23	NOTEST	0.404344	0	0.404344	#NAME?	0	1	1	no
ENSDARG00000093867	ENSDARG00000093867	si:dkey-19a16.3	22:6054924-6057911	RPE18	RPE23	NOTEST	0.0836738	0	0.0836738	#NAME?	0	1	1	no
ENSDARG00000093876	ENSDARG00000093876	si:dkey-28d5.10	7:4759646-4761572	RPE18	RPE23	NOTEST	0.0905034	0	0.0905034	#NAME?	0	1	1	no
ENSDARG00000093897	ENSDARG00000093897	si:dkey-181m19.3p	10:40497620-40497873	RPE18	RPE23	NOTEST	0.897501	0	0.897501	#NAME?	0	1	1	no
ENSDARG00000093905	ENSDARG00000093905	si:dkeyp-73d8.13	2:32775444-32777114	RPE18	RPE23	NOTEST	0.0350717	0	0.0350717	#NAME?	0	1	1	no
ENSDARG00000093913	ENSDARG00000093913	pimr164	10:34115146-34123426	RPE18	RPE23	NOTEST	0.0280505	0	0.0280505	#NAME?	0	1	1	no
ENSDARG00000093927	ENSDARG00000093927	si:ch211-180p9.2	16:19616475-19618314	RPE18	RPE23	NOTEST	0.257383	0	0.257383	#NAME?	0	1	1	no
ENSDARG00000093953	ENSDARG00000093953	si:ch211-51a20.2	21:21613123-21614209	RPE18	RPE23	NOTEST	0.0976214	0	0.0976214	#NAME?	0	1	1	no
ENSDARG00000094009	ENSDARG00000094009	si:dkey-178o8.3	23:14711925-14714494	RPE18	RPE23	NOTEST	0.364926	0	0.364926	#NAME?	0	1	1	no
ENSDARG00000094080	ENSDARG00000094080	or103-1	15:31540798-31550116	RPE18	RPE23	NOTEST	0.326843	0	0.326843	#NAME?	0	1	1	no
ENSDARG00000094091	ENSDARG00000094091	si:dkey-21k10.3	2:17907220-18275975	RPE18	RPE23	OK	16.9794	0	16.9794	#NAME?	#NAME?	0.0789	0.206759	no
ENSDARG00000094124	ENSDARG00000094124	si:dkey-259n11.3	13:14055992-14356532	RPE18	RPE23	NOTEST	0.125607	0	0.125607	#NAME?	0	1	1	no
ENSDARG00000094159	ENSDARG00000094159	si:ch211-157c18.3	8:22823460-22824559	RPE18	RPE23	NOTEST	0.0305095	0	0.0305095	#NAME?	0	1	1	no
ENSDARG00000094164	ENSDARG00000094164	si:dkey-111k7.3	6:36494826-36564208	RPE18	RPE23	NOTEST	0.305061	0	0.305061	#NAME?	0	1	1	no
ENSDARG00000094170	ENSDARG00000094170	taar19h	10:40763571-40764609	RPE18	RPE23	NOTEST	0.0268852	0	0.0268852	#NAME?	0	1	1	no
ENSDARG00000094189	ENSDARG00000094189	si:ch211-276k2.3	22:35478632-35479926	RPE18	RPE23	NOTEST	0.103317	0	0.103317	#NAME?	0	1	1	no
ENSDARG00000094199	ENSDARG00000094199	si:ch211-226h8.8	22:25113279-25248414	RPE18	RPE23	NOTEST	0.1783	0	0.1783	#NAME?	0	1	1	no
ENSDARG00000094225	ENSDARG00000094225	si:dkey-28d5.7	7:4716663-4718562	RPE18	RPE23	NOTEST	0.0229231	0	0.0229231	#NAME?	0	1	1	no
ENSDARG00000094235	ENSDARG00000094235	or115-14	21:40179033-40203773	RPE18	RPE23	NOTEST	0.0350742	0	0.0350742	#NAME?	0	1	1	no
ENSDARG00000094262	ENSDARG00000094262	si:ch211-167b20.7	8:25711872-25729713	RPE18	RPE23	NOTEST	0.19006	0	0.19006	#NAME?	0	1	1	no
ENSDARG00000094276	ENSDARG00000094276	si:ch211-165f21.1	7:5439910-5442890	RPE18	RPE23	NOTEST	0.20127	0	0.20127	#NAME?	0	1	1	no
ENSDARG00000094287	ENSDARG00000094287	si:ch211-121b5.3	23:42543237-42549506	RPE18	RPE23	NOTEST	0.0821366	0	0.0821366	#NAME?	0	1	1	no
ENSDARG00000094291	ENSDARG00000094291	si:rp71-45g20.11	9:27939770-27965887	RPE18	RPE23	NOTEST	0.0325741	0	0.0325741	#NAME?	0	1	1	no
ENSDARG00000094339	ENSDARG00000094339	pimr88	19:24210511-24215406	RPE18	RPE23	NOTEST	0.213085	0	0.213085	#NAME?	0	1	1	no
ENSDARG00000094350	ENSDARG00000094350	si:ch211-187g4.1	15:41354193-41565835	RPE18	RPE23	NOTEST	0.00764898	0	0.00764898	#NAME?	0	1	1	no
ENSDARG00000094382	ENSDARG00000094382	si:dkey-19j7.4	9:21760563-21901277	RPE18	RPE23	NOTEST	0.244916	0	0.244916	#NAME?	0	1	1	no
ENSDARG00000094455	ENSDARG00000094455	si:dkey-125h23.1	21:12492127-12515313	RPE18	RPE23	OK	4.19017	0	4.19017	#NAME?	#NAME?	5e-05	0.000544841	yes
ENSDARG00000094478	ENSDARG00000094478	si:ch1073-75o15.4	9:8393905-8433744	RPE18	RPE23	NOTEST	0.0962805	0	0.0962805	#NAME?	0	1	1	no
ENSDARG00000094489	ENSDARG00000094489	si:dkey-58f10.6	5:38143490-38149521	RPE18	RPE23	NOTEST	0.0334521	0	0.0334521	#NAME?	0	1	1	no
ENSDARG00000094490	ENSDARG00000094490	taar19k	10:40592425-40593457	RPE18	RPE23	NOTEST	0.049259	0	0.049259	#NAME?	0	1	1	no
ENSDARG00000094566	ENSDARG00000094566	si:dkey-44g23.10	22:27003745-27015143	RPE18	RPE23	NOTEST	0.120141	0	0.120141	#NAME?	0	1	1	no
ENSDARG00000094604	ENSDARG00000094604	si:ch73-256j6.3	22:4388690-4560420	RPE18	RPE23	NOTEST	0.0209536	0	0.0209536	#NAME?	0	1	1	no
ENSDARG00000094608	ENSDARG00000094608	si:dkey-222h21.10	1:57485689-57502438	RPE18	RPE23	NOTEST	0.0350189	0	0.0350189	#NAME?	0	1	1	no
ENSDARG00000094618	ENSDARG00000094618	si:ch211-227i15.1	24:8964226-8985639	RPE18	RPE23	NOTEST	0.0436776	0	0.0436776	#NAME?	0	1	1	no
ENSDARG00000094643	ENSDARG00000094643	ms4a17c.1	5:32919787-32925524	RPE18	RPE23	NOTEST	0.228827	0	0.228827	#NAME?	0	1	1	no
ENSDARG00000094649	ENSDARG00000094649	taar19i	10:40810671-40811709	RPE18	RPE23	NOTEST	0.126016	0	0.126016	#NAME?	0	1	1	no
ENSDARG00000094665	ENSDARG00000094665	si:dkey-24f15.2	13:24723127-24723723	RPE18	RPE23	NOTEST	0.115112	0	0.115112	#NAME?	0	1	1	no
ENSDARG00000094682	ENSDARG00000094682	taar19n	10:40708225-40709665	RPE18	RPE23	NOTEST	0.150301	0	0.150301	#NAME?	0	1	1	no
ENSDARG00000094688	ENSDARG00000094688	si:dkey-21c19.4	23:25862590-25866440	RPE18	RPE23	NOTEST	0.582898	0	0.582898	#NAME?	0	1	1	no
ENSDARG00000094710	ENSDARG00000094710	si:dkey-79i2.4	19:23715796-23720687	RPE18	RPE23	NOTEST	0.212923	0	0.212923	#NAME?	0	1	1	no
ENSDARG00000094714	ENSDARG00000094714	or125-2	21:21665986-21668179	RPE18	RPE23	NOTEST	0.304847	0	0.304847	#NAME?	0	1	1	no
ENSDARG00000094717	ENSDARG00000094717	BX005399.5	8:34525736-34527524	RPE18	RPE23	NOTEST	0.0252535	0	0.0252535	#NAME?	0	1	1	no
ENSDARG00000094749	ENSDARG00000094749	si:dkey-84o3.2	21:4159980-4340271	RPE18	RPE23	NOTEST	0.120016	0	0.120016	#NAME?	0	1	1	no
ENSDARG00000094750	ENSDARG00000094750	si:dkey-28d5.5	7:4055842-4059781	RPE18	RPE23	NOTEST	0.0260292	0	0.0260292	#NAME?	0	1	1	no
ENSDARG00000094840	ENSDARG00000094840	si:dkey-21e2.13	22:19239209-19288760	RPE18	RPE23	NOTEST	0.0616818	0	0.0616818	#NAME?	0	1	1	no
ENSDARG00000094842	ENSDARG00000094842	si:ch211-262i10.3	21:19655600-19678090	RPE18	RPE23	NOTEST	0.0874549	0	0.0874549	#NAME?	0	1	1	no
ENSDARG00000094859	ENSDARG00000094859	si:dkey-11o15.10	21:15339968-15341635	RPE18	RPE23	NOTEST	0.0233323	0	0.0233323	#NAME?	0	1	1	no
ENSDARG00000094866	ENSDARG00000094866	pimr152	13:8684076-8968276	RPE18	RPE23	NOTEST	0.0158698	0	0.0158698	#NAME?	0	1	1	no
ENSDARG00000094878	ENSDARG00000094878	si:dkey-84o3.6	21:4159980-4340271	RPE18	RPE23	NOTEST	0.115906	0	0.115906	#NAME?	0	1	1	no
ENSDARG00000094883	ENSDARG00000094883	si:ch211-222d3.4	3:16750442-16753480	RPE18	RPE23	NOTEST	0.0322884	0	0.0322884	#NAME?	0	1	1	no
ENSDARG00000094910	ENSDARG00000094910	si:dkey-22i16.7	1:43244464-43247662	RPE18	RPE23	NOTEST	0.054518	0	0.054518	#NAME?	0	1	1	no
ENSDARG00000094922	ENSDARG00000094922	ungb	5:31344116-31351144	RPE18	RPE23	NOTEST	0.0753031	0	0.0753031	#NAME?	0	1	1	no
ENSDARG00000094961	ENSDARG00000094961	si:dkey-83m22.12p	9:32433778-32436085	RPE18	RPE23	NOTEST	0.123659	0	0.123659	#NAME?	0	1	1	no
ENSDARG00000094970	ENSDARG00000094970	si:ch211-245l1.2	9:2229698-2334020	RPE18	RPE23	NOTEST	0.0235251	0	0.0235251	#NAME?	0	1	1	no
ENSDARG00000094997	ENSDARG00000094997	taar18b	10:40635016-40636024	RPE18	RPE23	NOTEST	0.0268923	0	0.0268923	#NAME?	0	1	1	no
ENSDARG00000095001	ENSDARG00000095001	si:dkey-194e6.2	23:40898528-40899224	RPE18	RPE23	NOTEST	0.0790663	0	0.0790663	#NAME?	0	1	1	no
ENSDARG00000095011	ENSDARG00000095011	si:ch211-67n3.9	13:28545235-28615304	RPE18	RPE23	NOTEST	0.22774	0	0.22774	#NAME?	0	1	1	no
ENSDARG00000095044	ENSDARG00000095044	pimr87	19:24183244-24185928	RPE18	RPE23	NOTEST	0.0188889	0	0.0188889	#NAME?	0	1	1	no
ENSDARG00000095060	ENSDARG00000095060	or127-1	15:5270501-5271795	RPE18	RPE23	NOTEST	0.0558204	0	0.0558204	#NAME?	0	1	1	no
ENSDARG00000095077	ENSDARG00000095077	si:ch211-207c6.14p	5:41700970-41706330	RPE18	RPE23	OK	2.04292	0	2.04292	#NAME?	#NAME?	5e-05	0.000544841	yes
ENSDARG00000095083	ENSDARG00000095083	ftr05	2:42386644-42456623	RPE18	RPE23	NOTEST	0.0667884	0	0.0667884	#NAME?	0	1	1	no
ENSDARG00000095101	ENSDARG00000095101	si:ch211-229g14.3	9:45311584-45322038	RPE18	RPE23	NOTEST	0.0341115	0	0.0341115	#NAME?	0	1	1	no
ENSDARG00000095102	ENSDARG00000095102	si:ch211-132g1.4	1:1723066-1780328	RPE18	RPE23	NOTEST	0.0218017	0	0.0218017	#NAME?	0	1	1	no
ENSDARG00000095111	ENSDARG00000095111	si:dkey-192k22.2	1:17558397-17922126	RPE18	RPE23	NOTEST	0.0319924	0	0.0319924	#NAME?	0	1	1	no
ENSDARG00000095179	ENSDARG00000095179	si:ch211-235f1.3	1:2154147-2298326	RPE18	RPE23	OK	0.781489	0	0.781489	#NAME?	#NAME?	0.1595	0.336415	no
ENSDARG00000095193	ENSDARG00000095193	si:dkey-23c22.7	8:22371955-22456106	RPE18	RPE23	OK	1.85946	0	1.85946	#NAME?	#NAME?	0.13015	0.293004	no
ENSDARG00000095204	ENSDARG00000095204	si:ch211-197g22.1	18:30151516-30153577	RPE18	RPE23	NOTEST	0.157043	0	0.157043	#NAME?	0	1	1	no
ENSDARG00000095211	ENSDARG00000095211	si:ch211-10j20.3	20:39507964-39511379	RPE18	RPE23	NOTEST	0.026425	0	0.026425	#NAME?	0	1	1	no
ENSDARG00000095219	ENSDARG00000095219	si:dkey-145p14.6	9:33072544-33074435	RPE18	RPE23	NOTEST	1.21689	0	1.21689	#NAME?	0	1	1	no
ENSDARG00000095225	ENSDARG00000095225	si:ch211-139n6.11	10:40779170-40806404	RPE18	RPE23	NOTEST	0.049259	0	0.049259	#NAME?	0	1	1	no
ENSDARG00000095263	ENSDARG00000095263	si:dkey-145c18.4	18:33787494-33792318	RPE18	RPE23	NOTEST	0.029342	0	0.029342	#NAME?	0	1	1	no
ENSDARG00000095272	ENSDARG00000095272	htr7c	5:15992017-16077490	RPE18	RPE23	NOTEST	0.0271752	0	0.0271752	#NAME?	0	1	1	no
ENSDARG00000095277	ENSDARG00000095277	si:ch211-214p13.4	9:9308381-9311023	RPE18	RPE23	NOTEST	0.19233	0	0.19233	#NAME?	0	1	1	no
ENSDARG00000095314	ENSDARG00000095314	si:dkey-112g5.14	13:8684076-8968276	RPE18	RPE23	NOTEST	0.0328886	0	0.0328886	#NAME?	0	1	1	no
ENSDARG00000095338	ENSDARG00000095338	pimr77	19:23833754-23836367	RPE18	RPE23	NOTEST	0.13881	0	0.13881	#NAME?	0	1	1	no
ENSDARG00000095343	ENSDARG00000095343	si:ch211-284d12.2	2:47297240-47297877	RPE18	RPE23	NOTEST	0.0815596	0	0.0815596	#NAME?	0	1	1	no
ENSDARG00000095355	ENSDARG00000095355	si:dkey-78l4.7	22:19448825-19451281	RPE18	RPE23	NOTEST	0.0380994	0	0.0380994	#NAME?	0	1	1	no
ENSDARG00000095362	ENSDARG00000095362	si:ch211-77g15.32	2:48132497-48134378	RPE18	RPE23	NOTEST	0.39901	0	0.39901	#NAME?	0	1	1	no
ENSDARG00000095389	ENSDARG00000095389	si:dkey-11o15.9p	21:15292373-15294516	RPE18	RPE23	NOTEST	0.0149061	0	0.0149061	#NAME?	0	1	1	no
ENSDARG00000095395	ENSDARG00000095395	si:ch211-139n6.10	10:40779170-40806404	RPE18	RPE23	NOTEST	0.026095	0	0.026095	#NAME?	0	1	1	no
ENSDARG00000095407	ENSDARG00000095407	si:dkey-9i23.8	1:44101490-44110711	RPE18	RPE23	NOTEST	0.099242	0	0.099242	#NAME?	0	1	1	no
ENSDARG00000095439	ENSDARG00000095439	si:dkey-103k4.4	22:30531222-30533120	RPE18	RPE23	NOTEST	0.110646	0	0.110646	#NAME?	0	1	1	no
ENSDARG00000095487	ENSDARG00000095487	si:ch211-215m21.27	20:42878807-42881876	RPE18	RPE23	NOTEST	0.0513378	0	0.0513378	#NAME?	0	1	1	no
ENSDARG00000095494	ENSDARG00000095494	adgre6	1:55025468-55029685	RPE18	RPE23	NOTEST	0.0186242	0	0.0186242	#NAME?	0	1	1	no
ENSDARG00000095498	ENSDARG00000095498	si:ch211-238p8.10	10:40621576-40631880	RPE18	RPE23	NOTEST	0.0511033	0	0.0511033	#NAME?	0	1	1	no
ENSDARG00000095522	ENSDARG00000095522	si:dkey-71b5.3	16:22211395-22218204	RPE18	RPE23	OK	4.00334	0	4.00334	#NAME?	#NAME?	5e-05	0.000544841	yes
ENSDARG00000095530	ENSDARG00000095530	si:rp71-78h1.1	9:1866588-1882612	RPE18	RPE23	NOTEST	0.629471	0	0.629471	#NAME?	0	1	1	no
ENSDARG00000095561	ENSDARG00000095561	pimr147	10:34203623-34206812	RPE18	RPE23	NOTEST	0.0140252	0	0.0140252	#NAME?	0	1	1	no
ENSDARG00000095565	ENSDARG00000095565	si:dkey-65b13.1	20:33467334-33560119	RPE18	RPE23	NOTEST	0.0552145	0	0.0552145	#NAME?	0	1	1	no
ENSDARG00000095596	ENSDARG00000095596	si:dkeyp-4f2.6	4:33244478-33246112	RPE18	RPE23	NOTEST	0.932473	0	0.932473	#NAME?	0	1	1	no
ENSDARG00000095638	ENSDARG00000095638	si:dkey-284p5.3	19:33253022-33261916	RPE18	RPE23	NOTEST	0.0667505	0	0.0667505	#NAME?	0	1	1	no
ENSDARG00000095661	ENSDARG00000095661	si:dkey-211f1.2	5:9831496-9832125	RPE18	RPE23	NOTEST	0.183769	0	0.183769	#NAME?	0	1	1	no
ENSDARG00000095679	ENSDARG00000095679	si:dkey-73n10.10	18:18780615-18781828	RPE18	RPE23	NOTEST	0.0607947	0	0.0607947	#NAME?	0	1	1	no
ENSDARG00000095683	ENSDARG00000095683	taar19o	10:40756289-40757324	RPE18	RPE23	NOTEST	0.134971	0	0.134971	#NAME?	0	1	1	no
ENSDARG00000095693	ENSDARG00000095693	si:dkey-15g19.2	10:37324869-37455267	RPE18	RPE23	NOTEST	0.170766	0	0.170766	#NAME?	0	1	1	no
ENSDARG00000095723	ENSDARG00000095723	pimr144	10:34142730-34145919	RPE18	RPE23	NOTEST	0.0732644	0	0.0732644	#NAME?	0	1	1	no
ENSDARG00000095727	ENSDARG00000095727	si:ch1073-47b13.2	22:34809192-34843257	RPE18	RPE23	NOTEST	1.30477	0	1.30477	#NAME?	0	1	1	no
ENSDARG00000095728	ENSDARG00000095728	si:dkey-98l21.3p	19:33785243-33785574	RPE18	RPE23	NOTEST	0.434924	0	0.434924	#NAME?	0	1	1	no
ENSDARG00000095747	ENSDARG00000095747	cxcl11.8	5:38152133-38153789	RPE18	RPE23	NOTEST	0.0378917	0	0.0378917	#NAME?	0	1	1	no
ENSDARG00000095751	ENSDARG00000095751	zgc:77778	20:1377737-1385482	RPE18	RPE23	NOTEST	0.193066	0	0.193066	#NAME?	0	1	1	no
ENSDARG00000095755	ENSDARG00000095755	si:dkey-148f24.3	23:35870625-35870942	RPE18	RPE23	OK	6.54885	0	6.54885	#NAME?	#NAME?	0.00765	0.0357169	yes
ENSDARG00000095762	ENSDARG00000095762	taar10c	20:46241997-46251433	RPE18	RPE23	NOTEST	0.286258	0	0.286258	#NAME?	0	1	1	no
ENSDARG00000095786	ENSDARG00000095786	si:ch211-274k16.4	22:6243734-6252343	RPE18	RPE23	NOTEST	0.0478489	0	0.0478489	#NAME?	0	1	1	no
ENSDARG00000095836	ENSDARG00000095836	si:dkey-208b15.2	25:21076736-21149032	RPE18	RPE23	NOTEST	0.0388679	0	0.0388679	#NAME?	0	1	1	no
ENSDARG00000095838	ENSDARG00000095838	si:ch211-278b7.8	9:49137955-49167457	RPE18	RPE23	OK	0.962147	0	0.962147	#NAME?	#NAME?	0.24345	0.442294	no
ENSDARG00000095851	ENSDARG00000095851	si:ch211-151e11.1	22:6541133-6674702	RPE18	RPE23	NOTEST	0.259071	0	0.259071	#NAME?	0	1	1	no
ENSDARG00000095853	ENSDARG00000095853	si:ch211-57m13.3	10:6652374-6680467	RPE18	RPE23	NOTEST	0.0257844	0	0.0257844	#NAME?	0	1	1	no
ENSDARG00000095857	ENSDARG00000095857	si:ch211-280c4.3	23:17729446-17912784	RPE18	RPE23	NOTEST	0.0500357	0	0.0500357	#NAME?	0	1	1	no
ENSDARG00000095858	ENSDARG00000095858	si:ch73-374e19.1	9:6015109-6018135	RPE18	RPE23	NOTEST	0.0982996	0	0.0982996	#NAME?	0	1	1	no
ENSDARG00000095867	ENSDARG00000095867	si:ch73-132k15.2	8:50145360-50146882	RPE18	RPE23	OK	1.0144	0	1.0144	#NAME?	#NAME?	0.0592	0.167841	no
ENSDARG00000095872	ENSDARG00000095872	si:ch211-209l18.5	22:6541133-6674702	RPE18	RPE23	NOTEST	0.0470816	0	0.0470816	#NAME?	0	1	1	no
ENSDARG00000095877	ENSDARG00000095877	pimr121	3:3871689-3891633	RPE18	RPE23	NOTEST	0.0469972	0	0.0469972	#NAME?	0	1	1	no
ENSDARG00000095892	ENSDARG00000095892	si:dkey-151m22.9	1:34013500-34014549	RPE18	RPE23	NOTEST	0.0843118	0	0.0843118	#NAME?	0	1	1	no
ENSDARG00000095909	ENSDARG00000095909	si:ch211-253b18.3	3:10209879-10217042	RPE18	RPE23	NOTEST	0.0354735	0	0.0354735	#NAME?	0	1	1	no
ENSDARG00000095914	ENSDARG00000095914	si:dkey-209n16.2	6:31783206-32001026	RPE18	RPE23	NOTEST	0.177945	0	0.177945	#NAME?	0	1	1	no
ENSDARG00000095934	ENSDARG00000095934	si:dkey-151m22.8	1:34016126-34017601	RPE18	RPE23	NOTEST	0.0473874	0	0.0473874	#NAME?	0	1	1	no
ENSDARG00000095943	ENSDARG00000095943	si:dkey-11f7.4	16:9635204-9636307	RPE18	RPE23	OK	2.8461	0	2.8461	#NAME?	#NAME?	5e-05	0.000544841	yes
ENSDARG00000095952	ENSDARG00000095952	si:ch211-209l18.3	22:6485550-6490180	RPE18	RPE23	OK	7.66881	0	7.66881	#NAME?	#NAME?	0.0005	0.00396948	yes
ENSDARG00000095995	ENSDARG00000095995	si:ch211-103e16.4	25:25256433-25257646	RPE18	RPE23	NOTEST	0.0652105	0	0.0652105	#NAME?	0	1	1	no
ENSDARG00000096021	ENSDARG00000096021	si:dkey-11p23.12	16:41592046-41592831	RPE18	RPE23	NOTEST	0.100478	0	0.100478	#NAME?	0	1	1	no
ENSDARG00000096025	ENSDARG00000096025	taar20c1	10:40429572-40476266	RPE18	RPE23	NOTEST	0.050687	0	0.050687	#NAME?	0	1	1	no
ENSDARG00000096044	ENSDARG00000096044	si:ch211-145g9.6	1:51118760-51191656	RPE18	RPE23	NOTEST	0.223652	0	0.223652	#NAME?	0	1	1	no
ENSDARG00000096065	ENSDARG00000096065	si:dkey-156k2.7	4:48337864-48753889	RPE18	RPE23	NOTEST	0.122975	0	0.122975	#NAME?	0	1	1	no
ENSDARG00000096087	ENSDARG00000096087	taar20a	10:40411074-40412133	RPE18	RPE23	NOTEST	0.26557	0	0.26557	#NAME?	0	1	1	no
ENSDARG00000096106	ENSDARG00000096106	taar20r	10:40507508-40508561	RPE18	RPE23	NOTEST	0.0457147	0	0.0457147	#NAME?	0	1	1	no
ENSDARG00000096184	ENSDARG00000096184	si:dkey-21h14.14	4:11072014-11108007	RPE18	RPE23	NOTEST	0.0143035	0	0.0143035	#NAME?	0	1	1	no
ENSDARG00000096207	ENSDARG00000096207	si:ch73-263o4.3	4:28365769-28370841	RPE18	RPE23	NOTEST	0.109709	0	0.109709	#NAME?	0	1	1	no
ENSDARG00000096238	ENSDARG00000096238	si:dkey-156n14.10p	6:20121039-20121654	RPE18	RPE23	NOTEST	0.107647	0	0.107647	#NAME?	0	1	1	no
ENSDARG00000096269	ENSDARG00000096269	si:ch211-173n18.5	6:39494309-39634714	RPE18	RPE23	NOTEST	0.106543	0	0.106543	#NAME?	0	1	1	no
ENSDARG00000096276	ENSDARG00000096276	ighv6-1	3:33970763-33971192	RPE18	RPE23	NOTEST	0.173677	0	0.173677	#NAME?	0	1	1	no
ENSDARG00000096280	ENSDARG00000096280	ighz	3:33833738-33965713	RPE18	RPE23	NOTEST	0.0181839	0	0.0181839	#NAME?	0	1	1	no
ENSDARG00000096288	ENSDARG00000096288	si:dkey-163m14.5p	21:7422763-7423759	RPE18	RPE23	NOTEST	0.0773277	0	0.0773277	#NAME?	0	1	1	no
ENSDARG00000096295	ENSDARG00000096295	si:ch211-229o8.4	3:30187010-30215947	RPE18	RPE23	NOTEST	0.156209	0	0.156209	#NAME?	0	1	1	no
ENSDARG00000096301	ENSDARG00000096301	ighv1-4	3:33833738-33965713	RPE18	RPE23	OK	3.50194	0	3.50194	#NAME?	#NAME?	0.12975	0.292407	no
ENSDARG00000096313	ENSDARG00000096313	si:dkey-45d16.7p	6:20470681-20471327	RPE18	RPE23	OK	4.44417	0	4.44417	#NAME?	#NAME?	0.0203	0.0757103	no
ENSDARG00000096347	ENSDARG00000096347	si:dkey-23a11.3	3:28313863-28496605	RPE18	RPE23	NOTEST	0.0737183	0	0.0737183	#NAME?	0	1	1	no
ENSDARG00000096374	ENSDARG00000096374	pimr1	6:20476294-20481423	RPE18	RPE23	NOTEST	0.100777	0	0.100777	#NAME?	0	1	1	no
ENSDARG00000096377	ENSDARG00000096377	si:dkey-15h19.3p	3:34790301-34852165	RPE18	RPE23	NOTEST	0.289464	0	0.289464	#NAME?	0	1	1	no
ENSDARG00000096380	ENSDARG00000096380	defbl2	21:21789892-21791625	RPE18	RPE23	NOTEST	0.0331362	0	0.0331362	#NAME?	0	1	1	no
ENSDARG00000096395	ENSDARG00000096395	ighv11-1	3:33833738-33965713	RPE18	RPE23	NOTEST	0.240562	0	0.240562	#NAME?	0	1	1	no
ENSDARG00000096460	ENSDARG00000096460	si:ch211-147k9.3	25:21667855-21670093	RPE18	RPE23	NOTEST	0.0921109	0	0.0921109	#NAME?	0	1	1	no
ENSDARG00000096490	ENSDARG00000096490	si:ch211-239b20.1	25:9520615-9544406	RPE18	RPE23	NOTEST	0.0630019	0	0.0630019	#NAME?	0	1	1	no
ENSDARG00000096503	ENSDARG00000096503	si:ch211-152f2.5	1:56115710-56118915	RPE18	RPE23	NOTEST	0.0513239	0	0.0513239	#NAME?	0	1	1	no
ENSDARG00000096509	ENSDARG00000096509	si:dkey-27j5.9	1:56472706-56481448	RPE18	RPE23	NOTEST	0.0873801	0	0.0873801	#NAME?	0	1	1	no
ENSDARG00000096513	ENSDARG00000096513	si:dkey-54g2.6	20:13105087-13107203	RPE18	RPE23	NOTEST	0.0921782	0	0.0921782	#NAME?	0	1	1	no
ENSDARG00000096523	ENSDARG00000096523	si:ch73-94k4.5	1:56257528-56470916	RPE18	RPE23	NOTEST	0.0433186	0	0.0433186	#NAME?	0	1	1	no
ENSDARG00000096534	ENSDARG00000096534	si:dkey-27j5.8	1:56483299-56508074	RPE18	RPE23	NOTEST	0.0554662	0	0.0554662	#NAME?	0	1	1	no
ENSDARG00000096541	ENSDARG00000096541	si:dkey-121b10.8	1:51503266-51518868	RPE18	RPE23	OK	0.859326	0	0.859326	#NAME?	#NAME?	0.10715	0.256866	no
ENSDARG00000096555	ENSDARG00000096555	si:ch211-59g22.2	1:28647533-28648802	RPE18	RPE23	NOTEST	0.143476	0	0.143476	#NAME?	0	1	1	no
ENSDARG00000096558	ENSDARG00000096558	si:ch211-80j13.1	20:10365960-10435573	RPE18	RPE23	NOTEST	0.0161184	0	0.0161184	#NAME?	0	1	1	no
ENSDARG00000096564	ENSDARG00000096564	si:dkey-31e10.6p	1:9988731-9998038	RPE18	RPE23	NOTEST	0.346919	0	0.346919	#NAME?	0	1	1	no
ENSDARG00000096570	ENSDARG00000096570	si:dkey-27j5.7	1:56520808-56523377	RPE18	RPE23	NOTEST	0.0599186	0	0.0599186	#NAME?	0	1	1	no
ENSDARG00000096576	ENSDARG00000096576	si:ch211-286b5.6	1:54596278-54609609	RPE18	RPE23	NOTEST	0.0794847	0	0.0794847	#NAME?	0	1	1	no
ENSDARG00000096577	ENSDARG00000096577	adgre9	1:54801001-54837533	RPE18	RPE23	OK	1.52945	0	1.52945	#NAME?	#NAME?	5e-05	0.000544841	yes
ENSDARG00000096579	ENSDARG00000096579	si:dkey-9c18.3	1:54798350-54799484	RPE18	RPE23	OK	6.20793	0	6.20793	#NAME?	#NAME?	5e-05	0.000544841	yes
ENSDARG00000096586	ENSDARG00000096586	MFAP4 (1 of many)	1:58285430-58362451	RPE18	RPE23	NOTEST	0.153016	0	0.153016	#NAME?	0	1	1	no
ENSDARG00000096609	ENSDARG00000096609	si:dkey-29f10.2	20:14558927-14559646	RPE18	RPE23	NOTEST	0.578483	0	0.578483	#NAME?	0	1	1	no
ENSDARG00000096641	ENSDARG00000096641	si:dkey-208k4.7	19:18906015-18918831	RPE18	RPE23	NOTEST	0.294133	0	0.294133	#NAME?	0	1	1	no
ENSDARG00000096649	ENSDARG00000096649	adgre19	1:54905464-54910015	RPE18	RPE23	NOTEST	0.232467	0	0.232467	#NAME?	0	1	1	no
ENSDARG00000096656	ENSDARG00000096656	si:ch211-1f22.6	1:56137312-56142378	RPE18	RPE23	NOTEST	0.0239091	0	0.0239091	#NAME?	0	1	1	no
ENSDARG00000096663	ENSDARG00000096663	si:dkey-249p7.4	20:14060125-14063234	RPE18	RPE23	NOTEST	0.067263	0	0.067263	#NAME?	0	1	1	no
ENSDARG00000096671	ENSDARG00000096671	si:ch73-94k4.3	1:56257528-56470916	RPE18	RPE23	NOTEST	0.0598137	0	0.0598137	#NAME?	0	1	1	no
ENSDARG00000096674	ENSDARG00000096674	si:dkey-49c17.2	12:31680128-31703703	RPE18	RPE23	NOTEST	0.168831	0	0.168831	#NAME?	0	1	1	no
ENSDARG00000096686	ENSDARG00000096686	si:rp71-1c10.9	12:28940004-29105361	RPE18	RPE23	NOTEST	0.120332	0	0.120332	#NAME?	0	1	1	no
ENSDARG00000096693	ENSDARG00000096693	si:dkey-29b5.3	12:22043190-22099472	RPE18	RPE23	OK	0.84331	0	0.84331	#NAME?	#NAME?	0.00055	0.00429106	yes
ENSDARG00000096699	ENSDARG00000096699	si:dkey-14a7.5	20:43223053-43492397	RPE18	RPE23	OK	0.607131	0	0.607131	#NAME?	#NAME?	0.13585	0.301576	no
ENSDARG00000096716	ENSDARG00000096716	hmx3b	12:49200474-49201521	RPE18	RPE23	NOTEST	0.0686415	0	0.0686415	#NAME?	0	1	1	no
ENSDARG00000096726	ENSDARG00000096726	si:ch211-250m6.2	4:76201260-76361603	RPE18	RPE23	NOTEST	0.201512	0	0.201512	#NAME?	0	1	1	no
ENSDARG00000096727	ENSDARG00000096727	si:dkey-94l16.6	12:404096-522085	RPE18	RPE23	NOTEST	0.179208	0	0.179208	#NAME?	0	1	1	no
ENSDARG00000096732	ENSDARG00000096732	si:dkey-263b2.2	20:28005154-28033910	RPE18	RPE23	NOTEST	0.0198875	0	0.0198875	#NAME?	0	1	1	no
ENSDARG00000096740	ENSDARG00000096740	si:dkeyp-67e6.3	12:33482513-33486586	RPE18	RPE23	NOTEST	0.0143256	0	0.0143256	#NAME?	0	1	1	no
ENSDARG00000096742	ENSDARG00000096742	si:ch1073-209b21.1	12:35409088-35424768	RPE18	RPE23	NOTEST	0.195842	0	0.195842	#NAME?	0	1	1	no
ENSDARG00000096753	ENSDARG00000096753	si:ch211-105d18.6	20:51193141-51454060	RPE18	RPE23	NOTEST	0.199044	0	0.199044	#NAME?	0	1	1	no
ENSDARG00000096758	ENSDARG00000096758	si:dkey-117p18.2	20:24466856-24474843	RPE18	RPE23	NOTEST	0.0878966	0	0.0878966	#NAME?	0	1	1	no
ENSDARG00000096760	ENSDARG00000096760	si:rp71-1c10.8	12:28871405-28873456	RPE18	RPE23	NOTEST	0.102024	0	0.102024	#NAME?	0	1	1	no
ENSDARG00000096780	ENSDARG00000096780	si:ch211-225b10.2	12:30314930-30318062	RPE18	RPE23	NOTEST	0.0605157	0	0.0605157	#NAME?	0	1	1	no
ENSDARG00000096799	ENSDARG00000096799	si:dkey-14i9.1	12:20685137-20763768	RPE18	RPE23	NOTEST	0.0553443	0	0.0553443	#NAME?	0	1	1	no
ENSDARG00000096806	ENSDARG00000096806	si:ch211-10j20.8	20:39513849-39551094	RPE18	RPE23	NOTEST	1.24306	0	1.24306	#NAME?	0	1	1	no
ENSDARG00000096807	ENSDARG00000096807	si:ch211-119b12.9	20:46365185-46402091	RPE18	RPE23	NOTEST	0.0656544	0	0.0656544	#NAME?	0	1	1	no
ENSDARG00000096831	ENSDARG00000096831	si:dkey-73p2.5	3:4493689-4515952	RPE18	RPE23	NOTEST	0.329256	0	0.329256	#NAME?	0	1	1	no
ENSDARG00000096848	ENSDARG00000096848	si:dkey-97i18.7	16:31550899-31553780	RPE18	RPE23	NOTEST	0.0329933	0	0.0329933	#NAME?	0	1	1	no
ENSDARG00000096863	ENSDARG00000096863	si:ch73-380l3.4	15:38144849-38148414	RPE18	RPE23	NOTEST	0.0103977	0	0.0103977	#NAME?	0	1	1	no
ENSDARG00000096869	ENSDARG00000096869	si:dkey-69p21.1	2:40768780-40857985	RPE18	RPE23	NOTEST	0.121629	0	0.121629	#NAME?	0	1	1	no
ENSDARG00000096900	ENSDARG00000096900	si:ch211-287n14.5	24:28892924-28895740	RPE18	RPE23	NOTEST	0.259505	0	0.259505	#NAME?	0	1	1	no
ENSDARG00000096903	ENSDARG00000096903	si:ch211-170n20.4	6:43253428-43390384	RPE18	RPE23	NOTEST	0.0551284	0	0.0551284	#NAME?	0	1	1	no
ENSDARG00000096921	ENSDARG00000096921	si:ch211-260m3.6	3:24306531-24334246	RPE18	RPE23	NOTEST	0.171735	0	0.171735	#NAME?	0	1	1	no
ENSDARG00000096925	ENSDARG00000096925	si:dkey-49o11.2	5:26295949-26306633	RPE18	RPE23	NOTEST	0.243382	0	0.243382	#NAME?	0	1	1	no
ENSDARG00000096963	ENSDARG00000096963	si:ch211-185a18.2	17:10919171-11214407	RPE18	RPE23	OK	0.947771	0	0.947771	#NAME?	#NAME?	0.2203	0.415898	no
ENSDARG00000096975	ENSDARG00000096975	si:dkeyp-93a5.3	25:18646039-18648430	RPE18	RPE23	NOTEST	0.0187847	0	0.0187847	#NAME?	0	1	1	no
ENSDARG00000096983	ENSDARG00000096983	si:dkeyp-19h3.8	25:18997279-19020176	RPE18	RPE23	OK	0.57998	0	0.57998	#NAME?	#NAME?	0.13475	0.29998	no
ENSDARG00000096994	ENSDARG00000096994	si:dkey-31n5.2	3:22966179-23049895	RPE18	RPE23	NOTEST	0.234224	0	0.234224	#NAME?	0	1	1	no
ENSDARG00000097041	ENSDARG00000097041	si:dkey-84k15.7	17:43547311-43567956	RPE18	RPE23	NOTEST	0.303985	0	0.303985	#NAME?	0	1	1	no
ENSDARG00000097043	ENSDARG00000097043	si:ch211-80m8.4	10:31794629-31838756	RPE18	RPE23	NOTEST	0.152531	0	0.152531	#NAME?	0	1	1	no
ENSDARG00000097051	ENSDARG00000097051	si:dkey-218l23.4	25:18880696-18910276	RPE18	RPE23	NOTEST	0.136655	0	0.136655	#NAME?	0	1	1	no
ENSDARG00000097059	ENSDARG00000097059	si:dkey-159n16.4	4:47771777-47905558	RPE18	RPE23	NOTEST	0.0381656	0	0.0381656	#NAME?	0	1	1	no
ENSDARG00000097076	ENSDARG00000097076	si:ch211-162h21.1	11:38347329-38347580	RPE18	RPE23	OK	6.36384	0	6.36384	#NAME?	#NAME?	0.0536	0.156116	no
ENSDARG00000097120	ENSDARG00000097120	si:ch211-199d18.3	5:55804515-55843608	RPE18	RPE23	NOTEST	0.00883125	0	0.00883125	#NAME?	0	1	1	no
ENSDARG00000097121	ENSDARG00000097121	si:ch73-365i12.4	25:4576672-4606694	RPE18	RPE23	NOTEST	0.0871844	0	0.0871844	#NAME?	0	1	1	no
ENSDARG00000097128	ENSDARG00000097128	si:ch211-117k16.4	25:2573832-2578374	RPE18	RPE23	NOTEST	0.126695	0	0.126695	#NAME?	0	1	1	no
ENSDARG00000097133	ENSDARG00000097133	si:dkey-24g18.4	7:23298578-23303020	RPE18	RPE23	NOTEST	0.0261896	0	0.0261896	#NAME?	0	1	1	no
ENSDARG00000097139	ENSDARG00000097139	si:dkey-5i16.3	4:47933333-47935656	RPE18	RPE23	NOTEST	0.0956868	0	0.0956868	#NAME?	0	1	1	no
ENSDARG00000097141	ENSDARG00000097141	si:dkey-11e6.7	6:16727801-16729647	RPE18	RPE23	NOTEST	0.0681622	0	0.0681622	#NAME?	0	1	1	no
ENSDARG00000097146	ENSDARG00000097146	si:ch211-248a16.3	24:9129562-9146249	RPE18	RPE23	OK	2.03638	0	2.03638	#NAME?	#NAME?	0.0001	0.00100927	yes
ENSDARG00000097171	ENSDARG00000097171	si:ch211-229n1.4	15:46451216-46545717	RPE18	RPE23	NOTEST	0.0403207	0	0.0403207	#NAME?	0	1	1	no
ENSDARG00000097183	ENSDARG00000097183	si:ch211-90h23.2	6:32339159-32521289	RPE18	RPE23	NOTEST	0.136282	0	0.136282	#NAME?	0	1	1	no
ENSDARG00000097185	ENSDARG00000097185	si:ch73-236e11.5	23:29962547-30504802	RPE18	RPE23	NOTEST	0.257142	0	0.257142	#NAME?	0	1	1	no
ENSDARG00000097216	ENSDARG00000097216	taf8	23:32465880-32503785	RPE18	RPE23	NOTEST	0.110598	0	0.110598	#NAME?	0	1	1	no
ENSDARG00000097259	ENSDARG00000097259	si:rp71-80i17.2	6:37216013-37238294	RPE18	RPE23	NOTEST	0.338555	0	0.338555	#NAME?	0	1	1	no
ENSDARG00000097267	ENSDARG00000097267	si:ch211-266k8.6	25:16456808-16458357	RPE18	RPE23	NOTEST	0.145836	0	0.145836	#NAME?	0	1	1	no
ENSDARG00000097274	ENSDARG00000097274	si:ch73-171a6.6	24:39286360-39294198	RPE18	RPE23	OK	0.627004	0	0.627004	#NAME?	#NAME?	0.179	0.363444	no
ENSDARG00000097282	ENSDARG00000097282	si:ch211-137i24.15	5:23778769-23790360	RPE18	RPE23	NOTEST	0.051749	0	0.051749	#NAME?	0	1	1	no
ENSDARG00000097323	ENSDARG00000097323	si:ch211-14i3.2	11:17888829-17896268	RPE18	RPE23	NOTEST	0.0201331	0	0.0201331	#NAME?	0	1	1	no
ENSDARG00000097339	ENSDARG00000097339	slc9a1	17:53309478-53309937	RPE18	RPE23	NOTEST	0.126034	0	0.126034	#NAME?	0	1	1	no
ENSDARG00000097348	ENSDARG00000097348	si:dkey-11e6.6	6:16906034-16907353	RPE18	RPE23	OK	0.667382	0	0.667382	#NAME?	#NAME?	5e-05	0.000544841	yes
ENSDARG00000097358	ENSDARG00000097358	si:dkey-151m15.8	3:29582368-29732738	RPE18	RPE23	NOTEST	0.119202	0	0.119202	#NAME?	0	1	1	no
ENSDARG00000097387	ENSDARG00000097387	si:ch73-275m14.1	3:25690041-25718915	RPE18	RPE23	NOTEST	0.0603329	0	0.0603329	#NAME?	0	1	1	no
ENSDARG00000097390	ENSDARG00000097390	si:ch73-156f22.2	15:467397-468525	RPE18	RPE23	NOTEST	0.339465	0	0.339465	#NAME?	0	1	1	no
ENSDARG00000097404	ENSDARG00000097404	si:dkeyp-118e10.6	15:16099846-16109482	RPE18	RPE23	NOTEST	0.0695898	0	0.0695898	#NAME?	0	1	1	no
ENSDARG00000097417	ENSDARG00000097417	si:ch211-59d13.3	6:55437978-55574102	RPE18	RPE23	NOTEST	0.0319299	0	0.0319299	#NAME?	0	1	1	no
ENSDARG00000097427	ENSDARG00000097427	si:dkey-66d18.2	4:21932633-21975309	RPE18	RPE23	NOTEST	0.3372	0	0.3372	#NAME?	0	1	1	no
ENSDARG00000097448	ENSDARG00000097448	cep19	15:42133373-42133713	RPE18	RPE23	OK	1.05726	0	1.05726	#NAME?	#NAME?	0.00945	0.0420756	yes
ENSDARG00000097455	ENSDARG00000097455	si:ch211-126h24.1	11:27345519-27455694	RPE18	RPE23	NOTEST	0.161191	0	0.161191	#NAME?	0	1	1	no
ENSDARG00000097460	ENSDARG00000097460	si:zfos-1537b9.2	6:57401436-57479601	RPE18	RPE23	NOTEST	0.524068	0	0.524068	#NAME?	0	1	1	no
ENSDARG00000097468	ENSDARG00000097468	si:ch73-1f23.1	3:10736340-10740879	RPE18	RPE23	NOTEST	0.037224	0	0.037224	#NAME?	0	1	1	no
ENSDARG00000097471	ENSDARG00000097471	tceb2	3:30927621-30948404	RPE18	RPE23	OK	2.05926	0	2.05926	#NAME?	#NAME?	0.2075	0.400644	no
ENSDARG00000097506	ENSDARG00000097506	si:ch211-139o3.1	3:25416123-25515601	RPE18	RPE23	OK	0.602967	0	0.602967	#NAME?	#NAME?	0.21485	0.409641	no
ENSDARG00000097508	ENSDARG00000097508	si:dkey-42l23.8	15:37657984-37831782	RPE18	RPE23	NOTEST	0.0290857	0	0.0290857	#NAME?	0	1	1	no
ENSDARG00000097522	ENSDARG00000097522	si:ch211-89i1.3	6:18067655-18068466	RPE18	RPE23	NOTEST	0.494133	0	0.494133	#NAME?	0	1	1	no
ENSDARG00000097562	ENSDARG00000097562	si:ch211-220f13.5	2:42923930-43015837	RPE18	RPE23	NOTEST	0.172978	0	0.172978	#NAME?	0	1	1	no
ENSDARG00000097566	ENSDARG00000097566	si:ch211-256e16.10	3:57967609-57978339	RPE18	RPE23	NOTEST	0.0220152	0	0.0220152	#NAME?	0	1	1	no
ENSDARG00000097574	ENSDARG00000097574	si:ch211-160m12.2	6:29851651-29853018	RPE18	RPE23	NOTEST	0.0951886	0	0.0951886	#NAME?	0	1	1	no
ENSDARG00000097579	ENSDARG00000097579	si:ch211-95o16.4	4:25961173-26027343	RPE18	RPE23	NOTEST	0.169245	0	0.169245	#NAME?	0	1	1	no
ENSDARG00000097586	ENSDARG00000097586	si:dkey-236a14.14	2:19847113-19918491	RPE18	RPE23	NOTEST	0.488899	0	0.488899	#NAME?	0	1	1	no
ENSDARG00000097623	ENSDARG00000097623	si:dkey-193d10.10	17:46886886-46895592	RPE18	RPE23	NOTEST	0.136655	0	0.136655	#NAME?	0	1	1	no
ENSDARG00000097640	ENSDARG00000097640	si:dkeyp-21h4.2	3:25552335-25570670	RPE18	RPE23	NOTEST	0.397985	0	0.397985	#NAME?	0	1	1	no
ENSDARG00000097677	ENSDARG00000097677	igl4c1	25:36722752-36751522	RPE18	RPE23	NOTEST	0.159774	0	0.159774	#NAME?	0	1	1	no
ENSDARG00000097681	ENSDARG00000097681	si:ch211-244k5.1	17:46964109-46965000	RPE18	RPE23	NOTEST	0.111743	0	0.111743	#NAME?	0	1	1	no
ENSDARG00000097686	ENSDARG00000097686	si:ch1073-277f7.3	8:2739565-2747999	RPE18	RPE23	NOTEST	0.221512	0	0.221512	#NAME?	0	1	1	no
ENSDARG00000097698	ENSDARG00000097698	si:dkey-117a8.4	15:37657984-37831782	RPE18	RPE23	NOTEST	0.0329151	0	0.0329151	#NAME?	0	1	1	no
ENSDARG00000097713	ENSDARG00000097713	si:dkey-159n16.3	4:47771777-47905558	RPE18	RPE23	NOTEST	0.0829239	0	0.0829239	#NAME?	0	1	1	no
ENSDARG00000097725	ENSDARG00000097725	si:dkey-96g2.1	15:42085705-42090626	RPE18	RPE23	NOTEST	0.0509588	0	0.0509588	#NAME?	0	1	1	no
ENSDARG00000097728	ENSDARG00000097728	si:dkey-23a23.3	4:29185113-29187996	RPE18	RPE23	NOTEST	0.245565	0	0.245565	#NAME?	0	1	1	no
ENSDARG00000097748	ENSDARG00000097748	si:dkey-101c24.2	9:28588614-28592388	RPE18	RPE23	NOTEST	0.283307	0	0.283307	#NAME?	0	1	1	no
ENSDARG00000097777	ENSDARG00000097777	si:ch211-136a14.5	3:42052351-42062138	RPE18	RPE23	OK	3.26915	0	3.26915	#NAME?	#NAME?	0.14725	0.318539	no
ENSDARG00000097791	ENSDARG00000097791	si:ch1073-277f7.2	8:2739565-2747999	RPE18	RPE23	NOTEST	0.0416692	0	0.0416692	#NAME?	0	1	1	no
ENSDARG00000097811	ENSDARG00000097811	si:ch211-42i6.1	4:48003945-48005250	RPE18	RPE23	NOTEST	0.374548	0	0.374548	#NAME?	0	1	1	no
ENSDARG00000097817	ENSDARG00000097817	si:ch211-214o2.2	17:29359890-29754676	RPE18	RPE23	NOTEST	0.0659183	0	0.0659183	#NAME?	0	1	1	no
ENSDARG00000097851	ENSDARG00000097851	si:ch211-256e16.9	3:57987089-57989295	RPE18	RPE23	NOTEST	0.0431563	0	0.0431563	#NAME?	0	1	1	no
ENSDARG00000097910	ENSDARG00000097910	si:dkeyp-7a3.3	24:35992232-36042293	RPE18	RPE23	NOTEST	0.202672	0	0.202672	#NAME?	0	1	1	no
ENSDARG00000097977	ENSDARG00000097977	si:dkey-11k1.3	17:25875093-25879369	RPE18	RPE23	NOTEST	0.142644	0	0.142644	#NAME?	0	1	1	no
ENSDARG00000097987	ENSDARG00000097987	si:ch211-198e20.6	15:25093216-25119465	RPE18	RPE23	NOTEST	0.0367528	0	0.0367528	#NAME?	0	1	1	no
ENSDARG00000097994	ENSDARG00000097994	si:ch211-87j1.7	25:35070291-35094948	RPE18	RPE23	NOTEST	0.0677093	0	0.0677093	#NAME?	0	1	1	no
ENSDARG00000098020	ENSDARG00000098020	si:ch211-241d24.5	6:42638423-42645497	RPE18	RPE23	NOTEST	0.0156888	0	0.0156888	#NAME?	0	1	1	no
ENSDARG00000098041	ENSDARG00000098041	si:ch211-229i10.1	24:33241088-33306755	RPE18	RPE23	NOTEST	0.490169	0	0.490169	#NAME?	0	1	1	no
ENSDARG00000098067	ENSDARG00000098067	si:ch211-153i8.4	13:10228016-10324971	RPE18	RPE23	NOTEST	0.370672	0	0.370672	#NAME?	0	1	1	no
ENSDARG00000098073	ENSDARG00000098073	CABZ01027575.1	16:47133963-47135081	RPE18	RPE23	NOTEST	0.022264	0	0.022264	#NAME?	0	1	1	no
ENSDARG00000098077	ENSDARG00000098077	si:dkey-238o14.3	4:61353621-61392967	RPE18	RPE23	NOTEST	0.0976146	0	0.0976146	#NAME?	0	1	1	no
ENSDARG00000098091	ENSDARG00000098091	si:ch211-266i2.2	13:20725628-20728445	RPE18	RPE23	NOTEST	0.456829	0	0.456829	#NAME?	0	1	1	no
ENSDARG00000098097	ENSDARG00000098097	si:ch211-241c24.3	7:8324373-8331232	RPE18	RPE23	NOTEST	0.259653	0	0.259653	#NAME?	0	1	1	no
ENSDARG00000098106	ENSDARG00000098106	si:ch211-215e19.8	2:51517444-51581972	RPE18	RPE23	NOTEST	0.0972142	0	0.0972142	#NAME?	0	1	1	no
ENSDARG00000098117	ENSDARG00000098117	BX572103.1	4:65212949-65213816	RPE18	RPE23	NOTEST	0.0367528	0	0.0367528	#NAME?	0	1	1	no
ENSDARG00000098125	ENSDARG00000098125	CABZ01072550.1	5:2482630-2484196	RPE18	RPE23	NOTEST	0.0296791	0	0.0296791	#NAME?	0	1	1	no
ENSDARG00000098145	ENSDARG00000098145	si:ch211-223g7.1p	4:52504611-52574015	RPE18	RPE23	NOTEST	0.120287	0	0.120287	#NAME?	0	1	1	no
ENSDARG00000098147	ENSDARG00000098147	si:ch211-177d9.1	12:41449759-41509356	RPE18	RPE23	NOTEST	0.0248134	0	0.0248134	#NAME?	0	1	1	no
ENSDARG00000098157	ENSDARG00000098157	si:dkeyp-30d6.4	3:9054945-9055783	RPE18	RPE23	NOTEST	0.254918	0	0.254918	#NAME?	0	1	1	no
ENSDARG00000098184	ENSDARG00000098184	si:dkey-24m14.5	7:47993352-48024949	RPE18	RPE23	NOTEST	0.056867	0	0.056867	#NAME?	0	1	1	no
ENSDARG00000098197	ENSDARG00000098197	si:zfos-632h11.8	19:24932-325377	RPE18	RPE23	NOTEST	0.137385	0	0.137385	#NAME?	0	1	1	no
ENSDARG00000098246	ENSDARG00000098246	si:ch211-11c3.5	11:36215497-36425284	RPE18	RPE23	NOTEST	0.0734851	0	0.0734851	#NAME?	0	1	1	no
ENSDARG00000098316	ENSDARG00000098316	si:ch211-128b10.8	18:32047644-32052663	RPE18	RPE23	NOTEST	0.152659	0	0.152659	#NAME?	0	1	1	no
ENSDARG00000098326	ENSDARG00000098326	si:dkey-172h23.1	7:14747561-14836088	RPE18	RPE23	NOTEST	0.181034	0	0.181034	#NAME?	0	1	1	no
ENSDARG00000098342	ENSDARG00000098342	si:ch211-250c4.9	13:7822536-7823409	RPE18	RPE23	OK	1.09891	0	1.09891	#NAME?	#NAME?	5e-05	0.000544841	yes
ENSDARG00000098394	ENSDARG00000098394	si:ch211-106g8.11	2:36294527-36295323	RPE18	RPE23	NOTEST	0.33269	0	0.33269	#NAME?	0	1	1	no
ENSDARG00000098402	ENSDARG00000098402	CABZ01088311.1	16:47278433-47279186	RPE18	RPE23	NOTEST	0.157046	0	0.157046	#NAME?	0	1	1	no
ENSDARG00000098492	ENSDARG00000098492	olfcd2	18:33078265-33082919	RPE18	RPE23	NOTEST	0.00516016	0	0.00516016	#NAME?	0	1	1	no
ENSDARG00000098576	ENSDARG00000098576	ggt1l2.2	1:57543717-57663774	RPE18	RPE23	NOTEST	0.0168784	0	0.0168784	#NAME?	0	1	1	no
ENSDARG00000098621	ENSDARG00000098621	si:dkeyp-82b4.5	4:37601476-37726763	RPE18	RPE23	NOTEST	0.0684063	0	0.0684063	#NAME?	0	1	1	no
ENSDARG00000098629	ENSDARG00000098629	si:ch211-106g8.27	2:36230439-36231036	RPE18	RPE23	NOTEST	0.153098	0	0.153098	#NAME?	0	1	1	no
ENSDARG00000098665	ENSDARG00000098665	si:ch211-89l23.2	24:34226580-34230351	RPE18	RPE23	NOTEST	0.211466	0	0.211466	#NAME?	0	1	1	no
ENSDARG00000098682	ENSDARG00000098682	Metazoa_SRP	11:12245901-12632880	RPE18	RPE23	OK	1.81455	0	1.81455	#NAME?	#NAME?	0.0489	0.146032	no
ENSDARG00000098741	ENSDARG00000098741	si:dkey-165o8.4p	4:73944980-74722238	RPE18	RPE23	NOTEST	0.0676727	0	0.0676727	#NAME?	0	1	1	no
ENSDARG00000098744	ENSDARG00000098744	si:dkey-285j18.2	14:5383815-5404795	RPE18	RPE23	NOTEST	0.258032	0	0.258032	#NAME?	0	1	1	no
ENSDARG00000098768	ENSDARG00000098768	si:ch211-284a16.4	20:49087294-49153203	RPE18	RPE23	NOTEST	0.370746	0	0.370746	#NAME?	0	1	1	no
ENSDARG00000098799	ENSDARG00000098799	si:ch211-194m7.5	25:13224801-13230472	RPE18	RPE23	NOTEST	0.0417431	0	0.0417431	#NAME?	0	1	1	no
ENSDARG00000098818	ENSDARG00000098818	si:dkey-58i8.5	7:39449299-39451699	RPE18	RPE23	NOTEST	0.0919772	0	0.0919772	#NAME?	0	1	1	no
ENSDARG00000098835	ENSDARG00000098835	si:ch211-171l17.6	4:67983876-68285737	RPE18	RPE23	NOTEST	0.235769	0	0.235769	#NAME?	0	1	1	no
ENSDARG00000098848	ENSDARG00000098848	U1	4:65773805-65773969	RPE18	RPE23	OK	42.7247	0	42.7247	#NAME?	#NAME?	0.00225	0.0135582	yes
ENSDARG00000099052	ENSDARG00000099052	si:ch211-106g8.64	2:36223904-36224402	RPE18	RPE23	NOTEST	0.257676	0	0.257676	#NAME?	0	1	1	no
ENSDARG00000099073	ENSDARG00000099073	si: zfos-741a10.4	14:634736-745362	RPE18	RPE23	NOTEST	0.103952	0	0.103952	#NAME?	0	1	1	no
ENSDARG00000099158	ENSDARG00000099158	si:ch211-157p5.4	22:7003534-7138725	RPE18	RPE23	NOTEST	0.0250008	0	0.0250008	#NAME?	0	1	1	no
ENSDARG00000099163	ENSDARG00000099163	Metazoa_SRP	11:12178036-12178334	RPE18	RPE23	NOTEST	0.24869	0	0.24869	#NAME?	0	1	1	no
ENSDARG00000099169	ENSDARG00000099169	cxcl8b.3	7:7585786-7590293	RPE18	RPE23	NOTEST	0.0104517	0	0.0104517	#NAME?	0	1	1	no
ENSDARG00000099171	ENSDARG00000099171	si:dkey-83h2.2	15:3819223-3820923	RPE18	RPE23	NOTEST	0.144682	0	0.144682	#NAME?	0	1	1	no
ENSDARG00000099219	ENSDARG00000099219	BX649434.1	3:18153467-18223883	RPE18	RPE23	NOTEST	0.0367528	0	0.0367528	#NAME?	0	1	1	no
ENSDARG00000099233	ENSDARG00000099233	si:zfos-2372e4.1	25:4624543-4631395	RPE18	RPE23	NOTEST	0.0656289	0	0.0656289	#NAME?	0	1	1	no
ENSDARG00000099259	ENSDARG00000099259	si:ch211-106g8.12	2:36269255-36269836	RPE18	RPE23	NOTEST	0.233761	0	0.233761	#NAME?	0	1	1	no
ENSDARG00000099268	ENSDARG00000099268	si:dkeyp-13d12.11	2:31894252-31894607	RPE18	RPE23	NOTEST	0.317158	0	0.317158	#NAME?	0	1	1	no
ENSDARG00000099319	ENSDARG00000099319	CU651657.1	1:25584-27255	RPE18	RPE23	NOTEST	0.281329	0	0.281329	#NAME?	0	1	1	no
ENSDARG00000099365	ENSDARG00000099365	evx1	19:20145019-20298260	RPE18	RPE23	OK	0.535966	0	0.535966	#NAME?	#NAME?	0.1581	0.334448	no
ENSDARG00000099372	ENSDARG00000099372	si:dkeyp-3b12.12	4:53849400-53849574	RPE18	RPE23	NOTEST	2.71828	0	2.71828	#NAME?	0	1	1	no
ENSDARG00000099388	ENSDARG00000099388	si:dkey-23n7.5	7:38479612-38514487	RPE18	RPE23	NOTEST	0.291253	0	0.291253	#NAME?	0	1	1	no
ENSDARG00000099404	ENSDARG00000099404	CR753902.1	9:53151080-53274697	RPE18	RPE23	NOTEST	0.0983692	0	0.0983692	#NAME?	0	1	1	no
ENSDARG00000099421	ENSDARG00000099421	si:ch73-236c18.9	1:57773107-57791317	RPE18	RPE23	NOTEST	0.0380018	0	0.0380018	#NAME?	0	1	1	no
ENSDARG00000099454	ENSDARG00000099454	si:ch211-106g8.33	2:36266942-36267274	RPE18	RPE23	OK	4.46021	0	4.46021	#NAME?	#NAME?	5e-05	0.000544841	yes
ENSDARG00000099468	ENSDARG00000099468	si:dkey-262j3.12	14:2200810-2349164	RPE18	RPE23	NOTEST	0.0158445	0	0.0158445	#NAME?	0	1	1	no
ENSDARG00000099495	ENSDARG00000099495	si:ch73-309g22.1	15:3768786-3786791	RPE18	RPE23	NOTEST	0.0791667	0	0.0791667	#NAME?	0	1	1	no
ENSDARG00000099508	ENSDARG00000099508	CABZ01049362.1	1:56057329-56058394	RPE18	RPE23	OK	1.84524	0	1.84524	#NAME?	#NAME?	5e-05	0.000544841	yes
ENSDARG00000099543	ENSDARG00000099543	si:dkey-15b23.1	7:11436060-11480318	RPE18	RPE23	NOTEST	0.324361	0	0.324361	#NAME?	0	1	1	no
ENSDARG00000099638	ENSDARG00000099638	si:ch211-106g8.21	2:36239365-36239944	RPE18	RPE23	NOTEST	0.10148	0	0.10148	#NAME?	0	1	1	no
ENSDARG00000099661	ENSDARG00000099661	BX572103.2	4:65066131-65181818	RPE18	RPE23	NOTEST	0.136468	0	0.136468	#NAME?	0	1	1	no
ENSDARG00000099702	ENSDARG00000099702	CABZ01103755.1	24:41790491-42236180	RPE18	RPE23	NOTEST	0.0230834	0	0.0230834	#NAME?	0	1	1	no
ENSDARG00000099707	ENSDARG00000099707	si:ch211-200n15.2	16:34962067-35377055	RPE18	RPE23	NOTEST	0.225541	0	0.225541	#NAME?	0	1	1	no
ENSDARG00000099712	ENSDARG00000099712	zgc:163073	12:4801898-4806061	RPE18	RPE23	NOTEST	0.0158042	0	0.0158042	#NAME?	0	1	1	no
ENSDARG00000099738	ENSDARG00000099738	ccr9b	24:11934195-11943208	RPE18	RPE23	NOTEST	0.027293	0	0.027293	#NAME?	0	1	1	no
ENSDARG00000099772	ENSDARG00000099772	si:ch73-302a4.4	14:844766-880928	RPE18	RPE23	NOTEST	0.0146865	0	0.0146865	#NAME?	0	1	1	no
ENSDARG00000099780	ENSDARG00000099780	si:dkeyp-91b5.1	2:18756300-18756849	RPE18	RPE23	NOTEST	0.0857111	0	0.0857111	#NAME?	0	1	1	no
ENSDARG00000099785	ENSDARG00000099785	si:dkey-146m20.13	4:34783988-34784759	RPE18	RPE23	NOTEST	0.0550057	0	0.0550057	#NAME?	0	1	1	no
ENSDARG00000099809	ENSDARG00000099809	si:ch211-202g13.2	3:19223422-19822034	RPE18	RPE23	NOTEST	0.749015	0	0.749015	#NAME?	0	1	1	no
ENSDARG00000099938	ENSDARG00000099938	pigrl3.5	2:51517444-51581972	RPE18	RPE23	NOTEST	0.0472073	0	0.0472073	#NAME?	0	1	1	no
ENSDARG00000099940	ENSDARG00000099940	ftr42	3:44820363-44834967	RPE18	RPE23	NOTEST	0.0497021	0	0.0497021	#NAME?	0	1	1	no
ENSDARG00000099956	ENSDARG00000099956	si:dkey-83d4.5	14:21387229-21396669	RPE18	RPE23	NOTEST	0.0386545	0	0.0386545	#NAME?	0	1	1	no
ENSDARG00000100026	ENSDARG00000100026	olfch1	18:33019986-33023275	RPE18	RPE23	NOTEST	0.0085217	0	0.0085217	#NAME?	0	1	1	no
ENSDARG00000100032	ENSDARG00000100032	CABZ01088490.1	21:42197089-42266680	RPE18	RPE23	NOTEST	0.0298249	0	0.0298249	#NAME?	0	1	1	no
ENSDARG00000100048	ENSDARG00000100048	si:ch211-106g8.3	2:36330154-36330687	RPE18	RPE23	NOTEST	0.209338	0	0.209338	#NAME?	0	1	1	no
ENSDARG00000100103	ENSDARG00000100103	U3	7:7538795-7539009	RPE18	RPE23	OK	18.3088	0	18.3088	#NAME?	#NAME?	5e-05	0.000544841	yes
ENSDARG00000100120	ENSDARG00000100120	si:dkey-43b14.8	2:22658100-22659412	RPE18	RPE23	NOTEST	0.150071	0	0.150071	#NAME?	0	1	1	no
ENSDARG00000100132	ENSDARG00000100132	CU929402.2	22:3213656-3215226	RPE18	RPE23	NOTEST	0.121885	0	0.121885	#NAME?	0	1	1	no
ENSDARG00000100158	ENSDARG00000100158	si:ch211-106g8.24	2:36235417-36235963	RPE18	RPE23	NOTEST	0.095645	0	0.095645	#NAME?	0	1	1	no
ENSDARG00000100169	ENSDARG00000100169	BX323573.2	15:10938719-10939981	RPE18	RPE23	NOTEST	0.127949	0	0.127949	#NAME?	0	1	1	no
ENSDARG00000100189	ENSDARG00000100189	U3	20:3316073-3316290	RPE18	RPE23	NOTEST	1.89302	0	1.89302	#NAME?	0	1	1	no
ENSDARG00000100219	ENSDARG00000100219	si:dkey-264f17.1	4:66796188-66876607	RPE18	RPE23	OK	1.19396	0	1.19396	#NAME?	#NAME?	0.12485	0.284964	no
ENSDARG00000100255	ENSDARG00000100255	si:ch73-29l19.1	6:36817330-36841477	RPE18	RPE23	NOTEST	0.00855461	0	0.00855461	#NAME?	0	1	1	no
ENSDARG00000100288	ENSDARG00000100288	impg2b	22:28370670-28407930	RPE18	RPE23	NOTEST	0.0376039	0	0.0376039	#NAME?	0	1	1	no
ENSDARG00000100299	ENSDARG00000100299	FP017189.1	5:3238283-3255083	RPE18	RPE23	NOTEST	227.738	0	227.738	#NAME?	0	1	1	no
ENSDARG00000100320	ENSDARG00000100320	BX005329.2	22:5860188-6037021	RPE18	RPE23	NOTEST	0.143819	0	0.143819	#NAME?	0	1	1	no
ENSDARG00000100326	ENSDARG00000100326	si:dkey-158n23.3	11:23657704-23675642	RPE18	RPE23	NOTEST	0.156456	0	0.156456	#NAME?	0	1	1	no
ENSDARG00000100333	ENSDARG00000100333	FO818712.1	7:71156955-71164331	RPE18	RPE23	NOTEST	0.067888	0	0.067888	#NAME?	0	1	1	no
ENSDARG00000100360	ENSDARG00000100360	si:ch211-125c23.3	14:12010566-12061690	RPE18	RPE23	NOTEST	0.191792	0	0.191792	#NAME?	0	1	1	no
ENSDARG00000100362	ENSDARG00000100362	tas2r201.2	9:38911725-38912667	RPE18	RPE23	NOTEST	0.0277106	0	0.0277106	#NAME?	0	1	1	no
ENSDARG00000100379	ENSDARG00000100379	si:dkey-34d22.2	16:35426561-35430247	RPE18	RPE23	NOTEST	0.0329462	0	0.0329462	#NAME?	0	1	1	no
ENSDARG00000100389	ENSDARG00000100389	nitr11a	7:17001175-17383744	RPE18	RPE23	NOTEST	0.116215	0	0.116215	#NAME?	0	1	1	no
ENSDARG00000100410	ENSDARG00000100410	or106-5	10:36257435-36462804	RPE18	RPE23	NOTEST	0.0798353	0	0.0798353	#NAME?	0	1	1	no
ENSDARG00000100433	ENSDARG00000100433	CR376738.1	7:28738145-28738949	RPE18	RPE23	NOTEST	0.451858	0	0.451858	#NAME?	0	1	1	no
ENSDARG00000100541	ENSDARG00000100541	si:ch211-106g8.62	2:36213127-36213662	RPE18	RPE23	NOTEST	0.299811	0	0.299811	#NAME?	0	1	1	no
ENSDARG00000100546	ENSDARG00000100546	or108-2	10:36240992-36242588	RPE18	RPE23	NOTEST	0.0153791	0	0.0153791	#NAME?	0	1	1	no
ENSDARG00000100554	ENSDARG00000100554	trgv1	2:31905756-31906190	RPE18	RPE23	NOTEST	0.161377	0	0.161377	#NAME?	0	1	1	no
ENSDARG00000100595	ENSDARG00000100595	CR626884.2	15:3860840-3865090	RPE18	RPE23	NOTEST	0.0302319	0	0.0302319	#NAME?	0	1	1	no
ENSDARG00000100612	ENSDARG00000100612	si:ch211-163c2.1	7:7743020-7776783	RPE18	RPE23	NOTEST	0.00670659	0	0.00670659	#NAME?	0	1	1	no
ENSDARG00000100634	ENSDARG00000100634	BX324132.5	8:24586567-24589416	RPE18	RPE23	NOTEST	0.0188855	0	0.0188855	#NAME?	0	1	1	no
ENSDARG00000100663	ENSDARG00000100663	or120-1	15:5315980-5318066	RPE18	RPE23	NOTEST	0.22556	0	0.22556	#NAME?	0	1	1	no
ENSDARG00000100669	ENSDARG00000100669	si:zfos-2131b9.2	4:76377193-76547868	RPE18	RPE23	NOTEST	0.0133391	0	0.0133391	#NAME?	0	1	1	no
ENSDARG00000100673	ENSDARG00000100673	BX927193.1	4:44506971-45111228	RPE18	RPE23	NOTEST	0.0461973	0	0.0461973	#NAME?	0	1	1	no
ENSDARG00000100692	ENSDARG00000100692	CR388413.1	4:52763909-52764045	RPE18	RPE23	NOTEST	101.461	0	101.461	#NAME?	0	1	1	no
ENSDARG00000100721	ENSDARG00000100721	si:ch211-175l6.2	3:8101270-8112047	RPE18	RPE23	NOTEST	0.153098	0	0.153098	#NAME?	0	1	1	no
ENSDARG00000100809	ENSDARG00000100809	g6fl	16:10631693-10656879	RPE18	RPE23	NOTEST	0.0602872	0	0.0602872	#NAME?	0	1	1	no
ENSDARG00000100819	ENSDARG00000100819	BX548164.1	2:33493670-33693276	RPE18	RPE23	NOTEST	0.0235624	0	0.0235624	#NAME?	0	1	1	no
ENSDARG00000100830	ENSDARG00000100830	si:dkey-201i2.2	12:44410593-44428300	RPE18	RPE23	NOTEST	0.130461	0	0.130461	#NAME?	0	1	1	no
ENSDARG00000100834	ENSDARG00000100834	si:ch73-335m24.8	14:33534743-33558275	RPE18	RPE23	NOTEST	0.0799943	0	0.0799943	#NAME?	0	1	1	no
ENSDARG00000100844	ENSDARG00000100844	cldn15lb	15:45547312-45574731	RPE18	RPE23	NOTEST	0.0453972	0	0.0453972	#NAME?	0	1	1	no
ENSDARG00000100856	ENSDARG00000100856	CABZ01079504.1	11:17965019-17965333	RPE18	RPE23	NOTEST	2.84496	0	2.84496	#NAME?	0	1	1	no
ENSDARG00000100858	ENSDARG00000100858	zgc:171695	7:2844235-2875502	RPE18	RPE23	NOTEST	0.0350235	0	0.0350235	#NAME?	0	1	1	no
ENSDARG00000100911	ENSDARG00000100911	si:dkeyp-35e5.3	4:60980750-61059187	RPE18	RPE23	NOTEST	0.432096	0	0.432096	#NAME?	0	1	1	no
ENSDARG00000100936	ENSDARG00000100936	si:dkey-163f14.5	11:30005770-30006373	RPE18	RPE23	NOTEST	0.123626	0	0.123626	#NAME?	0	1	1	no
ENSDARG00000100949	ENSDARG00000100949	vap	1:8415728-8430923	RPE18	RPE23	OK	0.763162	0	0.763162	#NAME?	#NAME?	0.23055	0.42788	no
ENSDARG00000100953	ENSDARG00000100953	si:dkeyp-93a5.2	25:24997689-25000587	RPE18	RPE23	NOTEST	0.0665124	0	0.0665124	#NAME?	0	1	1	no
ENSDARG00000101002	ENSDARG00000101002	CR392354.1	4:52926167-52928204	RPE18	RPE23	NOTEST	0.115209	0	0.115209	#NAME?	0	1	1	no
ENSDARG00000101117	ENSDARG00000101117	CU207245.1	4:30856626-30880151	RPE18	RPE23	NOTEST	0.125306	0	0.125306	#NAME?	0	1	1	no
ENSDARG00000101129	ENSDARG00000101129	si:dkeyp-104b3.18	2:51649536-51653994	RPE18	RPE23	NOTEST	0.049049	0	0.049049	#NAME?	0	1	1	no
ENSDARG00000101132	ENSDARG00000101132	ACEA_U3	7:7538795-7539009	RPE18	RPE23	NOTEST	0.0704933	0	0.0704933	#NAME?	0	1	1	no
ENSDARG00000101133	ENSDARG00000101133	si:ch211-253h3.3	5:62015021-62019678	RPE18	RPE23	NOTEST	0.249675	0	0.249675	#NAME?	0	1	1	no
ENSDARG00000101192	ENSDARG00000101192	U3	1:16248277-16248493	RPE18	RPE23	NOTEST	1.91693	0	1.91693	#NAME?	0	1	1	no
ENSDARG00000101221	ENSDARG00000101221	si:ch211-106g8.60	2:36217696-36218199	RPE18	RPE23	NOTEST	0.365129	0	0.365129	#NAME?	0	1	1	no
ENSDARG00000101274	ENSDARG00000101274	si:ch211-232h22.1	4:66333553-66344735	RPE18	RPE23	NOTEST	0.00814899	0	0.00814899	#NAME?	0	1	1	no
ENSDARG00000101283	ENSDARG00000101283	si:ch211-106g8.18	2:36251846-36252433	RPE18	RPE23	NOTEST	0.302901	0	0.302901	#NAME?	0	1	1	no
ENSDARG00000101299	ENSDARG00000101299	CABZ01064248.1	14:1460433-1682860	RPE18	RPE23	NOTEST	0.0190215	0	0.0190215	#NAME?	0	1	1	no
ENSDARG00000101370	ENSDARG00000101370	ACEA_U3	20:3316073-3316290	RPE18	RPE23	NOTEST	0.0233707	0	0.0233707	#NAME?	0	1	1	no
ENSDARG00000101381	ENSDARG00000101381	si:dkey-6d5.5	11:14845049-14847318	RPE18	RPE23	NOTEST	0.0280718	0	0.0280718	#NAME?	0	1	1	no
ENSDARG00000101403	ENSDARG00000101403	si:ch211-205a14.6	4:69106826-69507590	RPE18	RPE23	OK	4.64459	0	4.64459	#NAME?	#NAME?	0.12335	0.282599	no
ENSDARG00000101455	ENSDARG00000101455	si:ch211-284k5.2	25:953663-958726	RPE18	RPE23	NOTEST	0.185763	0	0.185763	#NAME?	0	1	1	no
ENSDARG00000101511	ENSDARG00000101511	si:ch73-31a8.3	14:30285071-30286979	RPE18	RPE23	NOTEST	0.346897	0	0.346897	#NAME?	0	1	1	no
ENSDARG00000101522	ENSDARG00000101522	CABZ01069081.1	25:965162-984230	RPE18	RPE23	NOTEST	0.00684747	0	0.00684747	#NAME?	0	1	1	no
ENSDARG00000101532	ENSDARG00000101532	si:ch211-1f22.3	1:56085933-56090339	RPE18	RPE23	NOTEST	0.075237	0	0.075237	#NAME?	0	1	1	no
ENSDARG00000101685	ENSDARG00000101685	si:ch211-106g8.51	2:36271146-36271588	RPE18	RPE23	NOTEST	0.156299	0	0.156299	#NAME?	0	1	1	no
ENSDARG00000101709	ENSDARG00000101709	si:ch211-106g8.56	2:36244323-36244763	RPE18	RPE23	NOTEST	0.773223	0	0.773223	#NAME?	0	1	1	no
ENSDARG00000101737	ENSDARG00000101737	si:dkey-97l11.2	7:43662786-43669503	RPE18	RPE23	NOTEST	0.470367	0	0.470367	#NAME?	0	1	1	no
ENSDARG00000101763	ENSDARG00000101763	si:dkey-172k15.14	4:75476818-75603963	RPE18	RPE23	NOTEST	0.0877214	0	0.0877214	#NAME?	0	1	1	no
ENSDARG00000101788	ENSDARG00000101788	si:ch211-87n12.1	22:24465062-24473705	RPE18	RPE23	NOTEST	0.136081	0	0.136081	#NAME?	0	1	1	no
ENSDARG00000101798	ENSDARG00000101798	or130-1	15:14890943-14917557	RPE18	RPE23	NOTEST	0.0157135	0	0.0157135	#NAME?	0	1	1	no
ENSDARG00000101806	ENSDARG00000101806	or104-1	10:36257435-36462804	RPE18	RPE23	NOTEST	0.0796875	0	0.0796875	#NAME?	0	1	1	no
ENSDARG00000101909	ENSDARG00000101909	v2ra18	18:33103451-33106034	RPE18	RPE23	NOTEST	0.0271947	0	0.0271947	#NAME?	0	1	1	no
ENSDARG00000101939	ENSDARG00000101939	BX324216.3	22:9967216-9972819	RPE18	RPE23	NOTEST	0.0584163	0	0.0584163	#NAME?	0	1	1	no
ENSDARG00000101964	ENSDARG00000101964	CTRL (1 of many)	15:37429974-37439387	RPE18	RPE23	NOTEST	0.0946687	0	0.0946687	#NAME?	0	1	1	no
ENSDARG00000102010	ENSDARG00000102010	FO818714.1	3:6288005-6289691	RPE18	RPE23	NOTEST	0.048958	0	0.048958	#NAME?	0	1	1	no
ENSDARG00000102108	ENSDARG00000102108	si:ch211-106g8.23	2:36236418-36236920	RPE18	RPE23	NOTEST	0.422969	0	0.422969	#NAME?	0	1	1	no
ENSDARG00000102124	ENSDARG00000102124	si:ch211-107e16.1	11:32468352-32474781	RPE18	RPE23	NOTEST	0.122057	0	0.122057	#NAME?	0	1	1	no
ENSDARG00000102151	ENSDARG00000102151	si:ch211-249o11.5	2:51233726-51240885	RPE18	RPE23	NOTEST	0.250289	0	0.250289	#NAME?	0	1	1	no
ENSDARG00000102187	ENSDARG00000102187	AL929507.2	20:46253908-46255436	RPE18	RPE23	NOTEST	0.0459362	0	0.0459362	#NAME?	0	1	1	no
ENSDARG00000102188	ENSDARG00000102188	CU694264.1	13:44218311-44488529	RPE18	RPE23	NOTEST	0.0791667	0	0.0791667	#NAME?	0	1	1	no
ENSDARG00000102239	ENSDARG00000102239	si:ch211-195e19.3	13:11557187-11581718	RPE18	RPE23	NOTEST	0.128291	0	0.128291	#NAME?	0	1	1	no
ENSDARG00000102264	ENSDARG00000102264	trim35-22	3:8078765-8088188	RPE18	RPE23	NOTEST	0.0326606	0	0.0326606	#NAME?	0	1	1	no
ENSDARG00000102271	ENSDARG00000102271	si:dkey-203a12.2	14:14885719-14886592	RPE18	RPE23	NOTEST	0.0659173	0	0.0659173	#NAME?	0	1	1	no
ENSDARG00000102283	ENSDARG00000102283	slco1f1	4:70576832-70628814	RPE18	RPE23	NOTEST	0.0605745	0	0.0605745	#NAME?	0	1	1	no
ENSDARG00000102288	ENSDARG00000102288	CABZ01056321.1	17:47001553-47006177	RPE18	RPE23	NOTEST	0.0140014	0	0.0140014	#NAME?	0	1	1	no
ENSDARG00000102292	ENSDARG00000102292	si:dkey-12m15.4	23:42327134-42501420	RPE18	RPE23	OK	1.04745	0	1.04745	#NAME?	#NAME?	0.07165	0.192664	no
ENSDARG00000102318	ENSDARG00000102318	il6	19:2768439-2776352	RPE18	RPE23	OK	1.16451	0	1.16451	#NAME?	#NAME?	5e-05	0.000544841	yes
ENSDARG00000102336	ENSDARG00000102336	SLC5A7 (1 of many)	9:162133-167184	RPE18	RPE23	NOTEST	0.015115	0	0.015115	#NAME?	0	1	1	no
ENSDARG00000102358	ENSDARG00000102358	si:dkey-261o4.9	4:38966638-38986866	RPE18	RPE23	NOTEST	0.0229534	0	0.0229534	#NAME?	0	1	1	no
ENSDARG00000102410	ENSDARG00000102410	U3	14:11326347-11326564	RPE18	RPE23	NOTEST	1.80703	0	1.80703	#NAME?	0	1	1	no
ENSDARG00000102425	ENSDARG00000102425	CR382322.2	8:18751682-18755095	RPE18	RPE23	NOTEST	0.0371638	0	0.0371638	#NAME?	0	1	1	no
ENSDARG00000102438	ENSDARG00000102438	CABZ01080434.1	16:54510261-54517335	RPE18	RPE23	NOTEST	0.0253986	0	0.0253986	#NAME?	0	1	1	no
ENSDARG00000102450	ENSDARG00000102450	CU571328.1	3:57750388-57753023	RPE18	RPE23	NOTEST	0.0314728	0	0.0314728	#NAME?	0	1	1	no
ENSDARG00000102528	ENSDARG00000102528	si:ch211-186j3.5	7:47014227-47144181	RPE18	RPE23	NOTEST	0.0893279	0	0.0893279	#NAME?	0	1	1	no
ENSDARG00000102592	ENSDARG00000102592	si:ch211-106g8.50	2:36271759-36272466	RPE18	RPE23	NOTEST	0.229749	0	0.229749	#NAME?	0	1	1	no
ENSDARG00000102614	ENSDARG00000102614	or106-4	10:36257435-36462804	RPE18	RPE23	NOTEST	0.0264937	0	0.0264937	#NAME?	0	1	1	no
ENSDARG00000102625	ENSDARG00000102625	si:ch211-106g8.46	2:36278712-36279203	RPE18	RPE23	NOTEST	0.125633	0	0.125633	#NAME?	0	1	1	no
ENSDARG00000102648	ENSDARG00000102648	BX537137.3	4:36350258-36830042	RPE18	RPE23	NOTEST	0.398667	0	0.398667	#NAME?	0	1	1	no
ENSDARG00000102692	ENSDARG00000102692	TGM1 (1 of many)	23:40305253-40318053	RPE18	RPE23	NOTEST	0.00968143	0	0.00968143	#NAME?	0	1	1	no
ENSDARG00000102715	ENSDARG00000102715	UST (1 of many)	17:6799465-6826800	RPE18	RPE23	NOTEST	0.0214415	0	0.0214415	#NAME?	0	1	1	no
ENSDARG00000102718	ENSDARG00000102718	FO834829.3	9:181945-183862	RPE18	RPE23	NOTEST	0.0126623	0	0.0126623	#NAME?	0	1	1	no
ENSDARG00000102780	ENSDARG00000102780	si:ch1073-370j18.1	3:56096352-56275154	RPE18	RPE23	OK	1.7492	0	1.7492	#NAME?	#NAME?	0.1517	0.325126	no
ENSDARG00000102809	ENSDARG00000102809	si:ch211-106g8.2	2:36338302-36338764	RPE18	RPE23	NOTEST	0.259743	0	0.259743	#NAME?	0	1	1	no
ENSDARG00000102817	ENSDARG00000102817	CU929449.2	7:2876028-2943929	RPE18	RPE23	NOTEST	0.0407094	0	0.0407094	#NAME?	0	1	1	no
ENSDARG00000102833	ENSDARG00000102833	si:ch211-10h13.2	5:54496673-54500384	RPE18	RPE23	NOTEST	0.0236415	0	0.0236415	#NAME?	0	1	1	no
ENSDARG00000102866	ENSDARG00000102866	CR391991.1	2:48624234-48658286	RPE18	RPE23	NOTEST	0.14678	0	0.14678	#NAME?	0	1	1	no
ENSDARG00000102868	ENSDARG00000102868	si:dkey-203a12.4	14:15025922-15026776	RPE18	RPE23	NOTEST	0.0705862	0	0.0705862	#NAME?	0	1	1	no
ENSDARG00000102872	ENSDARG00000102872	si:ch211-188p14.6	1:58835555-58836463	RPE18	RPE23	NOTEST	0.171563	0	0.171563	#NAME?	0	1	1	no
ENSDARG00000102912	ENSDARG00000102912	gpr184	15:11952385-11977665	RPE18	RPE23	NOTEST	0.0718964	0	0.0718964	#NAME?	0	1	1	no
ENSDARG00000102921	ENSDARG00000102921	or106-7	10:36257435-36462804	RPE18	RPE23	NOTEST	0.163052	0	0.163052	#NAME?	0	1	1	no
ENSDARG00000102945	ENSDARG00000102945	ccl39.2	25:12920983-12933197	RPE18	RPE23	NOTEST	0.0654245	0	0.0654245	#NAME?	0	1	1	no
ENSDARG00000102983	ENSDARG00000102983	zgc:195050	17:435899-438558	RPE18	RPE23	NOTEST	0.0489305	0	0.0489305	#NAME?	0	1	1	no
ENSDARG00000103009	ENSDARG00000103009	si:ch211-106g8.13	2:36264615-36265303	RPE18	RPE23	NOTEST	0.135742	0	0.135742	#NAME?	0	1	1	no
ENSDARG00000103039	ENSDARG00000103039	si:ch73-384n10.7	3:33252567-33257253	RPE18	RPE23	NOTEST	0.434721	0	0.434721	#NAME?	0	1	1	no
ENSDARG00000103077	ENSDARG00000103077	si:rp71-81e14.2	6:22569185-22570973	RPE18	RPE23	NOTEST	0.100628	0	0.100628	#NAME?	0	1	1	no
ENSDARG00000103141	ENSDARG00000103141	si:dkey-30n5.11	24:16582328-16760599	RPE18	RPE23	NOTEST	0.0889136	0	0.0889136	#NAME?	0	1	1	no
ENSDARG00000103164	ENSDARG00000103164	zgc:194948	5:57995938-58014746	RPE18	RPE23	NOTEST	0.311714	0	0.311714	#NAME?	0	1	1	no
ENSDARG00000103192	ENSDARG00000103192	or106-6	10:36257435-36462804	RPE18	RPE23	NOTEST	0.107946	0	0.107946	#NAME?	0	1	1	no
ENSDARG00000103237	ENSDARG00000103237	si:ch73-299h12.8	21:2317031-2323014	RPE18	RPE23	NOTEST	0.458074	0	0.458074	#NAME?	0	1	1	no
ENSDARG00000103238	ENSDARG00000103238	CR848751.1	2:44023233-44035369	RPE18	RPE23	NOTEST	0.224881	0	0.224881	#NAME?	0	1	1	no
ENSDARG00000103272	ENSDARG00000103272	si:dkey-53k12.1	2:48782285-48791341	RPE18	RPE23	NOTEST	0.101326	0	0.101326	#NAME?	0	1	1	no
ENSDARG00000103321	ENSDARG00000103321	5S_rRNA	15:9973462-9973591	RPE18	RPE23	NOTEST	368.856	0	368.856	#NAME?	0	1	1	no
ENSDARG00000103343	ENSDARG00000103343	si:dkey-248e17.4	4:58189792-58438119	RPE18	RPE23	NOTEST	0.0516709	0	0.0516709	#NAME?	0	1	1	no
ENSDARG00000103360	ENSDARG00000103360	si:ch211-67f24.11	13:36459566-36486327	RPE18	RPE23	NOTEST	0.436063	0	0.436063	#NAME?	0	1	1	no
ENSDARG00000103396	ENSDARG00000103396	znf804b	16:28023184-28064233	RPE18	RPE23	NOTEST	0.380852	0	0.380852	#NAME?	0	1	1	no
ENSDARG00000103418	ENSDARG00000103418	or106-3	10:36257435-36462804	RPE18	RPE23	NOTEST	0.113374	0	0.113374	#NAME?	0	1	1	no
ENSDARG00000103439	ENSDARG00000103439	si:dkey-248e17.5	4:58189792-58438119	RPE18	RPE23	OK	2.84043	0	2.84043	#NAME?	#NAME?	0.12505	0.285236	no
ENSDARG00000103444	ENSDARG00000103444	gig2h	21:22638425-22639718	RPE18	RPE23	NOTEST	0.160641	0	0.160641	#NAME?	0	1	1	no
ENSDARG00000103487	ENSDARG00000103487	si:ch211-208a5.5	6:32333923-32336844	RPE18	RPE23	NOTEST	0.0820426	0	0.0820426	#NAME?	0	1	1	no
ENSDARG00000103508	ENSDARG00000103508	si:dkey-31e10.4	1:9978200-9979414	RPE18	RPE23	NOTEST	0.128937	0	0.128937	#NAME?	0	1	1	no
ENSDARG00000103510	ENSDARG00000103510	CR391991.2	2:48593188-48594061	RPE18	RPE23	NOTEST	0.0377563	0	0.0377563	#NAME?	0	1	1	no
ENSDARG00000103583	ENSDARG00000103583	si:ch211-106g8.17	2:36252585-36253110	RPE18	RPE23	NOTEST	0.157692	0	0.157692	#NAME?	0	1	1	no
ENSDARG00000103617	ENSDARG00000103617	SNORD15	18:3045141-3056786	RPE18	RPE23	OK	66.4741	0	66.4741	#NAME?	#NAME?	0.0804	0.209478	no
ENSDARG00000103622	ENSDARG00000103622	5S_rRNA	11:12686957-12710968	RPE18	RPE23	OK	244.887	0	244.887	#NAME?	#NAME?	0.1867	0.373901	no
ENSDARG00000103623	ENSDARG00000103623	npy7r	14:15716593-15717774	RPE18	RPE23	NOTEST	0.0648769	0	0.0648769	#NAME?	0	1	1	no
ENSDARG00000103677	ENSDARG00000103677	CABZ01008730.1	11:20061716-20064117	RPE18	RPE23	NOTEST	0.0112605	0	0.0112605	#NAME?	0	1	1	no
ENSDARG00000103685	ENSDARG00000103685	or106-2	10:36257435-36462804	RPE18	RPE23	NOTEST	0.0552244	0	0.0552244	#NAME?	0	1	1	no
ENSDARG00000103687	ENSDARG00000103687	sycn.2	21:25189952-25190586	RPE18	RPE23	NOTEST	0.193819	0	0.193819	#NAME?	0	1	1	no
ENSDARG00000103700	ENSDARG00000103700	si:ch211-239d6.2	19:25569842-25571035	RPE18	RPE23	NOTEST	0.034265	0	0.034265	#NAME?	0	1	1	no
ENSDARG00000103702	ENSDARG00000103702	si:busm1-194e12.8	8:36383863-36388678	RPE18	RPE23	NOTEST	0.0227994	0	0.0227994	#NAME?	0	1	1	no
ENSDARG00000103709	ENSDARG00000103709	si:ch73-87e17.1	14:15913205-15914334	RPE18	RPE23	OK	1.11552	0	1.11552	#NAME?	#NAME?	0.00215	0.0130713	yes
ENSDARG00000103762	ENSDARG00000103762	rln1	21:43582-271694	RPE18	RPE23	NOTEST	0.0955691	0	0.0955691	#NAME?	0	1	1	no
ENSDARG00000103768	ENSDARG00000103768	si:dkeyp-28d2.4	24:12749862-12757586	RPE18	RPE23	NOTEST	0.0948603	0	0.0948603	#NAME?	0	1	1	no
ENSDARG00000103772	ENSDARG00000103772	si:ch211-106g8.7	2:36320935-36321385	RPE18	RPE23	NOTEST	0.1305	0	0.1305	#NAME?	0	1	1	no
ENSDARG00000103882	ENSDARG00000103882	CABZ01076078.1	12:44605605-44610278	RPE18	RPE23	NOTEST	0.0460745	0	0.0460745	#NAME?	0	1	1	no
ENSDARG00000103898	ENSDARG00000103898	si:dkey-281a10.1	24:11917857-11921208	RPE18	RPE23	NOTEST	0.0298695	0	0.0298695	#NAME?	0	1	1	no
ENSDARG00000103941	ENSDARG00000103941	si:ch73-343g19.6	16:45164204-45167763	RPE18	RPE23	NOTEST	0.0994583	0	0.0994583	#NAME?	0	1	1	no
ENSDARG00000104020	ENSDARG00000104020	si:ch211-112g6.10p	7:29131338-29132771	RPE18	RPE23	NOTEST	0.0677606	0	0.0677606	#NAME?	0	1	1	no
ENSDARG00000104070	ENSDARG00000104070	si:ch211-215j19.7	8:48702699-48704485	RPE18	RPE23	NOTEST	0.18883	0	0.18883	#NAME?	0	1	1	no
ENSDARG00000104093	ENSDARG00000104093	mchr1a	6:22911527-22912983	RPE18	RPE23	NOTEST	0.0503098	0	0.0503098	#NAME?	0	1	1	no
ENSDARG00000104137	ENSDARG00000104137	Six3os1_5	13:10031758-10214405	RPE18	RPE23	OK	53.8017	0	53.8017	#NAME?	#NAME?	0.15125	0.324466	no
ENSDARG00000104167	ENSDARG00000104167	si:dkey-54f18.4	4:66685058-66685823	RPE18	RPE23	NOTEST	0.197003	0	0.197003	#NAME?	0	1	1	no
ENSDARG00000104176	ENSDARG00000104176	BX511034.5	22:7409408-7446506	RPE18	RPE23	NOTEST	0.0716006	0	0.0716006	#NAME?	0	1	1	no
ENSDARG00000104185	ENSDARG00000104185	AL831726.2	22:30808170-30821655	RPE18	RPE23	NOTEST	0.0222144	0	0.0222144	#NAME?	0	1	1	no
ENSDARG00000104193	ENSDARG00000104193	CABZ01019905.2	3:8253475-8407381	RPE18	RPE23	NOTEST	0.0476331	0	0.0476331	#NAME?	0	1	1	no
ENSDARG00000104196	ENSDARG00000104196	NR4A2 (1 of many)	9:5137536-5140353	RPE18	RPE23	NOTEST	0.0253246	0	0.0253246	#NAME?	0	1	1	no
ENSDARG00000104205	ENSDARG00000104205	cfhl3	22:23741590-23754556	RPE18	RPE23	NOTEST	0.0368212	0	0.0368212	#NAME?	0	1	1	no
ENSDARG00000104234	ENSDARG00000104234	CU459186.2	7:5853546-5854344	RPE18	RPE23	OK	14482	0	14482	#NAME?	#NAME?	0.1321	0.295877	no
ENSDARG00000104309	ENSDARG00000104309	si:dkey-123o10.3	1:25490024-25491880	RPE18	RPE23	NOTEST	0.665108	0	0.665108	#NAME?	0	1	1	no
ENSDARG00000104351	ENSDARG00000104351	si:dkeyp-107f9.3	4:50303953-50436607	RPE18	RPE23	NOTEST	0.0515886	0	0.0515886	#NAME?	0	1	1	no
ENSDARG00000104364	ENSDARG00000104364	si:ch211-122g23.3	5:62482853-62543523	RPE18	RPE23	NOTEST	0.0965972	0	0.0965972	#NAME?	0	1	1	no
ENSDARG00000104376	ENSDARG00000104376	si:dkey-56m20.2	5:47002535-47003338	RPE18	RPE23	NOTEST	0.127133	0	0.127133	#NAME?	0	1	1	no
ENSDARG00000104381	ENSDARG00000104381	BX914218.1	18:32365784-32366042	RPE18	RPE23	NOTEST	0.415407	0	0.415407	#NAME?	0	1	1	no
ENSDARG00000104390	ENSDARG00000104390	sumo2a	6:22836192-22842247	RPE18	RPE23	OK	2.18873	0	2.18873	#NAME?	#NAME?	0.1138	0.26768	no
ENSDARG00000104415	ENSDARG00000104415	si:ch73-236c18.6	1:57726307-57740653	RPE18	RPE23	NOTEST	0.0119421	0	0.0119421	#NAME?	0	1	1	no
ENSDARG00000104430	ENSDARG00000104430	olfcj1	18:33032977-33036207	RPE18	RPE23	NOTEST	0.0354262	0	0.0354262	#NAME?	0	1	1	no
ENSDARG00000104445	ENSDARG00000104445	si:ch73-158e15.1	16:15889038-15890287	RPE18	RPE23	OK	0.769181	0	0.769181	#NAME?	#NAME?	0.00045	0.00363349	yes
ENSDARG00000104446	ENSDARG00000104446	si:ch211-218k8.1	4:64138148-64170471	RPE18	RPE23	NOTEST	0.0260614	0	0.0260614	#NAME?	0	1	1	no
ENSDARG00000104454	ENSDARG00000104454	si:ch211-281m7.4	16:8225785-8248651	RPE18	RPE23	NOTEST	0.114557	0	0.114557	#NAME?	0	1	1	no
ENSDARG00000104464	ENSDARG00000104464	U1	4:67931132-67931296	RPE18	RPE23	OK	36.3065	0	36.3065	#NAME?	#NAME?	0.00225	0.0135582	yes
ENSDARG00000104481	ENSDARG00000104481	si:ch211-106g8.31	2:36207128-36207462	RPE18	RPE23	NOTEST	0.176358	0	0.176358	#NAME?	0	1	1	no
ENSDARG00000104486	ENSDARG00000104486	si:dkey-1a23.2	14:32708204-32728422	RPE18	RPE23	NOTEST	0.319325	0	0.319325	#NAME?	0	1	1	no
ENSDARG00000104590	ENSDARG00000104590	si:dkey-193i10.6	4:69106826-69507590	RPE18	RPE23	NOTEST	0.00307945	0	0.00307945	#NAME?	0	1	1	no
ENSDARG00000104591	ENSDARG00000104591	si:ch211-106g8.30	2:36210888-36211439	RPE18	RPE23	NOTEST	0.474795	0	0.474795	#NAME?	0	1	1	no
ENSDARG00000104624	ENSDARG00000104624	arl3l2	14:900022-901633	RPE18	RPE23	NOTEST	0.0852271	0	0.0852271	#NAME?	0	1	1	no
ENSDARG00000104628	ENSDARG00000104628	si:dkey-31i7.2	12:44198307-44199354	RPE18	RPE23	NOTEST	0.047305	0	0.047305	#NAME?	0	1	1	no
ENSDARG00000104667	ENSDARG00000104667	ACEA_U3	14:11326347-11326564	RPE18	RPE23	NOTEST	0.00220175	0	0.00220175	#NAME?	0	1	1	no
ENSDARG00000104691	ENSDARG00000104691	cd79b	12:4866023-4871967	RPE18	RPE23	NOTEST	0.0542875	0	0.0542875	#NAME?	0	1	1	no
ENSDARG00000104714	ENSDARG00000104714	FO818742.1	21:35617272-35806729	RPE18	RPE23	NOTEST	0.0367528	0	0.0367528	#NAME?	0	1	1	no
ENSDARG00000104728	ENSDARG00000104728	si:ch211-226h8.16	22:25315575-25317024	RPE18	RPE23	NOTEST	0.106436	0	0.106436	#NAME?	0	1	1	no
ENSDARG00000104775	ENSDARG00000104775	si:ch211-134a4.1	21:5365412-5374907	RPE18	RPE23	NOTEST	0.147633	0	0.147633	#NAME?	0	1	1	no
ENSDARG00000104784	ENSDARG00000104784	si:dkey-205l13.1	11:39314638-39662704	RPE18	RPE23	NOTEST	0.0635508	0	0.0635508	#NAME?	0	1	1	no
ENSDARG00000104813	ENSDARG00000104813	si:ch211-106g8.52	2:36259664-36260178	RPE18	RPE23	NOTEST	0.570548	0	0.570548	#NAME?	0	1	1	no
ENSDARG00000104873	ENSDARG00000104873	si:ch73-49k17.5	13:40234282-40246851	RPE18	RPE23	NOTEST	0.234157	0	0.234157	#NAME?	0	1	1	no
ENSDARG00000104921	ENSDARG00000104921	CR382337.4	3:10947569-11044582	RPE18	RPE23	NOTEST	0.138181	0	0.138181	#NAME?	0	1	1	no
ENSDARG00000104924	ENSDARG00000104924	MYOZ3 (1 of many)	21:33155263-33196792	RPE18	RPE23	NOTEST	0.0469695	0	0.0469695	#NAME?	0	1	1	no
ENSDARG00000104946	ENSDARG00000104946	CR925877.1	1:34706051-34706717	RPE18	RPE23	NOTEST	0.0759568	0	0.0759568	#NAME?	0	1	1	no
ENSDARG00000104947	ENSDARG00000104947	si:ch211-194m7.8	25:13217451-13224481	RPE18	RPE23	NOTEST	0.0618954	0	0.0618954	#NAME?	0	1	1	no
ENSDARG00000104982	ENSDARG00000104982	si:ch211-248k15.5	4:75747153-75772245	RPE18	RPE23	NOTEST	0.105083	0	0.105083	#NAME?	0	1	1	no
ENSDARG00000105005	ENSDARG00000105005	tmem132a	1:44290903-44292996	RPE18	RPE23	NOTEST	0.122578	0	0.122578	#NAME?	0	1	1	no
ENSDARG00000105008	ENSDARG00000105008	gpr171	15:3760168-3766296	RPE18	RPE23	NOTEST	0.022493	0	0.022493	#NAME?	0	1	1	no
ENSDARG00000105031	ENSDARG00000105031	SOX2OT_exon1	22:37412521-37591549	RPE18	RPE23	OK	10.4809	0	10.4809	#NAME?	#NAME?	0.17265	0.354626	no
ENSDARG00000105033	ENSDARG00000105033	BX897691.1	1:34378977-34382152	RPE18	RPE23	NOTEST	0.0912109	0	0.0912109	#NAME?	0	1	1	no
ENSDARG00000105039	ENSDARG00000105039	phka1b	21:30567096-30611411	RPE18	RPE23	NOTEST	0.0131659	0	0.0131659	#NAME?	0	1	1	no
ENSDARG00000105047	ENSDARG00000105047	si:ch211-134a4.7	21:5468109-5471184	RPE18	RPE23	OK	0.528746	0	0.528746	#NAME?	#NAME?	5e-05	0.000544841	yes
ENSDARG00000105111	ENSDARG00000105111	si:ch211-64i20.5	4:57035020-57109220	RPE18	RPE23	NOTEST	0.27269	0	0.27269	#NAME?	0	1	1	no
ENSDARG00000105220	ENSDARG00000105220	si:ch211-107m4.3	14:22158329-22158589	RPE18	RPE23	NOTEST	0.403154	0	0.403154	#NAME?	0	1	1	no
ENSDARG00000105242	ENSDARG00000105242	si:dkey-238o14.4	4:67792272-67796459	RPE18	RPE23	NOTEST	0.0396709	0	0.0396709	#NAME?	0	1	1	no
ENSDARG00000105245	ENSDARG00000105245	si:dkey-270b7.3	4:52788601-52789365	RPE18	RPE23	NOTEST	0.0725223	0	0.0725223	#NAME?	0	1	1	no
ENSDARG00000105247	ENSDARG00000105247	CR391991.5	2:48624234-48658286	RPE18	RPE23	NOTEST	0.129869	0	0.129869	#NAME?	0	1	1	no
ENSDARG00000105253	ENSDARG00000105253	CR847936.14	1:13961089-13963097	RPE18	RPE23	NOTEST	0.019015	0	0.019015	#NAME?	0	1	1	no
ENSDARG00000105265	ENSDARG00000105265	zgc:171534	13:141365-221025	RPE18	RPE23	NOTEST	0.0282077	0	0.0282077	#NAME?	0	1	1	no
ENSDARG00000105272	ENSDARG00000105272	CU459186.3	7:5782372-5783204	RPE18	RPE23	OK	233.324	0	233.324	#NAME?	#NAME?	0.21585	0.410811	no
ENSDARG00000105303	ENSDARG00000105303	BX323809.1	10:6101163-6102766	RPE18	RPE23	NOTEST	0.0348266	0	0.0348266	#NAME?	0	1	1	no
ENSDARG00000105334	ENSDARG00000105334	si:dkey-83f18.4	7:4105246-4113559	RPE18	RPE23	NOTEST	0.0726304	0	0.0726304	#NAME?	0	1	1	no
ENSDARG00000105349	ENSDARG00000105349	si:cabz01069582.1	11:30791617-30939791	RPE18	RPE23	NOTEST	0.0496484	0	0.0496484	#NAME?	0	1	1	no
ENSDARG00000105363	ENSDARG00000105363	CX3CR1 (1 of many)	16:8763382-8766383	RPE18	RPE23	NOTEST	0.0709822	0	0.0709822	#NAME?	0	1	1	no
ENSDARG00000105372	ENSDARG00000105372	si:ch211-220f21.1	7:5991923-6070587	RPE18	RPE23	NOTEST	0.0794692	0	0.0794692	#NAME?	0	1	1	no
ENSDARG00000105377	ENSDARG00000105377	si:ch211-277c7.6	14:23736472-23737453	RPE18	RPE23	NOTEST	0.230829	0	0.230829	#NAME?	0	1	1	no
ENSDARG00000105378	ENSDARG00000105378	si:ch211-42c5.5	7:7278544-7410572	RPE18	RPE23	OK	0.638906	0	0.638906	#NAME?	#NAME?	0.15835	0.334805	no
ENSDARG00000105386	ENSDARG00000105386	si:ch211-165f21.11p	7:5434759-5438188	RPE18	RPE23	NOTEST	0.026816	0	0.026816	#NAME?	0	1	1	no
ENSDARG00000105387	ENSDARG00000105387	si:ch211-160o17.3	11:2564388-2580142	RPE18	RPE23	NOTEST	0.109947	0	0.109947	#NAME?	0	1	1	no
ENSDARG00000105396	ENSDARG00000105396	si:ch1073-526c11.5	11:41497583-41513165	RPE18	RPE23	NOTEST	0.285149	0	0.285149	#NAME?	0	1	1	no
ENSDARG00000105423	ENSDARG00000105423	cd27	16:17181136-17193464	RPE18	RPE23	NOTEST	0.0353578	0	0.0353578	#NAME?	0	1	1	no
ENSDARG00000105425	ENSDARG00000105425	si:dkeyp-74b6.4	7:1130723-1134004	RPE18	RPE23	NOTEST	0.534415	0	0.534415	#NAME?	0	1	1	no
ENSDARG00000105455	ENSDARG00000105455	si:dkey-10h3.7	7:5616225-5681240	RPE18	RPE23	NOTEST	0.0378514	0	0.0378514	#NAME?	0	1	1	no
ENSDARG00000105477	ENSDARG00000105477	si:dkey-88n24.12	7:3786223-3791911	RPE18	RPE23	NOTEST	0.0566013	0	0.0566013	#NAME?	0	1	1	no
ENSDARG00000105480	ENSDARG00000105480	si:ch1073-433h18.1	11:33987023-33992788	RPE18	RPE23	NOTEST	0.0892251	0	0.0892251	#NAME?	0	1	1	no
ENSDARG00000105488	ENSDARG00000105488	si:cabz01083815.1	11:40594508-40596325	RPE18	RPE23	NOTEST	0.428988	0	0.428988	#NAME?	0	1	1	no
ENSDARG00000105499	ENSDARG00000105499	zgc:175135	11:17903093-17920499	RPE18	RPE23	NOTEST	0.172289	0	0.172289	#NAME?	0	1	1	no
ENSDARG00000105517	ENSDARG00000105517	si:ch73-89i23.4	7:36399859-36412659	RPE18	RPE23	NOTEST	0.0552308	0	0.0552308	#NAME?	0	1	1	no
ENSDARG00000105519	ENSDARG00000105519	si:dkey-88a11.3p	7:29486623-29487980	RPE18	RPE23	NOTEST	0.0744665	0	0.0744665	#NAME?	0	1	1	no
ENSDARG00000105520	ENSDARG00000105520	si:ch211-105d1.3	7:40620138-40679794	RPE18	RPE23	NOTEST	0.219408	0	0.219408	#NAME?	0	1	1	no
ENSDARG00000105537	ENSDARG00000105537	si:dkey-88a11.4p	7:29535199-29536553	RPE18	RPE23	NOTEST	0.0421984	0	0.0421984	#NAME?	0	1	1	no
ENSDARG00000105545	ENSDARG00000105545	si:dkey-165a24.10	7:22505016-22506693	RPE18	RPE23	OK	1.86807	0	1.86807	#NAME?	#NAME?	5e-05	0.000544841	yes
ENSDARG00000105552	ENSDARG00000105552	si:ch73-41h24.10p	7:18755572-18756312	RPE18	RPE23	NOTEST	0.0385285	0	0.0385285	#NAME?	0	1	1	no
ENSDARG00000105571	ENSDARG00000105571	si:ch211-112g6.8p	7:29107279-29108634	RPE18	RPE23	NOTEST	0.0395965	0	0.0395965	#NAME?	0	1	1	no
ENSDARG00000105580	ENSDARG00000105580	si:dkey-27k4.5	7:37873360-37874570	RPE18	RPE23	NOTEST	0.0911495	0	0.0911495	#NAME?	0	1	1	no
ENSDARG00000105612	ENSDARG00000105612	si:dkey-23i12.9	7:24832836-24833587	RPE18	RPE23	NOTEST	0.049532	0	0.049532	#NAME?	0	1	1	no
ENSDARG00000105613	ENSDARG00000105613	si:dkey-88a11.8p	7:29551063-29552453	RPE18	RPE23	NOTEST	0.0352957	0	0.0352957	#NAME?	0	1	1	no
ENSDARG00000105653	ENSDARG00000105653	si:dkey-78a14.5	7:37931279-37932135	RPE18	RPE23	NOTEST	0.219452	0	0.219452	#NAME?	0	1	1	no
ENSDARG00000105659	ENSDARG00000105659	si:dkey-39c7.2	7:26479277-26484989	RPE18	RPE23	NOTEST	0.531573	0	0.531573	#NAME?	0	1	1	no
ENSDARG00000105671	ENSDARG00000105671	or113-1	15:5330464-5332399	RPE18	RPE23	NOTEST	0.0698513	0	0.0698513	#NAME?	0	1	1	no
ENSDARG00000105677	ENSDARG00000105677	si:cabz01018874.2	15:5352038-5353357	RPE18	RPE23	NOTEST	0.28572	0	0.28572	#NAME?	0	1	1	no
ENSDARG00000105681	ENSDARG00000105681	or137-9	6:52891023-52892865	RPE18	RPE23	NOTEST	0.0262969	0	0.0262969	#NAME?	0	1	1	no
ENSDARG00000105683	ENSDARG00000105683	si:ch1073-22e3.1	15:5347908-5350232	RPE18	RPE23	NOTEST	0.203175	0	0.203175	#NAME?	0	1	1	no
ENSDARG00000105705	ENSDARG00000105705	or137-8	6:52878817-52880739	RPE18	RPE23	NOTEST	0.0124289	0	0.0124289	#NAME?	0	1	1	no
ENSDARG00000105707	ENSDARG00000105707	or121-1	15:5289710-5293101	RPE18	RPE23	NOTEST	0.0483828	0	0.0483828	#NAME?	0	1	1	no
ENSDARG00000105730	ENSDARG00000105730	or128-1	15:5251692-5254605	RPE18	RPE23	NOTEST	0.00792744	0	0.00792744	#NAME?	0	1	1	no
ENSDARG00000105735	ENSDARG00000105735	or133-8	21:21486445-21574221	RPE18	RPE23	NOTEST	0.020601	0	0.020601	#NAME?	0	1	1	no
ENSDARG00000105736	ENSDARG00000105736	or137-4	6:52881962-52884345	RPE18	RPE23	NOTEST	0.0195536	0	0.0195536	#NAME?	0	1	1	no
ENSDARG00000105750	ENSDARG00000105750	si:ch211-51a20.25p	21:21663604-21663923	RPE18	RPE23	NOTEST	0.426608	0	0.426608	#NAME?	0	1	1	no
ENSDARG00000105751	ENSDARG00000105751	or133-9	21:21486445-21574221	RPE18	RPE23	NOTEST	0.0263966	0	0.0263966	#NAME?	0	1	1	no
ENSDARG00000105755	ENSDARG00000105755	si:ch211-122f10.6p	7:51647623-51650731	RPE18	RPE23	NOTEST	0.124888	0	0.124888	#NAME?	0	1	1	no
ENSDARG00000105758	ENSDARG00000105758	si:ch211-133d24.26p	15:31481045-31481400	RPE18	RPE23	OK	2.66022	0	2.66022	#NAME?	#NAME?	5e-05	0.000544841	yes
ENSDARG00000105761	ENSDARG00000105761	or121-1	15:5302637-5303876	RPE18	RPE23	NOTEST	0.0207806	0	0.0207806	#NAME?	0	1	1	no
ENSDARG00000105771	ENSDARG00000105771	si:ch211-122f10.7	7:51629838-51630273	RPE18	RPE23	NOTEST	0.193274	0	0.193274	#NAME?	0	1	1	no
ENSDARG00000105787	ENSDARG00000105787	or136-2	6:52929321-52931665	RPE18	RPE23	NOTEST	0.0093974	0	0.0093974	#NAME?	0	1	1	no
ENSDARG00000105793	ENSDARG00000105793	or126-4	15:5184445-5187752	RPE18	RPE23	NOTEST	0.0338553	0	0.0338553	#NAME?	0	1	1	no
ENSDARG00000105797	ENSDARG00000105797	si:ch1073-166e24.4	15:5286613-5288953	RPE18	RPE23	NOTEST	0.068153	0	0.068153	#NAME?	0	1	1	no
ENSDARG00000105820	ENSDARG00000105820	or132-1	21:25286725-25289240	RPE18	RPE23	NOTEST	0.0260892	0	0.0260892	#NAME?	0	1	1	no
ENSDARG00000105821	ENSDARG00000105821	si:ch211-51a20.26p	21:21641839-21642152	RPE18	RPE23	OK	3.7024	0	3.7024	#NAME?	#NAME?	0.01895	0.0718558	no
ENSDARG00000000656	ENSDARG00000000656	psmb9a	19:7186912-7225660	RPE18	RPE23	NOTEST	0	0.0247401	0.0247401	inf	0	1	1	no
ENSDARG00000001656	ENSDARG00000001656	psmb10	19:7186912-7225660	RPE18	RPE23	NOTEST	0	0.0265582	0.0265582	inf	0	1	1	no
ENSDARG00000002311	ENSDARG00000002311	fabp11b	16:16240783-16244222	RPE18	RPE23	OK	0	6.18984	6.18984	inf	#NAME?	5e-05	0.000544841	yes
ENSDARG00000004199	ENSDARG00000004199	spam1	25:27092796-27121034	RPE18	RPE23	NOTEST	0	0.119036	0.119036	inf	0	1	1	no
ENSDARG00000006501	ENSDARG00000006501	cyp2x10.2	7:51675543-51678780	RPE18	RPE23	NOTEST	0	0.0171259	0.0171259	inf	0	1	1	no
ENSDARG00000006838	ENSDARG00000006838	eef1a2	23:16094860-16122802	RPE18	RPE23	NOTEST	0	0.0128609	0.0128609	inf	0	1	1	no
ENSDARG00000007018	ENSDARG00000007018	ms4a17a.6	4:75158374-75165741	RPE18	RPE23	NOTEST	0	0.233179	0.233179	inf	0	1	1	no
ENSDARG00000007276	ENSDARG00000007276	ela3l	5:25511442-25518702	RPE18	RPE23	NOTEST	0	0.0695365	0.0695365	inf	0	1	1	no
ENSDARG00000007787	ENSDARG00000007787	zgc:112965	3:10762426-10813234	RPE18	RPE23	NOTEST	0	0.013283	0.013283	inf	0	1	1	no
ENSDARG00000009466	ENSDARG00000009466	rgs9bp	7:41023498-41032124	RPE18	RPE23	NOTEST	0	0.0456919	0.0456919	inf	0	1	1	no
ENSDARG00000013014	ENSDARG00000013014	or101-1	21:40290395-40293485	RPE18	RPE23	NOTEST	0	0.00671944	0.00671944	inf	0	1	1	no
ENSDARG00000013134	ENSDARG00000013134	CABZ01071407.1	17:39926163-39933597	RPE18	RPE23	NOTEST	0	0.158996	0.158996	inf	0	1	1	no
ENSDARG00000013203	ENSDARG00000013203	RAC1 (1 of many)	1:56228404-56233607	RPE18	RPE23	NOTEST	0	0.0392892	0.0392892	inf	0	1	1	no
ENSDARG00000013251	ENSDARG00000013251	hsf4	18:22757439-22764571	RPE18	RPE23	NOTEST	0	0.0790317	0.0790317	inf	0	1	1	no
ENSDARG00000013907	ENSDARG00000013907	KBTBD13 (1 of many)	25:29167113-29168493	RPE18	RPE23	NOTEST	0	0.0203579	0.0203579	inf	0	1	1	no
ENSDARG00000014024	ENSDARG00000014024	ms4a17a.4	4:75168276-75208498	RPE18	RPE23	NOTEST	0	0.0933728	0.0933728	inf	0	1	1	no
ENSDARG00000015068	ENSDARG00000015068	TXK	23:44249661-44381750	RPE18	RPE23	NOTEST	0	0.0577823	0.0577823	inf	0	1	1	no
ENSDARG00000016207	ENSDARG00000016207	zgc:112408	24:23919387-23925850	RPE18	RPE23	NOTEST	0	0.0226857	0.0226857	inf	0	1	1	no
ENSDARG00000017234	ENSDARG00000017234	npy8ar	10:42594937-42635479	RPE18	RPE23	NOTEST	0	0.120275	0.120275	inf	0	1	1	no
ENSDARG00000017251	ENSDARG00000017251	smtlb	10:39393090-39399880	RPE18	RPE23	NOTEST	0	0.0737036	0.0737036	inf	0	1	1	no
ENSDARG00000019025	ENSDARG00000019025	podn	23:41993667-42033180	RPE18	RPE23	NOTEST	0	0.0113736	0.0113736	inf	0	1	1	no
ENSDARG00000019492	ENSDARG00000019492	shbg	12:22389795-22403169	RPE18	RPE23	NOTEST	0	0.034626	0.034626	inf	0	1	1	no
ENSDARG00000019782	ENSDARG00000019782	impg2a	9:30378017-30379767	RPE18	RPE23	NOTEST	0	0.212007	0.212007	inf	0	1	1	no
ENSDARG00000019990	ENSDARG00000019990	cabp1a	8:39856411-39870029	RPE18	RPE23	NOTEST	0	0.209915	0.209915	inf	0	1	1	no
ENSDARG00000020102	ENSDARG00000020102	kctd16b	21:40921482-40936662	RPE18	RPE23	NOTEST	0	0.0204355	0.0204355	inf	0	1	1	no
ENSDARG00000021055	ENSDARG00000021055	isl1l	10:8847170-9050646	RPE18	RPE23	NOTEST	0	0.0583064	0.0583064	inf	0	1	1	no
ENSDARG00000022570	ENSDARG00000022570	nmur3	11:27862228-27875280	RPE18	RPE23	NOTEST	0	0.162954	0.162954	inf	0	1	1	no
ENSDARG00000022817	ENSDARG00000022817	pvalb3	12:17583343-17585643	RPE18	RPE23	NOTEST	0	0.369963	0.369963	inf	0	1	1	no
ENSDARG00000024870	ENSDARG00000024870	BX248324.1	20:30128698-30181234	RPE18	RPE23	OK	0	3.18862	3.18862	inf	#NAME?	0.16605	0.345552	no
ENSDARG00000025428	ENSDARG00000025428	socs3a	3:57352612-57355437	RPE18	RPE23	NOTEST	0	0.0135666	0.0135666	inf	0	1	1	no
ENSDARG00000025607	ENSDARG00000025607	ifnphi1	3:22232138-22236014	RPE18	RPE23	NOTEST	0	0.29314	0.29314	inf	0	1	1	no
ENSDARG00000025912	ENSDARG00000025912	bscl2l	14:5852327-5869113	RPE18	RPE23	OK	0	3.26186	3.26186	inf	#NAME?	5e-05	0.000544841	yes
ENSDARG00000026895	ENSDARG00000026895	tor1l3	23:37463296-37472385	RPE18	RPE23	NOTEST	0	0.0186508	0.0186508	inf	0	1	1	no
ENSDARG00000027933	ENSDARG00000027933	glis1b	8:18062517-18116620	RPE18	RPE23	NOTEST	0	0.0647451	0.0647451	inf	0	1	1	no
ENSDARG00000028485	ENSDARG00000028485	cabp5b	3:15147023-15167592	RPE18	RPE23	NOTEST	0	0.210198	0.210198	inf	0	1	1	no
ENSDARG00000029511	ENSDARG00000029511	kcns3b	20:14218277-14222316	RPE18	RPE23	NOTEST	0	0.0334029	0.0334029	inf	0	1	1	no
ENSDARG00000029898	ENSDARG00000029898	CNGA1 (1 of many)	1:43193073-43198258	RPE18	RPE23	NOTEST	0	0.0196532	0.0196532	inf	0	1	1	no
ENSDARG00000030094	ENSDARG00000030094	mal	17:22082954-22086705	RPE18	RPE23	NOTEST	0	0.023494	0.023494	inf	0	1	1	no
ENSDARG00000030254	ENSDARG00000030254	cbln9	2:37980937-37985040	RPE18	RPE23	NOTEST	0	0.0650425	0.0650425	inf	0	1	1	no
ENSDARG00000030626	ENSDARG00000030626	lrit2	13:29339991-29343854	RPE18	RPE23	NOTEST	0	0.0491305	0.0491305	inf	0	1	1	no
ENSDARG00000030867	ENSDARG00000030867	opn7c	8:25839084-25855287	RPE18	RPE23	OK	0	0.868516	0.868516	inf	#NAME?	5e-05	0.000544841	yes
ENSDARG00000031930	ENSDARG00000031930	erc1b	4:8204526-8515105	RPE18	RPE23	NOTEST	0	0.000342664	0.000342664	inf	0	1	1	no
ENSDARG00000034940	ENSDARG00000034940	slc1a7a	2:6036651-6087754	RPE18	RPE23	NOTEST	0	0.0436986	0.0436986	inf	0	1	1	no
ENSDARG00000035862	ENSDARG00000035862	insl3	2:24828623-24849534	RPE18	RPE23	NOTEST	0	0.109853	0.109853	inf	0	1	1	no
ENSDARG00000036106	ENSDARG00000036106	rgs18	2:6623982-6636956	RPE18	RPE23	NOTEST	0	0.267849	0.267849	inf	0	1	1	no
ENSDARG00000036284	ENSDARG00000036284	CR925804.1	16:44324430-45035320	RPE18	RPE23	NOTEST	0	0.101558	0.101558	inf	0	1	1	no
ENSDARG00000038191	ENSDARG00000038191	smtla	18:48173413-48182791	RPE18	RPE23	NOTEST	0	0.0464707	0.0464707	inf	0	1	1	no
ENSDARG00000038226	ENSDARG00000038226	CABZ01074994.1	12:47971702-47985690	RPE18	RPE23	NOTEST	0	0.0808241	0.0808241	inf	0	1	1	no
ENSDARG00000038392	ENSDARG00000038392	si:dkeyp-52c3.5	3:1785784-1850335	RPE18	RPE23	NOTEST	0	0.0206601	0.0206601	inf	0	1	1	no
ENSDARG00000038682	ENSDARG00000038682	MFAP4 (1 of many)	1:58215047-58216810	RPE18	RPE23	NOTEST	0	0.0791125	0.0791125	inf	0	1	1	no
ENSDARG00000038742	ENSDARG00000038742	RBP1	2:39055642-39062413	RPE18	RPE23	NOTEST	0	0.0956756	0.0956756	inf	0	1	1	no
ENSDARG00000038968	ENSDARG00000038968	ccr6b	17:51553651-51562596	RPE18	RPE23	NOTEST	0	0.123294	0.123294	inf	0	1	1	no
ENSDARG00000039964	ENSDARG00000039964	fgfbp2a	14:47461988-47464168	RPE18	RPE23	NOTEST	0	0.0181605	0.0181605	inf	0	1	1	no
ENSDARG00000040130	ENSDARG00000040130	si:ch211-215k15.4	16:42560250-42566388	RPE18	RPE23	NOTEST	0	0.0237077	0.0237077	inf	0	1	1	no
ENSDARG00000040497	ENSDARG00000040497	BX004816.1	3:307379-314562	RPE18	RPE23	NOTEST	0	0.155934	0.155934	inf	0	1	1	no
ENSDARG00000040502	ENSDARG00000040502	micall1b	3:1785784-1850335	RPE18	RPE23	NOTEST	0	0.0224684	0.0224684	inf	0	1	1	no
ENSDARG00000040765	ENSDARG00000040765	drd6b	12:5423486-5424785	RPE18	RPE23	NOTEST	0	0.0954019	0.0954019	inf	0	1	1	no
ENSDARG00000040799	ENSDARG00000040799	sst1.1	15:36299016-36300882	RPE18	RPE23	NOTEST	0	0.0351881	0.0351881	inf	0	1	1	no
ENSDARG00000041141	ENSDARG00000041141	cryba1a	15:28153817-28192348	RPE18	RPE23	NOTEST	0	0.0448027	0.0448027	inf	0	1	1	no
ENSDARG00000041248	ENSDARG00000041248	si:dkey-241l7.6	20:54223765-54246398	RPE18	RPE23	NOTEST	0	4.23376	4.23376	inf	0	1	1	no
ENSDARG00000041515	ENSDARG00000041515	rasal1b	8:1603762-1632342	RPE18	RPE23	NOTEST	0	0.0410788	0.0410788	inf	0	1	1	no
ENSDARG00000041792	ENSDARG00000041792	cx28.1	20:40842853-40843597	RPE18	RPE23	OK	0	1.01713	1.01713	inf	#NAME?	5e-05	0.000544841	yes
ENSDARG00000041848	ENSDARG00000041848	rh50	8:37226963-37231090	RPE18	RPE23	NOTEST	0	0.0560441	0.0560441	inf	0	1	1	no
ENSDARG00000042178	ENSDARG00000042178	si:ch211-63p21.2	7:3988121-4011561	RPE18	RPE23	NOTEST	0	0.130288	0.130288	inf	0	1	1	no
ENSDARG00000042189	ENSDARG00000042189	tspan33b	18:10998742-11026692	RPE18	RPE23	NOTEST	0	0.160566	0.160566	inf	0	1	1	no
ENSDARG00000042293	ENSDARG00000042293	ca4b	15:15454859-15465895	RPE18	RPE23	NOTEST	0	0.0577792	0.0577792	inf	0	1	1	no
ENSDARG00000042350	ENSDARG00000042350	syt1b	18:7428154-7434733	RPE18	RPE23	NOTEST	0	0.0555044	0.0555044	inf	0	1	1	no
ENSDARG00000042383	ENSDARG00000042383	zbtb25	20:27808675-27812880	RPE18	RPE23	NOTEST	0	0.0220084	0.0220084	inf	0	1	1	no
ENSDARG00000042536	ENSDARG00000042536	si:dkey-48j7.3	8:25404868-25552935	RPE18	RPE23	NOTEST	0	0.204854	0.204854	inf	0	1	1	no
ENSDARG00000042752	ENSDARG00000042752	si:ch211-282j17.11	7:3608932-3776893	RPE18	RPE23	NOTEST	0	0.0356594	0.0356594	inf	0	1	1	no
ENSDARG00000042810	ENSDARG00000042810	or128-10	15:5163989-5166425	RPE18	RPE23	NOTEST	0	0.0645994	0.0645994	inf	0	1	1	no
ENSDARG00000043198	ENSDARG00000043198	si:rp71-1i20.2	22:6363380-6375064	RPE18	RPE23	NOTEST	0	0.253856	0.253856	inf	0	1	1	no
ENSDARG00000043299	ENSDARG00000043299	nmu	20:22145415-22162591	RPE18	RPE23	NOTEST	0	0.148133	0.148133	inf	0	1	1	no
ENSDARG00000043436	ENSDARG00000043436	si:dkey-5n18.1	20:17139319-17141442	RPE18	RPE23	OK	0	0.85217	0.85217	inf	#NAME?	5e-05	0.000544841	yes
ENSDARG00000043557	ENSDARG00000043557	kcnk13b	20:16803466-16809555	RPE18	RPE23	NOTEST	0	0.0766735	0.0766735	inf	0	1	1	no
ENSDARG00000043648	ENSDARG00000043648	pnck	8:9110850-9128530	RPE18	RPE23	NOTEST	0	0.0227876	0.0227876	inf	0	1	1	no
ENSDARG00000043676	ENSDARG00000043676	BX936423.1	20:9367909-9433524	RPE18	RPE23	NOTEST	0	0.152384	0.152384	inf	0	1	1	no
ENSDARG00000043798	ENSDARG00000043798	ms4a17a.1	4:75032056-75142798	RPE18	RPE23	NOTEST	0	0.0216352	0.0216352	inf	0	1	1	no
ENSDARG00000043847	ENSDARG00000043847	tmem244	20:2091649-2107914	RPE18	RPE23	NOTEST	0	0.0708091	0.0708091	inf	0	1	1	no
ENSDARG00000043912	ENSDARG00000043912	mei4	20:791335-802400	RPE18	RPE23	NOTEST	0	0.116053	0.116053	inf	0	1	1	no
ENSDARG00000043934	ENSDARG00000043934	il17a/f2	17:12575958-12579792	RPE18	RPE23	NOTEST	0	0.0346218	0.0346218	inf	0	1	1	no
ENSDARG00000044280	ENSDARG00000044280	opn1mw2	6:41184332-41191928	RPE18	RPE23	NOTEST	0	0.0115081	0.0115081	inf	0	1	1	no
ENSDARG00000044861	ENSDARG00000044861	opn1lw2	11:25243429-25245590	RPE18	RPE23	NOTEST	0	0.0163299	0.0163299	inf	0	1	1	no
ENSDARG00000045164	ENSDARG00000045164	nptx2b	12:17767590-17775260	RPE18	RPE23	NOTEST	0	0.0810431	0.0810431	inf	0	1	1	no
ENSDARG00000045265	ENSDARG00000045265	gsg1l2b	12:384109-400554	RPE18	RPE23	NOTEST	0	0.0291767	0.0291767	inf	0	1	1	no
ENSDARG00000052905	ENSDARG00000052905	zgc:165423	3:39398155-39408231	RPE18	RPE23	NOTEST	0	0.0367135	0.0367135	inf	0	1	1	no
ENSDARG00000052982	ENSDARG00000052982	gabrr2a	17:15780166-15958813	RPE18	RPE23	NOTEST	0	0.0447179	0.0447179	inf	0	1	1	no
ENSDARG00000053068	ENSDARG00000053068	cyp8b1	2:3604708-3606683	RPE18	RPE23	NOTEST	0	0.00889432	0.00889432	inf	0	1	1	no
ENSDARG00000053124	ENSDARG00000053124	si:dkey-148a17.6	7:34517875-34520515	RPE18	RPE23	NOTEST	0	0.426498	0.426498	inf	0	1	1	no
ENSDARG00000053340	ENSDARG00000053340	si:ch211-138g9.3	1:45547541-45553291	RPE18	RPE23	NOTEST	0	0.0586896	0.0586896	inf	0	1	1	no
ENSDARG00000053383	ENSDARG00000053383	rprma	9:4643404-4644436	RPE18	RPE23	NOTEST	0	0.0613528	0.0613528	inf	0	1	1	no
ENSDARG00000053462	ENSDARG00000053462	c3a.5	1:55438225-55453189	RPE18	RPE23	NOTEST	0	0.0209783	0.0209783	inf	0	1	1	no
ENSDARG00000053526	ENSDARG00000053526	enpp7.1	12:32287181-32306144	RPE18	RPE23	NOTEST	0	0.129902	0.129902	inf	0	1	1	no
ENSDARG00000053648	ENSDARG00000053648	or135-1	8:37495140-37498787	RPE18	RPE23	NOTEST	0	0.00682167	0.00682167	inf	0	1	1	no
ENSDARG00000053911	ENSDARG00000053911	si:dkey-42l23.3	15:37876988-37878393	RPE18	RPE23	NOTEST	0	0.0272765	0.0272765	inf	0	1	1	no
ENSDARG00000053928	ENSDARG00000053928	si:dkey-117a8.3	15:37657984-37831782	RPE18	RPE23	NOTEST	0	0.0293476	0.0293476	inf	0	1	1	no
ENSDARG00000053966	ENSDARG00000053966	cyp17a2	23:45825338-45871231	RPE18	RPE23	NOTEST	0	0.0123173	0.0123173	inf	0	1	1	no
ENSDARG00000054202	ENSDARG00000054202	hbl4	2:37897354-37900799	RPE18	RPE23	NOTEST	0	0.126159	0.126159	inf	0	1	1	no
ENSDARG00000054203	ENSDARG00000054203	npffr1l1	10:41018477-41043626	RPE18	RPE23	NOTEST	0	0.0145069	0.0145069	inf	0	1	1	no
ENSDARG00000054324	ENSDARG00000054324	rerglb	7:28134940-28142031	RPE18	RPE23	NOTEST	0	0.053039	0.053039	inf	0	1	1	no
ENSDARG00000054797	ENSDARG00000054797	RDH13 (1 of many)	19:42848789-42855162	RPE18	RPE23	NOTEST	0	0.14624	0.14624	inf	0	1	1	no
ENSDARG00000055185	ENSDARG00000055185	tm4sf5	7:21574698-21581867	RPE18	RPE23	NOTEST	0	0.0488614	0.0488614	inf	0	1	1	no
ENSDARG00000055192	ENSDARG00000055192	zgc:136930	2:32796919-32807669	RPE18	RPE23	NOTEST	0	0.0515507	0.0515507	inf	0	1	1	no
ENSDARG00000055983	ENSDARG00000055983	v2rh12	18:33411581-33581082	RPE18	RPE23	NOTEST	0	0.0417068	0.0417068	inf	0	1	1	no
ENSDARG00000056616	ENSDARG00000056616	pimr48	13:13537998-13540106	RPE18	RPE23	NOTEST	0	0.0603671	0.0603671	inf	0	1	1	no
ENSDARG00000056620	ENSDARG00000056620	grpr	11:29608857-29629916	RPE18	RPE23	NOTEST	0	0.0899596	0.0899596	inf	0	1	1	no
ENSDARG00000056654	ENSDARG00000056654	gna15.2	22:21979103-21989965	RPE18	RPE23	NOTEST	0	0.11945	0.11945	inf	0	1	1	no
ENSDARG00000057102	ENSDARG00000057102	BX957274.1	9:23854907-23907745	RPE18	RPE23	NOTEST	0	0.046757	0.046757	inf	0	1	1	no
ENSDARG00000057439	ENSDARG00000057439	phf1	16:45458190-45477033	RPE18	RPE23	NOTEST	0	0.064003	0.064003	inf	0	1	1	no
ENSDARG00000057460	ENSDARG00000057460	crygm2d13	9:22280291-22281456	RPE18	RPE23	NOTEST	0	0.0535678	0.0535678	inf	0	1	1	no
ENSDARG00000057956	ENSDARG00000057956	nitr6a	7:17001175-17383744	RPE18	RPE23	OK	0	0.621934	0.621934	inf	#NAME?	0.18895	0.376779	no
[truncated: 31,079 more rows]

## Sheet: NR18vsRPE23
test_id	gene_id	gene	locus	sample_1	sample_2	status	value_1	value_2	v1+v2	log2(fold_change)	test_stat	p_value	q_value	significant
[truncated: 32,264 more rows]

[truncated: 7 more sheets: PG16vsRPE23, RPE18vsNR23, NR18vsNR23, PG16vsNR23, NR18vsRPE18, PG16vsRPE18, PG16vsNR18]
