# Supplementary material for: Analysis of gene network bifurcation during optic cup morphogenesis in zebrafish
Source: Nat Commun. 2021 Jun 23;12:3866. doi: 10.1038/s41467-021-24169-7 (PMC8222258; doi:10.1038/s41467-021-24169-7)
Supplement: Supplementary file 5 — Supplementary Dataset 2 [file 41467_2021_24169_MOESM5_ESM.xlsx]

## Sheet: NR
chr	start	end	peak
chr1	144031	144382	peak53
chr1	675830	676227	peak212
chr1	739293	739666	peak231
chr1	924515	925103	peak278
chr1	950890	951417	peak282
chr1	999810	1000092	peak298
chr1	1843927	1844276	peak440
chr1	1865437	1865884	peak442
chr1	2016818	2017185	peak477
chr1	2017562	2017850	peak478
chr1	2713655	2714096	peak593
chr1	2743270	2743725	peak600
chr1	3627506	3628068	peak707
chr1	3865394	3865906	peak748
chr1	3885806	3886255	peak752
chr1	4010608	4010860	peak764
chr1	4382322	4382783	peak803
chr1	4467268	4467704	peak818
chr1	4538720	4539190	peak838
chr1	4552543	4553207	peak844
chr1	4562878	4563421	peak848
chr1	4565618	4566135	peak849
chr1	4770425	4770861	peak908
chr1	5285014	5285454	peak1046
chr1	5434573	5434807	peak1092
chr1	5688519	5689197	peak1134
chr1	5781205	5781672	peak1156
chr1	5907383	5907660	peak1185
chr1	5912356	5912813	peak1187
chr1	5913794	5914005	peak1189
chr1	5922137	5922560	peak1192
chr1	6328583	6329343	peak1240
chr1	6911764	6912098	peak1316
chr1	6934472	6935161	peak1324
chr1	6970376	6970885	peak1334
chr1	7079901	7080989	peak1363
chr1	7089423	7089723	peak1365
chr1	7125327	7125706	peak1376
chr1	7128971	7129472	peak1377
chr1	7152568	7153028	peak1386
chr1	7158632	7159397	peak1387
chr1	7406351	7406866	peak1426
chr1	8598309	8599133	peak1612
chr1	8605332	8606136	peak1615
chr1	9324558	9325107	peak1701
chr1	9512117	9512596	peak1731
chr1	10642259	10642974	peak1876
chr1	10715863	10716245	peak1882
chr1	10728030	10728498	peak1884
chr1	10788618	10788958	peak1900
chr1	10797064	10797360	peak1902
chr1	10809205	10810009	peak1905
chr1	10819607	10820260	peak1910
chr1	10883632	10884062	peak1919
chr1	11145158	11145693	peak1961
chr1	11191672	11192206	peak1979
chr1	12275956	12276401	peak2127
chr1	12483393	12483701	peak2164
chr1	12586441	12587062	peak2182
chr1	12587240	12587840	peak2183
chr1	12602299	12602742	peak2188
chr1	12609618	12610172	peak2190
chr1	12616289	12616822	peak2192
chr1	13321689	13322172	peak2286
chr1	14135483	14135726	peak2389
chr1	16623897	16624414	peak2742
chr1	16684264	16684547	peak2757
chr1	16722162	16722784	peak2775
chr1	16826947	16827236	peak2800
chr1	16891741	16892318	peak2820
chr1	16937135	16937671	peak2830
chr1	16941998	16942628	peak2831
chr1	17177061	17177388	peak2868
chr1	17447409	17447776	peak2892
chr1	17625924	17626652	peak2901
chr1	18174519	18174893	peak2992
chr1	18192404	18192725	peak2999
chr1	18874463	18874690	peak3146
chr1	18971910	18972409	peak3162
chr1	18975343	18975781	peak3163
chr1	18978939	18979379	peak3165
chr1	18979410	18979711	peak3166
chr1	18980530	18981172	peak3168
chr1	18983481	18983785	peak3170
chr1	19007915	19008201	peak3180
chr1	19156071	19156585	peak3216
chr1	19585930	19586658	peak3283
chr1	20869843	20870548	peak3427
chr1	20922532	20923160	peak3439
chr1	20944154	20944596	peak3447
chr1	20953340	20953774	peak3449
chr1	20963610	20964187	peak3452
chr1	21004766	21005541	peak3462
chr1	21048841	21049532	peak3479
chr1	21069110	21069716	peak3482
chr1	21069890	21070456	peak3483
chr1	21089556	21089930	peak3486
chr1	21105630	21105912	peak3494
chr1	21107353	21107922	peak3495
chr1	21111754	21112036	peak3496
chr1	21113639	21114135	peak3497
chr1	21133475	21133924	peak3501
chr1	21148537	21149272	peak3505
chr1	21167532	21167860	peak3509
chr1	21244035	21244458	peak3518
chr1	21312728	21312984	peak3528
chr1	22120997	22121436	peak3607
chr1	22247583	22248013	peak3626
chr1	22314898	22315379	peak3637
chr1	22399393	22400190	peak3656
chr1	22404780	22405006	peak3657
chr1	22419667	22420177	peak3662
chr1	22423475	22423942	peak3663
chr1	22425712	22426007	peak3664
chr1	22427946	22428788	peak3665
chr1	22440387	22441082	peak3667
chr1	22444917	22445372	peak3668
chr1	22446551	22446984	peak3670
chr1	22450471	22451043	peak3671
chr1	22466011	22466660	peak3676
chr1	22466723	22467115	peak3677
chr1	22470378	22470601	peak3678
chr1	22976047	22976393	peak3767
chr1	23105580	23106646	peak3786
chr1	23143763	23144310	peak3797
chr1	23144514	23144814	peak3798
chr1	23147856	23148346	peak3799
chr1	23153703	23154979	peak3803
chr1	23186330	23186684	peak3811
chr1	23269103	23269464	peak3836
chr1	23287561	23287971	peak3843
chr1	23307848	23308319	peak3848
chr1	23329362	23330325	peak3852
chr1	23338175	23338945	peak3854
chr1	23344341	23345182	peak3855
chr1	23352924	23353712	peak3856
chr1	23368352	23368719	peak3861
chr1	23371543	23371982	peak3863
chr1	23378485	23379044	peak3867
chr1	23389989	23390391	peak3876
chr1	23435280	23435759	peak3884
chr1	24432363	24432783	peak4067
chr1	24729191	24730012	peak4118
chr1	25220758	25221140	peak4196
chr1	25454484	25454913	peak4242
chr1	25468361	25468847	peak4245
chr1	25539683	25539989	peak4256
chr1	25565003	25565437	peak4264
chr1	25568106	25568936	peak4265
chr1	25598134	25599542	peak4270
chr1	25600850	25601272	peak4271
chr1	26135753	26136173	peak4374
chr1	26368889	26369434	peak4437
chr1	26380037	26380503	peak4440
chr1	26441970	26442647	peak4462
chr1	27716936	27717325	peak4556
chr1	28144176	28144601	peak4598
chr1	28361739	28362013	peak4638
chr1	28416377	28416724	peak4652
chr1	29008803	29009516	peak4747
chr1	29010815	29011354	peak4748
chr1	29020041	29020386	peak4749
chr1	29033799	29034130	peak4756
chr1	29035169	29035979	peak4757
chr1	29043585	29044190	peak4759
chr1	29050999	29051554	peak4761
chr1	29066538	29066928	peak4769
chr1	29130123	29130807	peak4786
chr1	29131271	29131875	peak4787
chr1	29141012	29141472	peak4788
chr1	29811301	29811733	peak4886
chr1	29853883	29854483	peak4899
chr1	29876201	29876960	peak4904
chr1	30911277	30912006	peak5042
chr1	30997965	30998343	peak5062
chr1	31163616	31164191	peak5090
chr1	31306983	31307294	peak5114
chr1	32250690	32251579	peak5179
chr1	32350676	32351107	peak5189
chr1	35075657	35076165	peak5531
chr1	35077562	35078255	peak5533
chr1	35199027	35199539	peak5560
chr1	35338093	35338913	peak5601
chr1	35402788	35403476	peak5617
chr1	35475364	35476075	peak5635
chr1	35548883	35549501	peak5655
chr1	35561955	35562521	peak5658
chr1	35605674	35606060	peak5663
chr1	35606389	35606736	peak5664
chr1	35614942	35615606	peak5666
chr1	35661399	35661969	peak5677
chr1	35692466	35693116	peak5684
chr1	35732513	35732825	peak5694
chr1	35742017	35742722	peak5696
chr1	35762027	35762435	peak5698
chr1	36211324	36211751	peak5760
chr1	36238572	36239091	peak5766
chr1	36282596	36282986	peak5773
chr1	36331183	36331798	peak5786
chr1	36337201	36337744	peak5788
chr1	36346032	36346438	peak5791
chr1	36349561	36349904	peak5792
chr1	36350656	36351187	peak5793
chr1	36354622	36355290	peak5795
chr1	36443332	36443840	peak5812
chr1	36451110	36451351	peak5814
chr1	36451587	36452070	peak5815
chr1	36462576	36463121	peak5818
chr1	36507077	36507980	peak5831
chr1	36573150	36573529	peak5851
chr1	36574885	36575316	peak5852
chr1	36584838	36585209	peak5854
chr1	36683068	36683592	peak5873
chr1	37374295	37374715	peak5926
chr1	37374723	37375222	peak5927
chr1	37453101	37453312	peak5948
chr1	37601684	37602106	peak5988
chr1	37969705	37970100	peak6049
chr1	37973501	37974066	peak6050
chr1	37989659	37989999	peak6054
chr1	37990192	37991088	peak6055
chr1	38242511	38242905	peak6103
chr1	38243124	38243403	peak6104
chr1	38283866	38284356	peak6111
chr1	38445206	38445471	peak6136
chr1	38452404	38452897	peak6139
chr1	38462701	38463236	peak6141
chr1	38483703	38484232	peak6149
chr1	38500981	38501212	peak6156
chr1	38525329	38525638	peak6165
chr1	38544240	38545042	peak6172
chr1	38684163	38684643	peak6209
chr1	38691186	38691665	peak6210
chr1	38737252	38738097	peak6223
chr1	38779790	38780138	peak6239
chr1	38820138	38820388	peak6254
chr1	38839739	38840549	peak6262
chr1	38850567	38851250	peak6265
chr1	38859418	38860026	peak6269
chr1	38863639	38864172	peak6272
chr1	38866292	38866677	peak6273
chr1	38877426	38877781	peak6277
chr1	38877919	38878318	peak6278
chr1	38887986	38888406	peak6283
chr1	38890621	38891138	peak6284
chr1	38892493	38892768	peak6285
chr1	38934324	38935215	peak6300
chr1	39226440	39226670	peak6344
chr1	39680482	39681262	peak6456
chr1	39835110	39835427	peak6496
chr1	39966648	39967031	peak6512
chr1	40021831	40022302	peak6517
chr1	40082400	40082653	peak6531
chr1	40124737	40125388	peak6542
chr1	40129791	40130206	peak6544
chr1	40131987	40132559	peak6545
chr1	40138220	40138965	peak6547
chr1	40141501	40141970	peak6548
chr1	40162680	40163068	peak6555
chr1	40174559	40174927	peak6557
chr1	40178358	40178733	peak6559
chr1	40183877	40184290	peak6560
chr1	40189690	40190095	peak6562
chr1	40192430	40192692	peak6563
chr1	40195568	40196105	peak6564
chr1	40198431	40198958	peak6565
chr1	40204255	40204555	peak6568
chr1	40208328	40208758	peak6570
chr1	40211675	40212238	peak6574
chr1	40214497	40214911	peak6575
chr1	40217599	40218060	peak6577
chr1	40220670	40221065	peak6578
chr1	40224168	40224743	peak6580
chr1	40226794	40227151	peak6581
chr1	40250132	40250499	peak6584
chr1	40251194	40251654	peak6585
chr1	40252107	40252355	peak6586
chr1	40548332	40548684	peak6637
chr1	40562653	40563188	peak6640
chr1	40800393	40800613	peak6682
chr1	40951702	40952075	peak6712
chr1	41112907	41113347	peak6748
chr1	41549848	41550003	peak6829
chr1	41756839	41757370	peak6872
chr1	41813613	41814185	peak6886
chr1	41834798	41835244	peak6893
chr1	41873829	41874252	peak6905
chr1	41894839	41895183	peak6913
chr1	41901047	41901553	peak6915
chr1	41921156	41921799	peak6919
chr1	42023440	42024224	peak6940
chr1	42077106	42077427	peak6950
chr1	42077500	42078133	peak6951
chr1	42085046	42085860	peak6954
chr1	42091165	42091936	peak6955
chr1	42845352	42845691	peak7049
chr1	43688286	43688580	peak7151
chr1	43738156	43738538	peak7155
chr1	44855227	44855408	peak7359
chr1	45012241	45012569	peak7414
chr1	45015198	45015537	peak7415
chr1	45024310	45024889	peak7419
chr1	45034234	45035025	peak7422
chr1	45041075	45041443	peak7424
chr1	45042520	45042951	peak7425
chr1	45148906	45149395	peak7457
chr1	45225353	45226463	peak7468
chr1	45234056	45234317	peak7474
chr1	45302952	45303310	peak7490
chr1	45367897	45368249	peak7505
chr1	45420841	45421466	peak7516
chr1	45425970	45426334	peak7521
chr1	45444406	45444947	peak7526
chr1	45451059	45451762	peak7528
chr1	45453191	45453741	peak7529
chr1	45520328	45520793	peak7547
chr1	45556529	45557170	peak7554
chr1	45558772	45559390	peak7555
chr1	45932530	45932807	peak7648
chr1	46072859	46073822	peak7688
chr1	46093794	46094425	peak7693
chr1	46096279	46096614	peak7694
chr1	46096822	46097135	peak7695
chr1	46110348	46110758	peak7700
chr1	46386502	46387191	peak7764
chr1	46393851	46394472	peak7766
chr1	46459608	46460346	peak7780
chr1	46526829	46527265	peak7797
chr1	46536839	46537509	peak7801
chr1	46547166	46547512	peak7803
chr1	46547704	46548162	peak7804
chr1	46549442	46549876	peak7805
chr1	46619642	46620263	peak7828
chr1	46622914	46623289	peak7829
chr1	46669694	46670221	peak7845
chr1	47172873	47173541	peak7974
chr1	47679451	47679851	peak8013
chr1	47790722	47791244	peak8023
chr1	47886895	47887245	peak8033
chr1	49145591	49146108	peak8233
chr1	49192392	49192920	peak8251
chr1	49204654	49205136	peak8254
chr1	49245700	49246094	peak8264
chr1	50005335	50005669	peak8375
chr1	50086699	50087079	peak8394
chr1	50089252	50089773	peak8395
chr1	50093924	50094389	peak8397
chr1	50191913	50192237	peak8413
chr1	50238492	50238934	peak8423
chr1	50301296	50301824	peak8450
chr1	50382433	50382635	peak8467
chr1	50515128	50515658	peak8501
chr1	50536004	50536643	peak8505
chr1	50625959	50626531	peak8520
chr1	50665575	50666006	peak8529
chr1	50668587	50669279	peak8531
chr1	50823297	50824270	peak8557
chr1	50869483	50869857	peak8573
chr1	50986349	50986823	peak8599
chr1	51650140	51650892	peak8748
chr1	52006933	52007243	peak8823
chr1	53123007	53123501	peak9022
chr1	53285859	53286433	peak9059
chr1	53331922	53332617	peak9071
chr1	53340246	53340798	peak9075
chr1	53352578	53353281	peak9078
chr1	53353517	53353876	peak9079
chr1	53355412	53356028	peak9080
chr1	53397804	53398316	peak9087
chr1	53465788	53466010	peak9107
chr1	53986722	53987125	peak9181
chr1	54089108	54089294	peak9212
chr1	54330504	54331344	peak9241
chr1	54466314	54466962	peak9281
chr1	54608951	54609300	peak9320
chr1	54615549	54615874	peak9322
chr1	54788267	54788653	peak9330
chr1	55519400	55519829	peak9396
chr10	58414	59312	peak9848
chr10	402547	402845	peak9964
chr10	535340	535679	peak10005
chr10	614990	615519	peak10011
chr10	753362	754038	peak10037
chr10	771458	772111	peak10039
chr10	783015	783373	peak10042
chr10	835410	835985	peak10054
chr10	955151	955684	peak10086
chr10	1017436	1017947	peak10101
chr10	1019584	1019898	peak10103
chr10	1072799	1073105	peak10118
chr10	1402527	1403403	peak10200
chr10	2767147	2767795	peak10435
chr10	3277860	3278443	peak10509
chr10	3291868	3292286	peak10512
chr10	3558234	3558755	peak10546
chr10	3585633	3586276	peak10552
chr10	3602263	3602909	peak10557
chr10	3778939	3779500	peak10596
chr10	3897305	3897883	peak10621
chr10	3940343	3940903	peak10633
chr10	4017695	4018124	peak10654
chr10	4024261	4024655	peak10656
chr10	4114633	4115184	peak10676
chr10	4115461	4115950	peak10677
chr10	4116733	4116913	peak10678
chr10	4120155	4121016	peak10679
chr10	4124248	4124979	peak10680
chr10	4128163	4128674	peak10681
chr10	4510546	4510930	peak10741
chr10	4644952	4645447	peak10764
chr10	4802645	4803135	peak10799
chr10	4932303	4932599	peak10828
chr10	5700955	5701381	peak10947
chr10	5865935	5866268	peak10979
chr10	5911550	5911788	peak10990
chr10	6339024	6339792	peak11057
chr10	10251702	10253007	peak11668
chr10	10281017	10281719	peak11676
chr10	10284179	10284653	peak11677
chr10	10360827	10361383	peak11694
chr10	10391215	10392046	peak11702
chr10	10874504	10874814	peak11767
chr10	10878935	10879635	peak11768
chr10	10885575	10886348	peak11769
chr10	10891883	10892390	peak11770
chr10	10896340	10897275	peak11771
chr10	10998635	10999380	peak11811
chr10	11007311	11007873	peak11814
chr10	11057268	11057893	peak11828
chr10	11113783	11114294	peak11844
chr10	11214055	11214539	peak11862
chr10	11265687	11266261	peak11871
chr10	11268347	11268847	peak11872
chr10	11364745	11365080	peak11898
chr10	12511813	12512341	peak11996
chr10	12552782	12553123	peak12003
chr10	13596107	13596589	peak12145
chr10	13596949	13598570	peak12146
chr10	13606814	13607218	peak12150
chr10	13774422	13775130	peak12197
chr10	13808646	13809030	peak12203
chr10	14024162	14024690	peak12225
chr10	14042034	14043044	peak12228
chr10	14090368	14090880	peak12235
chr10	14109941	14110407	peak12237
chr10	14851547	14852053	peak12302
chr10	14853267	14853695	peak12303
chr10	15829722	15830026	peak12455
chr10	15830348	15831018	peak12456
chr10	16835967	16836812	peak12607
chr10	16842641	16843248	peak12610
chr10	16851583	16851742	peak12614
chr10	16867418	16868137	peak12622
chr10	16881389	16881893	peak12627
chr10	17403142	17403635	peak12737
chr10	17437868	17438383	peak12743
chr10	17790256	17790806	peak12831
chr10	17836277	17836638	peak12839
chr10	17897665	17898373	peak12845
chr10	17929919	17930302	peak12852
chr10	18493762	18494272	peak12926
chr10	18686567	18687235	peak12945
chr10	18929763	18930438	peak12974
chr10	20743666	20743981	peak13254
chr10	20958381	20958845	peak13280
chr10	20960777	20961509	peak13282
chr10	21026901	21027314	peak13292
chr10	21050521	21051002	peak13297
chr10	21062977	21063215	peak13299
chr10	21066037	21066623	peak13300
chr10	21870649	21870913	peak13399
chr10	21899185	21899494	peak13406
chr10	22064269	22065271	peak13445
chr10	22263849	22264354	peak13502
chr10	22566214	22566469	peak13545
chr10	22566749	22567345	peak13546
chr10	22568058	22568402	peak13547
chr10	22585180	22585530	peak13555
chr10	22587594	22588231	peak13556
chr10	22594017	22594416	peak13557
chr10	22600612	22601264	peak13560
chr10	22608765	22609147	peak13562
chr10	22613840	22614378	peak13563
chr10	22621476	22622293	peak13565
chr10	22623421	22623661	peak13567
chr10	22634888	22635328	peak13568
chr10	22650580	22651016	peak13572
chr10	22653356	22654072	peak13573
chr10	22664789	22665138	peak13576
chr10	22679549	22679910	peak13581
chr10	22709144	22709542	peak13589
chr10	22734118	22734438	peak13594
chr10	22755287	22755490	peak13600
chr10	23174815	23175354	peak13700
chr10	23681212	23681824	peak13761
chr10	23770174	23770816	peak13782
chr10	23773145	23773491	peak13783
chr10	23780207	23780625	peak13785
chr10	23909858	23910441	peak13811
chr10	24056554	24057134	peak13825
chr10	24355975	24356852	peak13866
chr10	24546499	24547028	peak13899
chr10	24555327	24555698	peak13903
chr10	25608849	25609086	peak14014
chr10	25662098	25662536	peak14026
chr10	25671842	25672172	peak14030
chr10	26426556	26426980	peak14165
chr10	26426993	26427467	peak14166
chr10	26727317	26727958	peak14205
chr10	26981830	26982054	peak14241
chr10	27168855	27169510	peak14302
chr10	27171253	27171517	peak14303
chr10	27180479	27180940	peak14304
chr10	27182227	27182679	peak14305
chr10	27191095	27191625	peak14309
chr10	27194403	27195305	peak14310
chr10	27195584	27195959	peak14311
chr10	27218008	27218298	peak14319
chr10	27258939	27259524	peak14335
chr10	27292860	27293336	peak14347
chr10	27299192	27299640	peak14350
chr10	27306024	27306537	peak14351
chr10	27319588	27320039	peak14355
chr10	27330949	27332033	peak14359
chr10	27363504	27364138	peak14369
chr10	27391620	27392330	peak14377
chr10	27425582	27426156	peak14387
chr10	27429234	27429863	peak14388
chr10	27463094	27463415	peak14398
chr10	27463616	27464062	peak14399
chr10	27468988	27469653	peak14402
chr10	27474238	27474907	peak14404
chr10	27477141	27477658	peak14406
chr10	27491691	27492132	peak14409
chr10	27494232	27494492	peak14410
chr10	27537444	27537876	peak14418
chr10	27541993	27542677	peak14419
chr10	27552739	27553144	peak14422
chr10	27560473	27561131	peak14425
chr10	27571949	27572871	peak14429
chr10	27586901	27587391	peak14435
chr10	27825503	27826087	peak14489
chr10	27884501	27885147	peak14495
chr10	27890923	27891475	peak14496
chr10	27923801	27924216	peak14506
chr10	28039413	28039987	peak14524
chr10	28217579	28218404	peak14555
chr10	28249354	28250164	peak14563
chr10	28310847	28311001	peak14579
chr10	28324157	28324826	peak14586
chr10	28335948	28336260	peak14590
chr10	28346490	28347616	peak14594
chr10	28377226	28377819	peak14610
chr10	28385579	28386328	peak14613
chr10	28392321	28393007	peak14614
chr10	28617410	28617857	peak14659
chr10	28648533	28649204	peak14667
chr10	28715990	28716321	peak14693
chr10	29054105	29054383	peak14783
chr10	30027971	30028375	peak14945
chr10	30054093	30054613	peak14950
chr10	30243897	30244710	peak14968
chr10	30390687	30390945	peak14985
chr10	30397551	30398249	peak14986
chr10	31017263	31017833	peak15033
chr10	31091014	31091235	peak15040
chr10	31101199	31101543	peak15041
chr10	31285103	31285568	peak15072
chr10	31352349	31352892	peak15091
chr10	31521152	31521746	peak15136
chr10	31563714	31564173	peak15152
chr10	31595628	31596240	peak15160
chr10	31619578	31619986	peak15162
chr10	31623618	31624212	peak15163
chr10	31637694	31638533	peak15165
chr10	31646177	31646620	peak15167
chr10	32191563	32192512	peak15286
chr10	32194698	32194976	peak15287
chr10	32716321	32717008	peak15367
chr10	32719197	32719445	peak15368
chr10	32965705	32966354	peak15418
chr10	32978689	32979247	peak15420
chr10	32986615	32987185	peak15422
chr10	33069194	33069455	peak15442
chr10	33070382	33070844	peak15443
chr10	33076295	33076616	peak15445
chr10	33096346	33096781	peak15450
chr10	33108581	33108961	peak15454
chr10	33113016	33113367	peak15455
chr10	33115720	33116387	peak15456
chr10	33117974	33118505	peak15457
chr10	33138006	33138595	peak15464
chr10	33147836	33148451	peak15465
chr10	33163099	33163412	peak15469
chr10	33165944	33166508	peak15470
chr10	33220106	33220692	peak15484
chr10	33675260	33675914	peak15554
chr10	34671744	34672104	peak15705
chr10	34689674	34689991	peak15709
chr10	34698637	34699030	peak15711
chr10	34709143	34709958	peak15715
chr10	34713261	34713801	peak15716
chr10	34987412	34987789	peak15768
chr10	35158791	35159207	peak15799
chr10	36477057	36477533	peak16065
chr10	36525546	36526518	peak16076
chr10	36598458	36598863	peak16080
chr10	36654539	36655147	peak16091
chr10	36926914	36927410	peak16152
chr10	37141714	37142114	peak16182
chr10	37145610	37146271	peak16183
chr10	37148929	37149977	peak16184
chr10	37154809	37155703	peak16185
chr10	37156552	37156740	peak16186
chr10	37159102	37159733	peak16187
chr10	37166798	37167440	peak16188
chr10	37172381	37172614	peak16190
chr10	37173278	37173590	peak16191
chr10	37176181	37176294	peak16192
chr10	37176801	37177342	peak16193
chr10	37190256	37191013	peak16196
chr10	37197614	37198100	peak16199
chr10	37249449	37249996	peak16212
chr10	37267800	37268173	peak16214
chr10	37269955	37270500	peak16215
chr10	37810918	37811636	peak16297
chr10	38174060	38174570	peak16363
chr10	38176341	38176519	peak16364
chr10	38180570	38180981	peak16367
chr10	38195252	38195762	peak16372
chr10	38244937	38245451	peak16384
chr10	38350733	38351141	peak16418
chr10	38395042	38395547	peak16428
chr10	38794554	38795099	peak16509
chr10	38886288	38886771	peak16529
chr10	38888123	38888718	peak16530
chr10	38897502	38897872	peak16532
chr10	38903202	38903503	peak16534
chr10	38933527	38934128	peak16541
chr10	38962423	38962797	peak16547
chr10	38963157	38963972	peak16548
chr10	38971603	38971930	peak16550
chr10	38976293	38976561	peak16552
chr10	39123270	39124148	peak16580
chr10	39224800	39225187	peak16601
chr10	39373233	39373608	peak16625
chr10	39460365	39460850	peak16636
chr10	39491571	39491843	peak16642
chr10	39618095	39618742	peak16659
chr10	39626748	39627464	peak16660
chr10	39652446	39653127	peak16661
chr10	39657527	39658015	peak16662
chr10	39661623	39662128	peak16663
chr10	39698508	39698900	peak16667
chr10	39702647	39703633	peak16669
chr10	39774989	39775395	peak16680
chr10	39777702	39778383	peak16681
chr10	39782993	39783557	peak16682
chr10	39786058	39786326	peak16684
chr10	39793965	39794214	peak16685
chr10	39798690	39799112	peak16688
chr10	39828770	39829244	peak16691
chr10	40185262	40185698	peak16729
chr10	40974667	40974978	peak16814
chr10	41011662	41012449	peak16819
chr10	41190392	41190871	peak16845
chr10	41521088	41521712	peak16889
chr10	41528031	41528876	peak16890
chr10	42425461	42426127	peak17025
chr10	42427634	42428009	peak17026
chr10	42435358	42436149	peak17028
chr10	42444158	42444877	peak17032
chr10	42454863	42455543	peak17035
chr10	42466967	42467949	peak17038
chr10	42764323	42764915	peak17102
chr10	42781290	42781984	peak17106
chr10	42796670	42797203	peak17111
chr10	42882314	42882782	peak17140
chr10	42905102	42905419	peak17144
chr10	43578391	43578771	peak17264
chr10	43616469	43616838	peak17272
chr10	43627351	43627746	peak17277
chr10	43629985	43630643	peak17278
chr10	43635412	43635729	peak17279
chr10	43637059	43637418	peak17280
chr10	43638698	43639214	peak17281
chr10	43651476	43652011	peak17283
chr10	43660149	43660506	peak17286
chr10	43666360	43666653	peak17288
chr10	43668813	43669109	peak17290
chr10	43679188	43679339	peak17292
chr10	43679503	43679838	peak17293
chr10	43680285	43680627	peak17294
chr10	43682287	43682906	peak17295
chr10	43696124	43696598	peak17300
chr10	43699696	43700010	peak17301
chr10	43706874	43707599	peak17303
chr10	43707622	43708281	peak17304
chr10	43711428	43711813	peak17305
chr10	43835770	43836158	peak17346
chr10	43947852	43948246	peak17380
chr10	44023084	44023621	peak17403
chr10	44032687	44033171	peak17405
chr10	44085921	44086102	peak17417
chr10	44096073	44096380	peak17418
chr10	44148895	44149298	peak17435
chr10	44195158	44195584	peak17449
chr10	44201256	44201616	peak17450
chr10	44401459	44401970	peak17489
chr10	44403701	44404125	peak17490
chr11	350146	350649	peak17870
chr11	747755	747991	peak17948
chr11	750229	750707	peak17949
chr11	778567	779205	peak17960
chr11	860553	860916	peak17982
chr11	897403	897918	peak17991
chr11	950284	950671	peak18006
chr11	1053238	1053716	peak18034
chr11	1065751	1066266	peak18036
chr11	1420393	1420872	peak18097
chr11	1506366	1507079	peak18126
chr11	1524782	1525184	peak18127
chr11	1645995	1646389	peak18153
chr11	1648690	1649034	peak18154
chr11	1715060	1715436	peak18166
chr11	2313452	2313722	peak18302
chr11	2777151	2777809	peak18399
chr11	2801057	2801664	peak18407
chr11	2812093	2812633	peak18412
chr11	2841670	2842251	peak18421
chr11	3095596	3096190	peak18457
chr11	3114369	3114905	peak18460
chr11	3739085	3739624	peak18586
chr11	4413495	4414142	peak18715
chr11	4475364	4475685	peak18723
chr11	4489507	4490162	peak18727
chr11	4492019	4492602	peak18728
chr11	4559575	4559985	peak18738
chr11	4676576	4677143	peak18751
chr11	4683273	4684005	peak18753
chr11	4704847	4705600	peak18756
chr11	4727886	4728246	peak18760
chr11	4732296	4733020	peak18761
chr11	4899609	4900091	peak18787
chr11	5056286	5056961	peak18816
chr11	5084109	5084393	peak18831
chr11	5086560	5087215	peak18832
chr11	5128975	5129499	peak18845
chr11	5133839	5134102	peak18846
chr11	5269711	5270114	peak18879
chr11	5280187	5280591	peak18881
chr11	5297758	5298090	peak18888
chr11	5421116	5421528	peak18912
chr11	5480119	5480783	peak18925
chr11	5511472	5511863	peak18930
chr11	5712475	5712940	peak18963
chr11	6010966	6011245	peak19026
chr11	6114055	6114578	peak19046
chr11	7422434	7423040	peak19297
chr11	7534576	7535137	peak19321
chr11	7545166	7545556	peak19324
chr11	7561909	7562401	peak19329
chr11	7598567	7599442	peak19338
chr11	7606753	7606940	peak19341
chr11	7684404	7684778	peak19359
chr11	7693602	7694271	peak19360
chr11	7697875	7698564	peak19361
chr11	7721004	7721457	peak19368
chr11	7721473	7721735	peak19369
chr11	7740715	7741116	peak19374
chr11	7849007	7849293	peak19388
chr11	8065491	8065919	peak19414
chr11	8072614	8073055	peak19415
chr11	8094791	8095268	peak19418
chr11	8381894	8382479	peak19456
chr11	8502698	8503131	peak19483
chr11	8516777	8517038	peak19489
chr11	8525436	8526117	peak19492
chr11	8549974	8550746	peak19498
chr11	8590481	8591034	peak19511
chr11	8604352	8604997	peak19513
chr11	8636672	8637097	peak19521
chr11	8642235	8642857	peak19522
chr11	8645277	8645756	peak19523
chr11	9664384	9664841	peak19620
chr11	10055651	10056196	peak19658
chr11	10363345	10363600	peak19675
chr11	12228945	12229309	peak19986
chr11	12754018	12754607	peak20010
chr11	14398739	14399579	peak20247
chr11	14492980	14493839	peak20269
chr11	14610248	14610562	peak20291
chr11	15204756	15205096	peak20344
chr11	15484955	15485428	peak20371
chr11	15840929	15841161	peak20399
chr11	16220342	16221334	peak20491
chr11	16289955	16290741	peak20508
chr11	16436711	16436981	peak20539
chr11	17337403	17338054	peak20622
chr11	17430498	17431364	peak20629
chr11	17431516	17431768	peak20630
chr11	17432650	17433423	peak20631
chr11	17433543	17434015	peak20632
chr11	18209018	18209468	peak20736
chr11	18211612	18212245	peak20737
chr11	18255236	18255803	peak20752
chr11	18257565	18258059	peak20753
chr11	18474600	18475176	peak20800
chr11	18475482	18475826	peak20801
chr11	18549494	18550221	peak20826
chr11	18560274	18560918	peak20830
chr11	18656171	18656971	peak20858
chr11	18793951	18794519	peak20905
chr11	18814700	18815310	peak20912
chr11	18817356	18818550	peak20913
chr11	18823236	18823900	peak20915
chr11	18837253	18837987	peak20921
chr11	18856817	18857387	peak20923
chr11	18862511	18862875	peak20924
chr11	18871853	18872092	peak20927
chr11	18897105	18897436	peak20934
chr11	18980711	18981094	peak20951
chr11	18984370	18985125	peak20952
chr11	18995349	18996062	peak20954
chr11	19045976	19046407	peak20967
chr11	19050432	19050824	peak20968
chr11	19054998	19055563	peak20969
chr11	19068386	19068872	peak20972
chr11	19317193	19317579	peak21039
chr11	19785815	19786230	peak21109
chr11	19791589	19791944	peak21110
chr11	19796486	19796996	peak21111
chr11	19809446	19809803	peak21113
chr11	19810933	19811388	peak21114
chr11	19850953	19851733	peak21119
chr11	19860623	19861112	peak21122
chr11	19867525	19868064	peak21124
chr11	19868465	19869763	peak21125
chr11	19871471	19871670	peak21126
chr11	19894202	19894961	peak21135
chr11	19896153	19896570	peak21136
chr11	19896592	19896801	peak21137
chr11	19899279	19900020	peak21138
chr11	19903439	19903927	peak21141
chr11	20270656	20271143	peak21175
chr11	20324633	20325106	peak21182
chr11	20329949	20330261	peak21183
chr11	20346458	20346701	peak21188
chr11	20347174	20347715	peak21189
chr11	20355130	20356000	peak21192
chr11	20360613	20360979	peak21193
chr11	20483436	20483767	peak21212
chr11	20572289	20572840	peak21232
chr11	20639109	20640041	peak21241
chr11	20695606	20696437	peak21257
chr11	21026681	21027138	peak21308
chr11	21346321	21346935	peak21397
chr11	21352097	21352924	peak21399
chr11	21354858	21355667	peak21400
chr11	21365066	21365644	peak21402
chr11	21369824	21370336	peak21404
chr11	21387097	21387869	peak21409
chr11	21391587	21392047	peak21410
chr11	21455948	21456483	peak21428
chr11	21493840	21494735	peak21443
chr11	21499639	21500087	peak21446
chr11	21515834	21516378	peak21453
chr11	21576447	21577291	peak21470
chr11	21599342	21599686	peak21475
chr11	21601473	21602034	peak21476
chr11	21628449	21628746	peak21486
chr11	21644428	21644845	peak21489
chr11	21659754	21660290	peak21495
chr11	21755659	21756095	peak21525
chr11	21758640	21759345	peak21526
chr11	21764601	21765534	peak21528
chr11	21767987	21768257	peak21530
chr11	21786696	21786879	peak21542
chr11	21798557	21799494	peak21550
chr11	21809137	21809793	peak21555
chr11	21811570	21812231	peak21556
chr11	21813492	21813810	peak21557
chr11	21814220	21814579	peak21558
chr11	21821183	21821885	peak21563
chr11	21829710	21830218	peak21567
chr11	21838721	21839427	peak21570
chr11	21843420	21843993	peak21572
chr11	21871775	21872684	peak21583
chr11	21885316	21885959	peak21585
chr11	21894478	21894864	peak21588
chr11	21924024	21924668	peak21596
chr11	22056884	22057607	peak21638
chr11	22399284	22399719	peak21711
chr11	22462528	22462948	peak21720
chr11	22612620	22613220	peak21732
chr11	22692246	22692696	peak21751
chr11	23204388	23204841	peak21880
chr11	23232328	23232784	peak21893
chr11	23313331	23313886	peak21903
chr11	23324208	23324669	peak21905
chr11	23325814	23326118	peak21906
chr11	23326769	23327266	peak21907
chr11	23398367	23399174	peak21927
chr11	23413469	23414054	peak21929
chr11	23438279	23438958	peak21934
chr11	23492986	23493485	peak21949
chr11	23497252	23498047	peak21950
chr11	23503779	23504508	peak21951
chr11	23514142	23514978	peak21954
chr11	23522498	23523249	peak21955
chr11	23528874	23529163	peak21957
chr11	23538659	23539025	peak21961
chr11	23549715	23550026	peak21964
chr11	23575203	23575734	peak21969
chr11	23586877	23587322	peak21973
chr11	23951210	23951738	peak22067
chr11	23954149	23954563	peak22068
chr11	24018532	24019130	peak22081
chr11	24027437	24027747	peak22082
chr11	24030688	24030998	peak22084
chr11	24034594	24035481	peak22085
chr11	24041489	24041979	peak22086
chr11	24156250	24156656	peak22120
chr11	24584872	24585129	peak22208
chr11	24639868	24640411	peak22216
chr11	24701790	24702434	peak22228
chr11	24764865	24765610	peak22247
chr11	25223450	25223927	peak22365
chr11	25343553	25343823	peak22386
chr11	25548310	25548689	peak22437
chr11	25572304	25572775	peak22450
chr11	25577057	25577474	peak22451
chr11	25585468	25586485	peak22453
chr11	25589345	25589717	peak22455
chr11	25634865	25635101	peak22470
chr11	25806203	25806433	peak22523
chr11	25817393	25817906	peak22525
chr11	26568884	26569153	peak22716
chr11	26592015	26592372	peak22727
chr11	26599935	26600262	peak22729
chr11	26601232	26601478	peak22730
chr11	26604744	26605106	peak22732
chr11	27369376	27369788	peak22902
chr11	27427559	27427908	peak22912
chr11	27663914	27664355	peak22945
chr11	27721404	27722171	peak22960
chr11	27770846	27771355	peak22963
chr11	27773838	27774166	peak22964
chr11	27790226	27790831	peak22967
chr11	27848467	27849056	peak22975
chr11	27920480	27920693	peak22988
chr11	27922946	27923468	peak22990
chr11	27938328	27938607	peak22993
chr11	27940106	27940682	peak22994
chr11	27943094	27943828	peak22995
chr11	27954797	27955364	peak22996
chr11	27970579	27971111	peak23003
chr11	27972884	27973221	peak23004
chr11	28002852	28003249	peak23016
chr11	28010532	28011301	peak23020
chr11	28017545	28018060	peak23021
chr11	28022310	28023329	peak23023
chr11	28032996	28033489	peak23026
chr11	28058589	28059710	peak23036
chr11	28093497	28093955	peak23050
chr11	28093991	28094322	peak23051
chr11	28110563	28111087	peak23059
chr11	28116156	28116415	peak23062
chr11	28116628	28116846	peak23063
chr11	28117662	28118027	peak23064
chr11	28123407	28124134	peak23067
chr11	28135609	28136092	peak23070
chr11	28220996	28221357	peak23095
chr11	28229178	28230535	peak23098
chr11	28308273	28308727	peak23119
chr11	28308865	28309103	peak23120
chr11	28315543	28316044	peak23123
chr11	28365972	28366291	peak23133
chr11	29382413	29382988	peak23249
chr11	29766992	29767235	peak23331
chr11	29865738	29866144	peak23359
chr11	29873297	29873794	peak23360
chr11	29874167	29874542	peak23361
chr11	29876144	29876601	peak23362
chr11	29880970	29881401	peak23364
chr11	29996855	29997214	peak23388
chr11	30073722	30074188	peak23406
chr11	30145275	30145840	peak23419
chr11	30298377	30298686	peak23453
chr11	30970466	30971655	peak23546
chr11	31091272	31092069	peak23578
chr11	31093793	31093999	peak23579
chr11	31110832	31111324	peak23587
chr11	31417331	31418008	peak23659
chr11	31536485	31537011	peak23680
chr11	31561598	31561912	peak23684
chr11	31621157	31621456	peak23688
chr11	31662383	31662954	peak23696
chr11	31837021	31837700	peak23728
chr11	31854117	31854608	peak23732
chr11	31863929	31864580	peak23734
chr11	31864896	31865310	peak23735
chr11	32130782	32131117	peak23768
chr11	32158355	32158988	peak23773
chr11	32202605	32203228	peak23783
chr11	32289079	32289697	peak23799
chr11	32447103	32447329	peak23828
chr11	32454373	32454727	peak23831
chr11	32489089	32489583	peak23837
chr11	32578899	32579557	peak23847
chr11	32924361	32924961	peak23869
chr11	33391619	33391861	peak23923
chr11	33506233	33506750	peak23945
chr11	34180313	34180800	peak24074
chr11	34382170	34382492	peak24118
chr11	34555681	34556251	peak24152
chr11	34572412	34573071	peak24155
chr11	34618283	34618511	peak24165
chr11	34625443	34625740	peak24167
chr11	34671732	34672338	peak24178
chr11	35400758	35401217	peak24329
chr11	35586912	35587364	peak24374
chr11	35951913	35952245	peak24445
chr11	36747066	36747379	peak24575
chr11	36759229	36760073	peak24577
chr11	36852590	36853562	peak24588
chr11	37334487	37334759	peak24666
chr11	37480055	37480851	peak24689
chr11	37495957	37497058	peak24691
chr11	37502966	37503508	peak24693
chr11	37505518	37506084	peak24694
chr11	37517227	37517741	peak24697
chr11	37533916	37534731	peak24700
chr11	37754893	37755235	peak24763
chr11	37921549	37922014	peak24793
chr11	37923132	37923522	peak24794
chr11	38965428	38965973	peak24958
chr11	38966068	38966487	peak24959
chr11	39390403	39390688	peak25033
chr11	39525943	39526257	peak25061
chr11	39768514	39769048	peak25112
chr11	39848481	39848708	peak25131
chr11	40350447	40350830	peak25197
chr11	40415085	40415391	peak25211
chr11	40419060	40419280	peak25214
chr11	40425990	40426610	peak25217
chr11	40428529	40428949	peak25218
chr11	40436035	40436665	peak25221
chr11	40441436	40442018	peak25223
chr11	40514356	40514922	peak25241
chr11	40515288	40515415	peak25242
chr11	40522734	40523327	peak25245
chr11	40681584	40682086	peak25285
chr11	40752570	40753078	peak25306
chr11	40807997	40808687	peak25322
chr11	40875196	40875721	peak25340
chr11	40881502	40881726	peak25341
chr11	40927743	40928002	peak25353
chr11	40945423	40945802	peak25355
chr11	40976139	40976462	peak25366
chr11	40984346	40985124	peak25367
chr11	40990645	40990992	peak25370
chr11	40998704	40999816	peak25372
chr11	41028794	41029267	peak25383
chr11	41190490	41191156	peak25421
chr11	41203696	41204220	peak25423
chr11	41363727	41364088	peak25463
chr11	41401595	41402089	peak25476
chr11	41411919	41412159	peak25479
chr11	41413218	41413514	peak25481
chr11	41418250	41419047	peak25482
chr11	41421555	41421855	peak25483
chr11	41423306	41423543	peak25484
chr11	41425138	41425515	peak25486
chr11	41426398	41426814	peak25487
chr11	41429107	41429369	peak25488
chr11	41429918	41430252	peak25489
chr11	41432240	41432582	peak25490
chr11	41435391	41435842	peak25491
chr11	41438248	41438566	peak25492
chr11	41444325	41444638	peak25493
chr11	41445334	41445696	peak25495
chr11	41455784	41456149	peak25501
chr11	41493672	41493888	peak25509
chr11	41691275	41692000	peak25537
chr11	41989011	41989650	peak25597
chr11	42336936	42337239	peak25670
chr11	42342718	42343283	peak25671
chr11	42345365	42345755	peak25672
chr11	42353736	42354070	peak25675
chr11	42362977	42363475	peak25677
chr11	42401406	42402056	peak25688
chr11	42743759	42744228	peak25752
chr11	42818990	42819579	peak25781
chr11	42821366	42822397	peak25782
chr11	42826068	42826638	peak25785
chr11	42830152	42830693	peak25786
chr11	42932663	42933066	peak25813
chr11	42940461	42941121	peak25815
chr11	42951097	42951365	peak25818
chr11	42963190	42963784	peak25822
chr11	42967430	42967990	peak25823
chr11	42988066	42988558	peak25830
chr11	42999535	43001163	peak25834
chr11	43010538	43011283	peak25836
chr11	43052968	43053666	peak25838
chr11	43064639	43065405	peak25841
chr11	43136718	43137012	peak25856
chr11	43219666	43220221	peak25868
chr11	43283427	43284037	peak25883
chr11	43295853	43296327	peak25888
chr11	43303834	43304098	peak25890
chr11	43352528	43352988	peak25903
chr11	43475199	43475503	peak25934
chr11	43493986	43494480	peak25944
chr11	43510937	43511325	peak25951
chr11	43527965	43528360	peak25956
chr11	43549968	43550319	peak25960
chr11	43555554	43555890	peak25963
chr11	43563103	43563780	peak25965
chr11	43570464	43571166	peak25966
chr11	43589095	43589763	peak25971
chr11	43597233	43597961	peak25973
chr11	43603601	43604026	peak25975
chr11	43649045	43649541	peak25986
chr11	43652860	43653222	peak25988
chr11	44011650	44012445	peak26081
chr11	44265697	44266018	peak26161
chr11	44275562	44275860	peak26164
chr11	44594804	44595054	peak26265
chr11	44673504	44673931	peak26272
chr11	44675427	44675792	peak26274
chr11	44688375	44688706	peak26278
chr12	392864	393384	peak26522
chr12	851254	851486	peak26623
chr12	946074	946375	peak26649
chr12	1142634	1143225	peak26690
chr12	1895267	1895709	peak26832
chr12	2026756	2027285	peak26867
chr12	2463759	2464169	peak26930
chr12	3718761	3719111	peak27135
chr12	3719414	3720032	peak27137
chr12	4595885	4596520	peak27249
chr12	4645644	4646162	peak27261
chr12	4648175	4648463	peak27262
chr12	4840115	4840427	peak27311
chr12	5171811	5172023	peak27365
chr12	5205354	5205759	peak27373
chr12	5209189	5209411	peak27375
chr12	5211267	5211699	peak27377
chr12	5215742	5216171	peak27378
chr12	6448498	6450015	peak27575
chr12	7668305	7668558	peak27696
chr12	7669169	7669689	peak27697
chr12	7751333	7751862	peak27704
chr12	7790338	7790991	peak27714
chr12	7812546	7813005	peak27718
chr12	7843197	7843512	peak27728
chr12	7894836	7895299	peak27740
chr12	7897465	7897886	peak27741
chr12	7900949	7901543	peak27742
chr12	7902616	7903247	peak27743
chr12	7945390	7945900	peak27748
chr12	8091359	8092024	peak27779
chr12	8096650	8097352	peak27781
chr12	8125652	8126047	peak27788
chr12	8130076	8130455	peak27790
chr12	8159942	8160523	peak27801
chr12	8169031	8169386	peak27802
chr12	8183326	8183689	peak27806
chr12	8229463	8230286	peak27817
chr12	8431014	8431507	peak27867
chr12	8457262	8458052	peak27874
chr12	8460798	8461328	peak27875
chr12	8462984	8463285	peak27876
chr12	8466285	8466709	peak27877
chr12	8489451	8490697	peak27880
chr12	8600287	8600778	peak27902
chr12	8626672	8627416	peak27910
chr12	8653349	8653630	peak27920
chr12	8804150	8804507	peak27975
chr12	8941088	8941725	peak28005
chr12	8988957	8989331	peak28014
chr12	9006688	9007204	peak28017
chr12	9021915	9022994	peak28019
chr12	9252950	9253303	peak28056
chr12	9500538	9500893	peak28089
chr12	10650248	10650648	peak28231
chr12	10666921	10667153	peak28234
chr12	13686342	13686615	peak28536
chr12	15688672	15689216	peak28709
chr12	17104040	17104866	peak28887
chr12	17208557	17209286	peak28903
chr12	17230822	17231751	peak28908
chr12	17474584	17475138	peak28953
chr12	17597175	17597921	peak28970
chr12	17940916	17941416	peak29020
chr12	18136771	18137080	peak29046
chr12	18727279	18727856	peak29138
chr12	19082994	19083342	peak29211
chr12	19161774	19162095	peak29229
chr12	19246359	19246627	peak29245
chr12	19336496	19336996	peak29257
chr12	19379504	19379951	peak29263
chr12	19781389	19781773	peak29298
chr12	20519677	20519976	peak29396
chr12	21269769	21270131	peak29455
chr12	21570579	21571015	peak29486
chr12	21787179	21787849	peak29535
chr12	22134948	22135340	peak29608
chr12	22170820	22171595	peak29625
chr12	22417186	22417582	peak29667
chr12	22417660	22418096	peak29668
chr12	22418268	22418672	peak29669
chr12	22419636	22420107	peak29670
chr12	22423519	22423895	peak29671
chr12	23231471	23232225	peak29799
chr12	23299445	23299903	peak29815
chr12	23315980	23316323	peak29821
chr12	23316541	23316915	peak29822
chr12	23352566	23352838	peak29836
chr12	23357102	23357639	peak29837
chr12	23384449	23385330	peak29844
chr12	23386442	23386921	peak29845
chr12	23392087	23392880	peak29846
chr12	23394522	23394719	peak29847
chr12	23395567	23395733	peak29848
chr12	23397292	23397942	peak29849
chr12	23410772	23411173	peak29854
chr12	23445427	23446303	peak29863
chr12	23460996	23461454	peak29866
chr12	23500124	23500414	peak29880
chr12	23559792	23560234	peak29898
chr12	23567889	23568462	peak29899
chr12	23569009	23569316	peak29900
chr12	23701016	23701369	peak29941
chr12	23702941	23703465	peak29942
chr12	23704657	23704849	peak29943
chr12	23717231	23717705	peak29945
chr12	23737909	23738142	peak29954
chr12	23738394	23738637	peak29955
chr12	23742000	23742365	peak29956
chr12	23744286	23744838	peak29957
chr12	23751436	23751900	peak29958
chr12	23787202	23787664	peak29968
chr12	23788038	23788325	peak29969
chr12	24379474	24379996	peak30056
chr12	24404613	24404932	peak30058
chr12	24440259	24440773	peak30068
chr12	24498213	24498502	peak30082
chr12	24600308	24600818	peak30086
chr12	25132354	25133155	peak30182
chr12	25319818	25320583	peak30226
chr12	25324788	25325106	peak30229
chr12	25405195	25405976	peak30250
chr12	25407996	25408376	peak30251
chr12	25414877	25415561	peak30252
chr12	25421480	25422523	peak30255
chr12	25422747	25423226	peak30256
chr12	25433945	25434221	peak30258
chr12	25446659	25447329	peak30262
chr12	25450627	25451028	peak30263
chr12	25452725	25453442	peak30264
chr12	25472738	25473494	peak30269
chr12	25473688	25474048	peak30270
chr12	25474059	25474469	peak30271
chr12	25476764	25477597	peak30272
chr12	25480936	25481625	peak30273
chr12	25483661	25483995	peak30274
chr12	25484666	25484883	peak30275
chr12	25494384	25495372	peak30277
chr12	25498196	25498553	peak30279
chr12	25509044	25510164	peak30285
chr12	25513386	25513719	peak30288
chr12	25709343	25709709	peak30338
chr12	25714618	25715049	peak30339
chr12	25887066	25887374	peak30387
chr12	25895016	25895544	peak30388
chr12	25902070	25902282	peak30393
chr12	25922002	25922308	peak30401
chr12	25930524	25930844	peak30406
chr12	26547302	26547544	peak30514
chr12	26549120	26549676	peak30515
chr12	26549986	26550224	peak30516
chr12	26582745	26583152	peak30527
chr12	26619657	26619958	peak30537
chr12	26737091	26737734	peak30575
chr12	26749197	26749711	peak30579
chr12	26752381	26752951	peak30580
chr12	26774245	26774868	peak30590
chr12	26807907	26808542	peak30598
chr12	26885351	26886168	peak30618
chr12	26889971	26890364	peak30619
chr12	26929631	26929883	peak30630
chr12	27188485	27189144	peak30713
chr12	27349068	27349496	peak30747
chr12	27416628	27417101	peak30767
chr12	27426036	27426434	peak30769
chr12	27446394	27446729	peak30778
chr12	27454516	27455342	peak30782
chr12	27460701	27461081	peak30785
chr12	27461634	27462077	peak30786
chr12	27496800	27497210	peak30794
chr12	27509976	27510485	peak30799
chr12	27702925	27703636	peak30826
chr12	28593531	28594026	peak30940
chr12	29105346	29106109	peak31033
chr12	29161259	29162185	peak31042
chr12	29193324	29193470	peak31046
chr12	29194308	29194923	peak31048
chr12	29196444	29196836	peak31049
chr12	29199497	29200295	peak31050
chr12	29210466	29211094	peak31053
chr12	29240855	29241158	peak31057
chr12	29244073	29244487	peak31059
chr12	29248125	29248731	peak31061
chr12	29255397	29256089	peak31063
chr12	29257339	29258041	peak31064
chr12	29279786	29280511	peak31071
chr12	29285739	29286157	peak31072
chr12	29292874	29293304	peak31073
chr12	29305030	29305632	peak31076
chr12	29311749	29312152	peak31079
chr12	29315856	29316431	peak31080
chr12	29316618	29316883	peak31081
chr12	29363607	29363933	peak31088
chr12	29379778	29380345	peak31091
chr12	29979065	29979384	peak31183
chr12	30673509	30674131	peak31318
chr12	30787625	30788580	peak31342
chr12	30788683	30788931	peak31343
chr12	30792074	30792204	peak31344
chr12	30823094	30823748	peak31354
chr12	30878046	30878289	peak31362
chr12	30879266	30879437	peak31363
chr12	30882635	30883461	peak31366
chr12	30889363	30889486	peak31367
chr12	30889521	30889645	peak31368
chr12	30890102	30890802	peak31369
chr12	30891145	30891519	peak31370
chr12	30891682	30891969	peak31371
chr12	30893211	30893617	peak31372
chr12	30896262	30896600	peak31373
chr12	30897507	30897835	peak31374
chr12	30897941	30898230	peak31375
chr12	30900074	30900383	peak31376
chr12	30902769	30903397	peak31377
chr12	30907293	30907760	peak31378
chr12	30910410	30911178	peak31380
chr12	30914247	30914706	peak31381
chr12	30916485	30916776	peak31382
chr12	30919293	30919746	peak31385
chr12	30926458	30926813	peak31387
chr12	30936550	30937245	peak31389
chr12	30939607	30940177	peak31390
chr12	30945912	30946624	peak31391
chr12	30947703	30948249	peak31392
chr12	30964536	30964793	peak31400
chr12	30972599	30972946	peak31405
chr12	30975393	30976279	peak31408
chr12	30980384	30980989	peak31409
chr12	30983878	30983999	peak31411
chr12	30984512	30984855	peak31412
chr12	30990361	30990701	peak31416
chr12	31009616	31009974	peak31418
chr12	31014356	31014682	peak31419
chr12	31017626	31018007	peak31421
chr12	31032416	31033167	peak31427
chr12	31040039	31040757	peak31430
chr12	31046312	31046794	peak31433
chr12	31066373	31066889	peak31437
chr12	31107884	31108206	peak31447
chr12	31109694	31109888	peak31449
chr12	31119651	31120033	peak31454
chr12	31153683	31154238	peak31462
chr12	31154770	31155089	peak31463
chr12	31162894	31163265	peak31465
chr12	31171393	31171789	peak31467
chr12	31211229	31211557	peak31478
chr12	31213890	31214423	peak31479
chr12	31221337	31221784	peak31481
chr12	31232583	31232969	peak31483
chr12	31233134	31233826	peak31484
chr12	31238975	31239482	peak31485
chr12	31345949	31346599	peak31502
chr12	31382863	31383263	peak31505
chr12	31570973	31571338	peak31551
chr12	31572898	31573385	peak31552
chr12	31577850	31578380	peak31555
chr12	31644250	31644735	peak31569
chr12	31795934	31796534	peak31590
chr12	31999907	32000643	peak31620
chr12	32004473	32004957	peak31621
chr12	32009585	32009923	peak31622
chr12	32079794	32080128	peak31643
chr12	32173683	32174327	peak31652
chr12	32698709	32699082	peak31725
chr12	32830565	32830915	peak31750
chr12	32844631	32845187	peak31755
chr12	32981240	32981910	peak31777
chr12	33150985	33151325	peak31810
chr12	33300961	33301270	peak31847
chr12	33615508	33616040	peak31891
chr12	33761992	33762452	peak31916
chr12	33824434	33824787	peak31930
chr12	33854477	33855057	peak31939
chr12	34375323	34376178	peak32071
chr12	34388151	34388910	peak32072
chr12	34404647	34405113	peak32077
chr12	34407764	34408118	peak32078
chr12	34437570	34438038	peak32084
chr12	34482524	34482800	peak32100
chr12	34484493	34484954	peak32101
chr12	34494351	34495125	peak32104
chr12	34519225	34519557	peak32115
chr12	34524811	34525154	peak32117
chr12	34539016	34539770	peak32122
chr12	34556084	34556716	peak32130
chr12	34575059	34575688	peak32140
chr12	34580439	34580802	peak32141
chr12	34582074	34582903	peak32142
chr12	34608678	34609284	peak32148
chr12	34617605	34618311	peak32154
chr12	34633286	34633472	peak32164
chr12	34636390	34637076	peak32167
chr12	34661288	34662391	peak32177
chr12	35381717	35382325	peak32335
chr12	35706439	35706684	peak32393
chr12	35902807	35903166	peak32425
chr12	35912990	35913536	peak32431
chr12	35919084	35919654	peak32432
chr12	35934536	35934992	peak32434
chr12	35956392	35956855	peak32441
chr12	35957187	35957503	peak32442
chr12	35994808	35995222	peak32452
chr12	36113188	36113546	peak32484
chr12	36178992	36179501	peak32494
chr12	36184580	36185461	peak32496
chr12	36193086	36193632	peak32498
chr12	36424281	36425234	peak32541
chr12	36623991	36624438	peak32571
chr12	36711419	36711810	peak32587
chr12	36801939	36802347	peak32601
chr12	36805949	36806201	peak32603
chr12	36807639	36808071	peak32604
chr12	36821291	36821959	peak32608
chr12	36870681	36871148	peak32619
chr12	36975502	36975984	peak32644
chr12	36984184	36984497	peak32648
chr12	36986695	36987321	peak32649
chr12	36988880	36989184	peak32650
chr12	36995253	36995784	peak32653
chr12	36997278	36997597	peak32654
chr12	37018613	37018925	peak32660
chr12	37058713	37059444	peak32667
chr12	37066779	37067351	peak32668
chr12	37109778	37110290	peak32678
chr12	37272200	37272606	peak32729
chr12	37408722	37409164	peak32773
chr12	37483964	37484381	peak32785
chr12	37514101	37514789	peak32791
chr12	37516667	37517066	peak32792
chr12	37525742	37526069	peak32794
chr12	37557621	37558101	peak32800
chr12	37647815	37648328	peak32819
chr12	37683598	37684106	peak32829
chr12	37771609	37771924	peak32839
chr12	37874411	37874890	peak32868
chr12	37875825	37876098	peak32869
chr12	37878564	37878997	peak32871
chr12	37880794	37881428	peak32872
chr12	37886388	37887138	peak32873
chr12	37910428	37910646	peak32881
chr12	37912432	37912782	peak32882
chr12	38048141	38048675	peak32908
chr12	38422151	38422865	peak32962
chr12	38426039	38426496	peak32963
chr12	38441743	38441948	peak32968
chr12	38444205	38444675	peak32970
chr12	38473974	38474856	peak32979
chr12	38549997	38550428	peak32993
chr12	39900103	39900681	peak33110
chr12	40156166	40156829	peak33135
chr12	40192755	40193255	peak33142
chr12	40689482	40689826	peak33197
chr12	40938110	40938799	peak33222
chr12	40942410	40942930	peak33223
chr12	41080731	41081142	peak33245
chr12	41123977	41124613	peak33253
chr12	41340661	41341569	peak33283
chr12	42052921	42053296	peak33357
chr12	42171171	42171612	peak33376
chr12	42278218	42278676	peak33398
chr12	42294646	42294858	peak33403
chr12	42310058	42310944	peak33409
chr12	42328213	42328786	peak33415
chr12	42358632	42359025	peak33425
chr12	42390382	42390735	peak33439
chr12	42390884	42391287	peak33440
chr12	42399456	42399738	peak33444
chr12	42455809	42456659	peak33457
chr12	42687688	42687911	peak33501
chr12	42688190	42688791	peak33502
chr12	42721895	42722385	peak33507
chr12	42828052	42828551	peak33522
chr12	42968884	42969677	peak33561
chr12	43202684	43203132	peak33601
chr12	43510010	43510408	peak33653
chr12	43515861	43516476	peak33654
chr12	43518827	43519298	peak33655
chr12	43612488	43612886	peak33669
chr12	43613554	43614030	peak33670
chr12	43616611	43616999	peak33671
chr12	43621511	43621969	peak33672
chr12	43625056	43625659	peak33674
chr12	43626935	43627318	peak33675
chr12	44788730	44789324	peak33818
chr12	45040690	45041003	peak33857
chr12	45192540	45192867	peak33878
chr12	45194636	45194993	peak33879
chr12	45270357	45270741	peak33892
chr12	45271751	45272240	peak33893
chr12	45316584	45317415	peak33903
chr12	45358002	45358485	peak33913
chr12	45515489	45516030	peak33955
chr12	45549780	45550117	peak33962
chr12	45558613	45559139	peak33964
chr12	45575532	45575924	peak33970
chr12	45583925	45584670	peak33971
chr12	45586723	45587086	peak33972
chr12	45593523	45593933	peak33974
chr12	45615000	45615731	peak33980
chr12	45648394	45648940	peak33986
chr12	45664438	45664965	peak33990
chr12	45668066	45668436	peak33991
chr12	45674486	45674929	peak33994
chr12	45714043	45714460	peak34001
chr12	45715742	45716086	peak34003
chr12	45743891	45744642	peak34012
chr12	46336771	46337012	peak34067
chr12	46937960	46938359	peak34150
chr12	47051894	47052113	peak34161
chr12	47178199	47178448	peak34187
chr12	47783726	47784099	peak34312
chr12	48294903	48295497	peak34413
chr12	48742200	48742499	peak34540
chr12	48753321	48753613	peak34544
chr12	49163565	49163811	peak34636
chr12	49215072	49215494	peak34655
chr12	49223427	49223696	peak34657
chr13	52590	52908	peak34677
chr13	56699	57199	peak34679
chr13	59769	60046	peak34682
chr13	207798	208171	peak34713
chr13	469379	469879	peak34779
chr13	476684	476930	peak34782
chr13	481055	481533	peak34783
chr13	482960	483277	peak34785
chr13	493558	493998	peak34787
chr13	583501	583958	peak34804
chr13	617733	618130	peak34809
chr13	685207	685807	peak34825
chr13	768857	769201	peak34846
chr13	808723	809325	peak34856
chr13	1126346	1126887	peak34920
chr13	1135387	1135782	peak34922
chr13	1472140	1472495	peak35007
chr13	1472661	1473089	peak35008
chr13	1827636	1828407	peak35073
chr13	1838270	1838857	peak35077
chr13	2836277	2836711	peak35227
chr13	2845836	2846398	peak35229
chr13	2928773	2929132	peak35257
chr13	3018826	3019212	peak35284
chr13	3024059	3024341	peak35287
chr13	3996808	3997323	peak35499
chr13	4264642	4265197	peak35549
chr13	4289726	4290072	peak35556
chr13	4292955	4293536	peak35557
chr13	4385629	4386087	peak35575
chr13	5161984	5162900	peak35741
chr13	5214537	5215158	peak35752
chr13	5265093	5265426	peak35766
chr13	5298457	5298982	peak35777
chr13	5301891	5302859	peak35778
chr13	5328245	5328785	peak35786
chr13	5340544	5341168	peak35791
chr13	5365140	5365906	peak35802
chr13	5368691	5369009	peak35805
chr13	5369576	5369992	peak35807
chr13	5370469	5371134	peak35808
chr13	5388916	5389246	peak35815
chr13	5394829	5395353	peak35818
chr13	5398897	5399202	peak35819
chr13	5406443	5407063	peak35823
chr13	5407585	5408075	peak35824
chr13	5418835	5419317	peak35828
chr13	5419864	5420259	peak35830
chr13	5420706	5421264	peak35831
chr13	5435666	5436027	peak35841
chr13	5614547	5615265	peak35897
chr13	5622581	5623330	peak35898
chr13	5631250	5631682	peak35899
chr13	5633476	5634282	peak35900
chr13	5637633	5638046	peak35901
chr13	5721366	5721896	peak35921
chr13	5752099	5752552	peak35931
chr13	5779805	5780536	peak35937
chr13	5781062	5781284	peak35938
chr13	5802041	5802623	peak35944
chr13	5894231	5894799	peak35962
chr13	5903766	5904506	peak35965
chr13	5912335	5913179	peak35966
chr13	5919824	5920417	peak35967
chr13	5942647	5942881	peak35973
chr13	5945748	5946408	peak35974
chr13	5951132	5951607	peak35975
chr13	5952858	5953059	peak35977
chr13	5953220	5953665	peak35978
chr13	5954297	5954582	peak35979
chr13	5955002	5955449	peak35980
chr13	5955504	5956092	peak35981
chr13	5995524	5995934	peak35993
chr13	6008368	6008826	peak35996
chr13	6106888	6107290	peak36019
chr13	6198556	6198724	peak36036
chr13	6619727	6620281	peak36075
chr13	6625620	6626070	peak36076
chr13	6707789	6708165	peak36079
chr13	6885144	6885576	peak36097
chr13	6894268	6894783	peak36098
chr13	7311391	7311784	peak36173
chr13	7455195	7455736	peak36199
chr13	7574636	7575089	peak36229
chr13	7608852	7609470	peak36240
chr13	7815219	7815626	peak36272
chr13	7922641	7923430	peak36297
chr13	7964261	7964572	peak36303
chr13	8029904	8030386	peak36312
chr13	9589152	9589743	peak36489
chr13	9617092	9617571	peak36496
chr13	10121966	10122430	peak36582
chr13	10123757	10124122	peak36583
chr13	10128817	10129400	peak36585
chr13	10132157	10132636	peak36589
chr13	10133374	10133590	peak36590
chr13	10157057	10157643	peak36599
chr13	10182560	10182928	peak36604
chr13	10199790	10200127	peak36613
chr13	10201558	10202021	peak36614
chr13	10270400	10271286	peak36631
chr13	10360999	10361616	peak36650
chr13	10371932	10372189	peak36653
chr13	10409029	10409333	peak36659
chr13	10414699	10415139	peak36661
chr13	10430708	10431198	peak36666
chr13	10436011	10436423	peak36669
chr13	10438043	10438638	peak36670
chr13	10462927	10463488	peak36676
chr13	10466421	10466903	peak36677
chr13	10468190	10468627	peak36678
chr13	10468939	10469477	peak36679
chr13	10470312	10470717	peak36680
chr13	10476001	10476540	peak36681
chr13	10666826	10667326	peak36716
chr13	10733419	10734610	peak36725
chr13	10736198	10736694	peak36726
chr13	10864301	10864684	peak36750
chr13	10981453	10982062	peak36786
chr13	11126962	11127622	peak36807
chr13	11141776	11142052	peak36809
chr13	11169174	11169918	peak36816
chr13	11227399	11228270	peak36834
chr13	11301964	11302436	peak36851
chr13	11305104	11305573	peak36854
chr13	11305607	11305947	peak36855
chr13	11306604	11307034	peak36856
chr13	11310872	11311063	peak36859
chr13	11319630	11320081	peak36862
chr13	11320258	11320647	peak36863
chr13	11345660	11346487	peak36870
chr13	11364965	11365435	peak36872
chr13	11764983	11765323	peak36932
chr13	11955532	11955985	peak36974
chr13	12166051	12166621	peak36985
chr13	13120058	13120522	peak37105
chr13	13372921	13373788	peak37158
chr13	13419500	13420160	peak37165
chr13	14133484	14133922	peak37287
chr13	14795022	14795688	peak37352
chr13	14800818	14800959	peak37356
chr13	14804054	14804411	peak37357
chr13	14805372	14805775	peak37358
chr13	14827410	14827651	peak37364
chr13	14827767	14827990	peak37365
chr13	14838642	14839009	peak37367
chr13	14849363	14849752	peak37371
chr13	14870435	14870805	peak37377
chr13	14904539	14905591	peak37388
chr13	15367868	15368129	peak37437
chr13	15621591	15622100	peak37466
chr13	15873847	15874271	peak37503
chr13	15982000	15982319	peak37515
chr13	15986056	15986460	peak37516
chr13	16043996	16044662	peak37519
chr13	16046597	16047352	peak37520
chr13	16060532	16061009	peak37524
chr13	16119590	16119968	peak37535
chr13	16126492	16127065	peak37537
chr13	16127148	16127669	peak37538
chr13	16389649	16390013	peak37579
chr13	16501204	16501986	peak37600
chr13	16628418	16629140	peak37621
chr13	16690366	16690916	peak37633
chr13	16690992	16691191	peak37634
chr13	16692804	16693481	peak37635
chr13	16696340	16697160	peak37637
chr13	16701845	16702351	peak37638
chr13	16711477	16712225	peak37641
chr13	16724285	16724695	peak37646
chr13	16724765	16725247	peak37647
chr13	16765925	16766379	peak37654
chr13	16766563	16767177	peak37655
chr13	16771336	16771940	peak37656
chr13	16786858	16787727	peak37658
chr13	16790953	16791265	peak37659
chr13	16797912	16798226	peak37664
chr13	16816589	16817021	peak37668
chr13	16817971	16818346	peak37669
chr13	16823995	16824690	peak37670
chr13	16824733	16824979	peak37671
chr13	16844167	16844686	peak37678
chr13	16855965	16856204	peak37681
chr13	16858335	16858982	peak37682
chr13	16859835	16860711	peak37683
chr13	16891677	16892214	peak37692
chr13	16908468	16909323	peak37698
chr13	16982004	16982562	peak37717
chr13	17029832	17030077	peak37736
chr13	17073783	17074353	peak37751
chr13	17078026	17078483	peak37752
chr13	17187593	17187894	peak37780
chr13	17229570	17230025	peak37792
chr13	17230343	17230731	peak37793
chr13	18452615	18453000	peak38043
chr13	18684587	18685216	peak38087
chr13	18701001	18701521	peak38093
chr13	18711754	18712060	peak38097
chr13	18714136	18714754	peak38098
chr13	18734570	18734774	peak38105
chr13	18741409	18741910	peak38108
chr13	18743200	18743620	peak38109
chr13	19203834	19204316	peak38177
chr13	19229327	19229629	peak38184
chr13	19345591	19346117	peak38203
chr13	19363129	19363796	peak38205
chr13	19366636	19367138	peak38206
chr13	19370584	19371357	peak38207
chr13	19385822	19386470	peak38211
chr13	19546860	19547775	peak38245
chr13	19606488	19606699	peak38258
chr13	19616460	19617156	peak38259
chr13	19639412	19639875	peak38266
chr13	20355163	20355502	peak38377
chr13	21077335	21077825	peak38437
chr13	21087835	21088138	peak38438
chr13	21649127	21649651	peak38519
chr13	21709631	21710280	peak38541
chr13	21761602	21762462	peak38559
chr13	21767783	21768216	peak38562
chr13	21780976	21781805	peak38565
chr13	21782625	21782870	peak38566
chr13	21784810	21785124	peak38567
chr13	21785907	21786288	peak38568
chr13	21789804	21790164	peak38569
chr13	21823630	21824178	peak38575
chr13	21830019	21830923	peak38576
chr13	21839967	21840318	peak38577
chr13	21843554	21843925	peak38580
chr13	21864266	21864731	peak38587
chr13	21868328	21868926	peak38588
chr13	21877873	21879047	peak38590
chr13	21887711	21888376	peak38593
chr13	21913677	21914316	peak38601
chr13	21975456	21976011	peak38618
chr13	21993323	21993599	peak38622
chr13	22045044	22045738	peak38635
chr13	22160318	22161092	peak38667
chr13	22161197	22161634	peak38668
chr13	22188469	22189266	peak38680
chr13	22201532	22201816	peak38685
chr13	22298580	22298828	peak38709
chr13	22356251	22356747	peak38720
chr13	22359619	22360048	peak38721
chr13	22361919	22362816	peak38722
chr13	22404100	22404373	peak38732
chr13	22468146	22468842	peak38741
chr13	22470050	22470683	peak38742
chr13	22492834	22493504	peak38750
chr13	22504577	22505475	peak38752
chr13	22515236	22516059	peak38757
chr13	22691070	22691576	peak38795
chr13	22781976	22782292	peak38814
chr13	24383936	24384500	peak39090
chr13	24412212	24412638	peak39099
chr13	24800760	24801100	peak39208
chr13	24834752	24835230	peak39217
chr13	24946339	24946972	peak39245
chr13	24970557	24971122	peak39251
chr13	25032109	25032692	peak39265
chr13	25069234	25069757	peak39278
chr13	25167016	25167195	peak39298
chr13	25315671	25316024	peak39326
chr13	25326937	25327252	peak39333
chr13	25510840	25511180	peak39372
chr13	25861495	25862216	peak39459
chr13	25901001	25901428	peak39471
chr13	25983551	25984211	peak39489
chr13	26064437	26065394	peak39512
chr13	26066990	26067303	peak39513
chr13	26084244	26085077	peak39518
chr13	26132967	26133739	peak39534
chr13	26140995	26141393	peak39537
chr13	26150973	26151640	peak39541
chr13	26154017	26154305	peak39542
chr13	26232069	26232346	peak39554
chr13	26378463	26379001	peak39578
chr13	26463499	26463968	peak39588
chr13	26573265	26573627	peak39607
chr13	27292901	27293806	peak39745
chr13	28007546	28007924	peak39832
chr13	28149116	28149411	peak39867
chr13	28225732	28226189	peak39890
chr13	28339730	28340136	peak39919
chr13	28356687	28357147	peak39923
chr13	28364756	28365326	peak39926
chr13	28375852	28376207	peak39931
chr13	28379731	28380131	peak39932
chr13	28395017	28395340	peak39934
chr13	28397901	28398569	peak39935
chr13	28401192	28401924	peak39936
chr13	28404627	28405124	peak39937
chr13	28408442	28409398	peak39939
chr13	28411171	28411841	peak39940
chr13	28418904	28419288	peak39942
chr13	28424659	28425215	peak39944
chr13	28425983	28426540	peak39945
chr13	28559781	28560071	peak39972
chr13	28571460	28571859	peak39975
chr13	28721297	28721541	peak40016
chr13	28723460	28724193	peak40017
chr13	28724223	28724678	peak40018
chr13	28740295	28740661	peak40024
chr13	28782230	28782617	peak40035
chr13	28789781	28790401	peak40038
chr13	28792655	28793584	peak40039
chr13	28809527	28810029	peak40045
chr13	28962199	28962668	peak40079
chr13	28971888	28972275	peak40080
chr13	29001099	29001851	peak40087
chr13	29006827	29007335	peak40088
chr13	29401915	29402146	peak40166
chr13	29440333	29441329	peak40180
chr13	29447160	29447813	peak40181
chr13	29460734	29461045	peak40183
chr13	29496761	29497179	peak40189
chr13	29515475	29516080	peak40196
chr13	29523208	29523676	peak40197
chr13	29548704	29549147	peak40207
chr13	29549459	29549717	peak40208
chr13	29559804	29560608	peak40210
chr13	29582571	29582925	peak40213
chr13	29585262	29585983	peak40215
chr13	29596201	29596700	peak40217
chr13	29611747	29612482	peak40220
chr13	29616357	29616523	peak40221
chr13	29634535	29634880	peak40226
chr13	29640160	29640946	peak40230
chr13	29653250	29653455	peak40234
chr13	29662784	29663006	peak40235
chr13	29667508	29667927	peak40237
chr13	29676700	29677251	peak40238
chr13	29678637	29679100	peak40239
chr13	29685063	29686325	peak40240
chr13	29694341	29694930	peak40241
chr13	29708490	29708861	peak40244
chr13	29709993	29710649	peak40245
chr13	29716334	29716974	peak40246
chr13	29719124	29719590	peak40247
chr13	29724784	29725376	peak40248
chr13	29727152	29727379	peak40249
chr13	29728643	29729140	peak40250
chr13	29751017	29751416	peak40256
chr13	29753405	29754161	peak40257
chr13	29764883	29765117	peak40261
chr13	29768942	29769563	peak40264
chr13	29771914	29772688	peak40265
chr13	29784157	29784491	peak40268
chr13	30033525	30033793	peak40323
chr13	30131330	30131928	peak40341
chr13	30171723	30172150	peak40349
chr13	30182138	30183013	peak40351
chr13	30208965	30209659	peak40361
chr13	30232311	30232609	peak40369
chr13	30269148	30269434	peak40380
chr13	30282068	30282381	peak40385
chr13	30285050	30285524	peak40386
chr13	30302891	30303178	peak40391
chr13	30311354	30311670	peak40395
chr13	30313603	30314078	peak40396
chr13	30315362	30316060	peak40397
chr13	30337128	30337411	peak40404
chr13	30375547	30376711	peak40418
chr13	30402305	30402673	peak40427
chr13	30444170	30444468	peak40437
chr13	30684358	30684808	peak40495
chr13	30996005	30996397	peak40560
chr13	31011438	31011874	peak40563
chr13	31198540	31199266	peak40614
chr13	31457798	31458348	peak40672
chr13	31476846	31477419	peak40682
chr13	31585909	31586153	peak40713
chr13	31735532	31735831	peak40751
chr13	32037210	32037585	peak40794
chr13	32769669	32770011	peak40927
chr13	32770260	32770490	peak40928
chr13	32777876	32778164	peak40932
chr13	33167739	33168069	peak41003
chr13	33191529	33191890	peak41011
chr13	33616999	33617301	peak41107
chr13	33617327	33617910	peak41108
chr13	33636421	33637013	peak41115
chr13	33659052	33659611	peak41124
chr13	33667105	33668249	peak41125
chr13	33681904	33682155	peak41130
chr13	33692464	33692982	peak41132
chr13	33762476	33763426	peak41155
chr13	33779401	33779978	peak41159
chr13	33790808	33791591	peak41165
chr13	33816197	33816671	peak41173
chr13	33923283	33923526	peak41213
chr13	33924066	33924450	peak41214
chr13	33927843	33928362	peak41215
chr13	33988067	33988360	peak41229
chr13	33992539	33993058	peak41231
chr13	34122078	34122479	peak41258
chr13	34459404	34459834	peak41321
chr13	34807977	34808610	peak41388
chr13	34971474	34971779	peak41416
chr13	35038177	35038454	peak41440
chr13	35039033	35039639	peak41441
chr13	35048476	35048764	peak41445
chr13	35054799	35055236	peak41447
chr13	35084201	35084631	peak41456
chr13	35180817	35181350	peak41484
chr13	35700700	35701066	peak41580
chr13	35702760	35703314	peak41581
chr13	35705532	35706204	peak41582
chr13	35718602	35719397	peak41588
chr13	35743086	35743378	peak41592
chr13	35770054	35770453	peak41598
chr13	35771875	35772206	peak41599
chr13	35781922	35782742	peak41602
chr13	35786902	35787194	peak41603
chr13	35788927	35789028	peak41606
chr13	35791239	35791677	peak41607
chr13	35799509	35799904	peak41609
chr13	35829445	35830246	peak41617
chr13	35860455	35860859	peak41630
chr13	36418999	36419258	peak41741
chr13	36429351	36429630	peak41747
chr13	36470106	36470481	peak41759
chr13	36485287	36485616	peak41763
chr13	36570091	36570323	peak41783
chr13	36705934	36706383	peak41812
chr13	36736859	36737426	peak41817
chr13	36982972	36983504	peak41864
chr13	36986860	36987267	peak41866
chr13	37185597	37185846	peak41906
chr13	37187474	37187924	peak41907
chr13	37188327	37188570	peak41908
chr13	37194794	37195200	peak41910
chr13	37197394	37197630	peak41911
chr13	37311328	37311528	peak41933
chr13	37429904	37430282	peak41962
chr13	37508513	37508820	peak41975
chr13	37509326	37509603	peak41976
chr13	37516892	37517196	peak41978
chr13	37782427	37783026	peak42005
chr13	37809811	37810122	peak42007
chr13	38269530	38270048	peak42062
chr13	38962182	38962661	peak42133
chr13	39012786	39013247	peak42140
chr13	39030310	39030780	peak42141
chr13	39068838	39069329	peak42150
chr13	39109956	39110323	peak42160
chr13	39125717	39126181	peak42166
chr13	39129999	39130354	peak42167
chr13	39746988	39747461	peak42264
[truncated: 9,264 more rows]

## Sheet: RPE
chr	start	end	peak
chr1	23442	23602	peak9
chr1	55710	56160	peak19
chr1	71366	71681	peak27
chr1	71991	72284	peak28
chr1	74242	74807	peak31
chr1	78054	78266	peak34
chr1	85893	86564	peak36
chr1	90536	90800	peak37
chr1	91141	91323	peak38
chr1	93221	93910	peak40
chr1	97510	97832	peak41
chr1	99565	99985	peak42
chr1	101304	101443	peak44
chr1	102143	102352	peak45
chr1	102436	102905	peak46
chr1	104075	104297	peak47
chr1	162224	162487	peak62
chr1	173556	173903	peak68
chr1	197399	197678	peak74
chr1	210141	210582	peak80
chr1	210712	211064	peak81
chr1	377772	378029	peak125
chr1	378398	378792	peak126
chr1	392504	393052	peak131
chr1	398756	399249	peak132
chr1	402834	403176	peak134
chr1	597380	597613	peak181
chr1	601576	601947	peak183
chr1	648518	649241	peak197
chr1	712297	712656	peak220
chr1	713603	714042	peak221
chr1	793844	794299	peak241
chr1	843811	844430	peak254
chr1	850062	850397	peak256
chr1	902275	902906	peak269
chr1	911767	912034	peak275
chr1	1238414	1238797	peak320
chr1	1238818	1239347	peak321
chr1	1275261	1275608	peak329
chr1	1278908	1279300	peak331
chr1	1279581	1279938	peak332
chr1	1310896	1311594	peak336
chr1	1345249	1345696	peak343
chr1	1354711	1355419	peak345
chr1	1356264	1356885	peak346
chr1	1363262	1363656	peak348
chr1	1364815	1365357	peak349
chr1	1380231	1380863	peak353
chr1	1383524	1383889	peak354
chr1	1516794	1517101	peak386
chr1	1603913	1604180	peak409
chr1	1624473	1624899	peak415
chr1	1674955	1675248	peak423
chr1	1745380	1745667	peak428
chr1	1746092	1746445	peak429
chr1	1999542	1999873	peak470
chr1	2008242	2008484	peak474
chr1	2087722	2088124	peak502
chr1	2162308	2162644	peak520
chr1	2175756	2176439	peak525
chr1	2181822	2182246	peak527
chr1	2221110	2221554	peak530
chr1	2235935	2236518	peak532
chr1	2238151	2238675	peak533
chr1	2244334	2244705	peak535
chr1	2268681	2269128	peak539
chr1	2877114	2877455	peak624
chr1	2878435	2878931	peak625
chr1	2879227	2879486	peak626
chr1	2892351	2892766	peak631
chr1	2901270	2901599	peak634
chr1	2907881	2908372	peak635
chr1	2916114	2916737	peak638
chr1	3147198	3147706	peak664
chr1	3305313	3305703	peak686
chr1	3468502	3469034	peak695
chr1	3613637	3614021	peak703
chr1	3661093	3661442	peak715
chr1	3738538	3739058	peak727
chr1	3747754	3748050	peak730
chr1	3750283	3750717	peak731
chr1	3804845	3805261	peak740
chr1	3918671	3919128	peak756
chr1	3990438	3990863	peak762
chr1	4507980	4508369	peak832
chr1	4514170	4514608	peak834
chr1	4520698	4521395	peak835
chr1	4528310	4529378	peak837
chr1	4561609	4561789	peak847
chr1	4570288	4570529	peak851
chr1	4580869	4581331	peak854
chr1	4595456	4595840	peak859
chr1	4645618	4645998	peak870
chr1	4683555	4683987	peak877
chr1	4792237	4792550	peak916
chr1	4847743	4848031	peak929
chr1	4850369	4850679	peak930
chr1	4929411	4929710	peak950
chr1	4960480	4961009	peak953
chr1	4972245	4972631	peak959
chr1	5016965	5017394	peak976
chr1	5032734	5033130	peak980
chr1	5045163	5045455	peak983
chr1	5047921	5048616	peak985
chr1	5065882	5066437	peak988
chr1	5068243	5068546	peak989
chr1	5081559	5082023	peak994
chr1	5109465	5110029	peak998
chr1	5110056	5110510	peak999
chr1	5203076	5203427	peak1022
chr1	5205746	5206059	peak1023
chr1	5207087	5207565	peak1024
chr1	5245418	5246087	peak1030
chr1	5248217	5248438	peak1031
chr1	5268500	5268879	peak1039
chr1	5269038	5269419	peak1040
chr1	5311509	5311812	peak1051
chr1	5345466	5346161	peak1065
chr1	5374849	5375175	peak1074
chr1	5401320	5401727	peak1081
chr1	5423757	5424106	peak1087
chr1	5588955	5589310	peak1116
chr1	5618699	5619188	peak1120
chr1	5703960	5704489	peak1138
chr1	5741177	5742165	peak1143
chr1	5788171	5788599	peak1157
chr1	5816543	5817034	peak1164
chr1	5826098	5826765	peak1166
chr1	5832611	5833187	peak1169
chr1	5867294	5867719	peak1178
chr1	6407926	6408451	peak1252
chr1	6497770	6498198	peak1261
chr1	6540314	6540711	peak1269
chr1	6666000	6666461	peak1287
chr1	6916165	6916507	peak1319
chr1	6922448	6922878	peak1322
chr1	6945578	6946648	peak1327
chr1	6995610	6996106	peak1342
chr1	7029946	7030403	peak1353
chr1	7034130	7034616	peak1354
chr1	7042298	7042771	peak1356
chr1	7136581	7136938	peak1380
chr1	7142120	7142520	peak1381
chr1	7432469	7432908	peak1435
chr1	7446542	7447042	peak1438
chr1	7462145	7462524	peak1442
chr1	7464410	7464795	peak1443
chr1	7486966	7487446	peak1449
chr1	7512974	7513817	peak1453
chr1	7672150	7672516	peak1466
chr1	7888656	7889258	peak1493
chr1	7998552	7998944	peak1516
chr1	8202176	8202438	peak1540
chr1	8316606	8317046	peak1563
chr1	8336748	8337383	peak1565
chr1	8470724	8471003	peak1585
chr1	8617858	8618225	peak1620
chr1	8791255	8791626	peak1644
chr1	8791860	8792173	peak1645
chr1	8938380	8938704	peak1660
chr1	8938761	8939167	peak1661
chr1	9076205	9076577	peak1674
chr1	9090923	9091341	peak1676
chr1	9220601	9221082	peak1687
chr1	9395719	9396128	peak1713
chr1	9406895	9407560	peak1715
chr1	9417039	9417452	peak1717
chr1	9422915	9423543	peak1718
chr1	9645304	9645913	peak1749
chr1	9697288	9697569	peak1762
chr1	9711509	9711850	peak1765
chr1	9722554	9723168	peak1766
chr1	9724740	9725033	peak1768
chr1	9935743	9936149	peak1788
chr1	10007826	10008215	peak1796
chr1	10008311	10008514	peak1797
chr1	10020307	10020768	peak1799
chr1	10354317	10354695	peak1829
chr1	10758650	10759130	peak1888
chr1	10760601	10761007	peak1889
chr1	11062416	11062811	peak1942
chr1	11114049	11114459	peak1954
chr1	11157925	11158180	peak1968
chr1	11298957	11299696	peak1995
chr1	11457564	11457873	peak2027
chr1	12076377	12077000	peak2085
chr1	12080232	12080450	peak2088
chr1	12118491	12118955	peak2097
chr1	12120521	12121047	peak2098
chr1	12132570	12132810	peak2099
chr1	12137075	12137899	peak2100
chr1	12169329	12169786	peak2105
chr1	12192483	12192786	peak2107
chr1	12193243	12193629	peak2108
chr1	12203166	12203491	peak2110
chr1	12213517	12213867	peak2112
chr1	12228339	12228727	peak2115
chr1	12232823	12233355	peak2116
chr1	12237524	12238046	peak2117
chr1	12244306	12244864	peak2118
chr1	12249343	12249795	peak2119
chr1	12250679	12250923	peak2120
chr1	12280721	12281567	peak2128
chr1	12390477	12391011	peak2148
chr1	12407886	12408208	peak2153
chr1	12426255	12426820	peak2156
chr1	12585913	12586248	peak2181
chr1	12631776	12632060	peak2196
chr1	12640859	12641190	peak2199
chr1	12651868	12652185	peak2201
chr1	12715651	12716396	peak2218
chr1	12888238	12888555	peak2239
chr1	12950586	12950983	peak2243
chr1	13080940	13081272	peak2248
chr1	13292009	13292281	peak2276
chr1	13292525	13293175	peak2277
chr1	13566395	13566837	peak2324
chr1	13569880	13570144	peak2325
chr1	13677233	13677915	peak2342
chr1	13685877	13686590	peak2343
chr1	13744145	13744370	peak2353
chr1	13976318	13976598	peak2380
chr1	14121806	14122258	peak2386
chr1	14344287	14344716	peak2405
chr1	14449686	14450341	peak2414
chr1	14451316	14451623	peak2415
chr1	14452218	14452662	peak2416
chr1	14463749	14464066	peak2417
chr1	14472962	14473677	peak2419
chr1	14483165	14483651	peak2422
chr1	14487773	14488357	peak2423
chr1	14488825	14489089	peak2424
chr1	14568949	14569225	peak2437
chr1	14574661	14574852	peak2439
chr1	14591361	14591657	peak2443
chr1	14603158	14603498	peak2446
chr1	14604871	14605321	peak2447
chr1	14616684	14617034	peak2449
chr1	14618522	14618766	peak2450
chr1	14619258	14619488	peak2451
chr1	14626924	14627314	peak2452
chr1	14627429	14627626	peak2453
chr1	14627644	14628166	peak2454
chr1	14633020	14633868	peak2458
chr1	14636330	14636634	peak2460
chr1	14639730	14639845	peak2462
chr1	14639867	14640298	peak2463
chr1	14646340	14646606	peak2467
chr1	14654384	14654750	peak2469
chr1	14660633	14661210	peak2470
chr1	14667980	14668472	peak2471
chr1	14669746	14669977	peak2473
chr1	14670806	14671067	peak2474
chr1	14672532	14673065	peak2475
chr1	14675549	14675700	peak2476
chr1	14677320	14677566	peak2477
chr1	14678013	14678311	peak2478
chr1	14678502	14678735	peak2479
chr1	14681693	14682146	peak2480
chr1	14682491	14682720	peak2481
chr1	14685344	14685869	peak2482
chr1	14688148	14688356	peak2483
chr1	14693773	14694160	peak2485
chr1	14696316	14696666	peak2486
chr1	14711821	14712208	peak2490
chr1	14716843	14717186	peak2491
chr1	14718015	14718412	peak2492
chr1	14725951	14726290	peak2494
chr1	14728637	14729283	peak2496
chr1	14737881	14738421	peak2498
chr1	14743803	14744218	peak2499
chr1	14748942	14749426	peak2500
chr1	14750069	14750275	peak2501
chr1	14751345	14751956	peak2502
chr1	14754049	14754507	peak2503
chr1	14755396	14755693	peak2504
chr1	14758210	14758514	peak2505
chr1	14761790	14762319	peak2506
chr1	14764758	14764955	peak2507
chr1	14773949	14774319	peak2510
chr1	14778239	14778700	peak2511
chr1	14783743	14784189	peak2513
chr1	14788445	14788776	peak2514
chr1	14797612	14798036	peak2517
chr1	14801990	14802391	peak2519
chr1	14811109	14811782	peak2520
chr1	14822724	14822998	peak2523
chr1	14823069	14823391	peak2524
chr1	14834015	14834595	peak2525
chr1	14838018	14838337	peak2526
chr1	14839866	14840105	peak2528
chr1	15650613	15651377	peak2587
chr1	15715675	15716003	peak2604
chr1	15734806	15735335	peak2609
chr1	15741143	15741811	peak2611
chr1	15756062	15756426	peak2614
chr1	15833198	15833543	peak2633
chr1	15855370	15856047	peak2637
chr1	15858097	15858511	peak2638
chr1	15861131	15861315	peak2640
chr1	15881395	15882007	peak2647
chr1	15901394	15901653	peak2651
chr1	15911186	15911462	peak2656
chr1	15913277	15913772	peak2657
chr1	16011564	16011868	peak2675
chr1	16021600	16022395	peak2676
chr1	16042838	16043395	peak2680
chr1	16204737	16205052	peak2691
chr1	16323031	16323401	peak2704
chr1	16332207	16332723	peak2705
chr1	16470674	16471010	peak2720
chr1	16507154	16507679	peak2723
chr1	16518335	16518726	peak2725
chr1	16522992	16523462	peak2726
chr1	16543829	16544230	peak2730
chr1	16597873	16598244	peak2735
chr1	16637522	16638155	peak2747
chr1	16662455	16662840	peak2750
chr1	16708225	16708760	peak2768
chr1	16708805	16709052	peak2769
chr1	16714502	16714762	peak2772
chr1	16747531	16748212	peak2782
chr1	16765875	16766511	peak2787
chr1	16770693	16771226	peak2789
chr1	16796860	16797258	peak2795
chr1	16853601	16853939	peak2806
chr1	16865762	16866188	peak2811
chr1	16877148	16877479	peak2815
chr1	16881304	16881736	peak2817
chr1	16881777	16882124	peak2818
chr1	16977323	16977753	peak2841
chr1	17236879	17237293	peak2875
chr1	17692152	17692853	peak2909
chr1	17747585	17747921	peak2916
chr1	17869426	17869835	peak2922
chr1	17888152	17888622	peak2923
chr1	17915243	17915737	peak2930
chr1	17920171	17920638	peak2931
chr1	17921961	17922523	peak2932
chr1	17924587	17924806	peak2933
chr1	18011477	18011841	peak2945
chr1	18028086	18028432	peak2952
chr1	18048539	18049001	peak2959
chr1	18054431	18054730	peak2960
chr1	18151175	18151456	peak2982
chr1	18177914	18178664	peak2993
chr1	18213949	18214380	peak3005
chr1	18459709	18460083	peak3058
chr1	18502034	18502456	peak3070
chr1	18551336	18551989	peak3077
chr1	18572861	18573498	peak3081
chr1	18606688	18607105	peak3091
chr1	18607212	18607626	peak3092
chr1	18610591	18610807	peak3093
chr1	18615472	18615931	peak3094
chr1	18622883	18623169	peak3096
chr1	18639626	18640057	peak3099
chr1	18645292	18646134	peak3100
chr1	18652615	18652931	peak3101
chr1	18660891	18661263	peak3103
chr1	18678682	18679105	peak3110
chr1	18680969	18681364	peak3111
chr1	18684685	18684990	peak3112
chr1	18686924	18687360	peak3113
chr1	18698188	18698463	peak3117
chr1	18708182	18708600	peak3119
chr1	18710181	18710406	peak3121
chr1	18717033	18717505	peak3122
chr1	18722325	18722737	peak3124
chr1	18917059	18917500	peak3152
chr1	18944414	18944717	peak3153
chr1	19076818	19077145	peak3192
chr1	19079124	19079466	peak3194
chr1	19082846	19083232	peak3197
chr1	19086199	19086537	peak3199
chr1	19087845	19088137	peak3200
chr1	19122083	19122447	peak3211
chr1	19217388	19217802	peak3225
chr1	19217839	19218112	peak3226
chr1	19221339	19221492	peak3227
chr1	19225896	19226424	peak3229
chr1	19236521	19236812	peak3232
chr1	19377323	19377459	peak3260
chr1	19379039	19379368	peak3261
chr1	19388080	19388663	peak3263
chr1	19558373	19558707	peak3278
chr1	19629354	19629687	peak3289
chr1	19704483	19705155	peak3297
chr1	19871726	19872124	peak3307
chr1	19874582	19874906	peak3308
chr1	19885304	19885769	peak3309
chr1	19949848	19950460	peak3320
chr1	19975582	19976268	peak3325
chr1	20055601	20056085	peak3333
chr1	20132629	20133417	peak3343
chr1	20206913	20207396	peak3351
chr1	20486808	20487314	peak3374
chr1	20487643	20487851	peak3375
chr1	20492673	20493290	peak3377
chr1	20496915	20497142	peak3378
chr1	20503664	20503910	peak3380
chr1	20504832	20505009	peak3381
chr1	20505547	20505747	peak3382
chr1	20509630	20510143	peak3383
chr1	20711736	20712258	peak3411
chr1	20958974	20959420	peak3451
chr1	21001517	21001776	peak3460
chr1	21577955	21578400	peak3537
chr1	21598981	21599264	peak3538
chr1	21605178	21605429	peak3539
chr1	21670506	21670903	peak3544
chr1	21769128	21769475	peak3551
chr1	21796249	21796573	peak3555
chr1	21796715	21797121	peak3556
chr1	21926806	21927558	peak3568
chr1	21980353	21980664	peak3580
chr1	22035028	22035433	peak3591
chr1	22107607	22108085	peak3604
chr1	22835446	22835878	peak3738
chr1	22855653	22856067	peak3744
chr1	23097985	23098343	peak3784
chr1	23123185	23123647	peak3789
chr1	23126601	23126952	peak3791
chr1	23135174	23135460	peak3794
chr1	23140622	23141082	peak3796
chr1	23237130	23237610	peak3824
chr1	23608651	23609117	peak3926
chr1	23778367	23778763	peak3955
chr1	23787307	23787678	peak3956
chr1	23838727	23839150	peak3965
chr1	23845323	23845604	peak3966
chr1	23947706	23947996	peak3973
chr1	24017066	24017413	peak3978
chr1	24074326	24074706	peak3984
chr1	24120709	24121083	peak3985
chr1	24127797	24128695	peak3986
chr1	24141576	24142084	peak3988
chr1	24161785	24162569	peak3990
chr1	24169223	24169576	peak3992
chr1	24189396	24189746	peak3997
chr1	24200990	24201291	peak4002
chr1	24235716	24236046	peak4013
chr1	24237922	24238217	peak4015
chr1	24242077	24242278	peak4020
chr1	24244951	24245604	peak4021
chr1	24301354	24301770	peak4035
chr1	24365320	24365721	peak4045
chr1	24367046	24367495	peak4047
chr1	24404632	24405190	peak4058
chr1	24415955	24416423	peak4062
chr1	24425082	24425622	peak4065
chr1	24466696	24467358	peak4074
chr1	24485998	24486495	peak4079
chr1	24644958	24645298	peak4105
chr1	25003340	25003625	peak4156
chr1	25027686	25028011	peak4163
chr1	25154592	25155328	peak4184
chr1	25157325	25157746	peak4185
chr1	25157909	25158253	peak4186
chr1	25676033	25676302	peak4292
chr1	25912678	25913018	peak4338
chr1	25923714	25924192	peak4340
chr1	25928357	25928653	peak4342
chr1	25935713	25936229	peak4343
chr1	26159849	26160586	peak4382
chr1	26182391	26183077	peak4387
chr1	26297979	26298573	peak4411
chr1	26332026	26332426	peak4423
chr1	26334355	26334634	peak4424
chr1	26334819	26335118	peak4425
chr1	26336566	26336974	peak4426
chr1	26399702	26400384	peak4443
chr1	26400405	26400730	peak4444
chr1	26401982	26402228	peak4445
chr1	26415246	26415596	peak4448
chr1	26430878	26431078	peak4456
chr1	26439898	26440257	peak4461
chr1	26452290	26452523	peak4465
chr1	26464206	26464519	peak4470
chr1	26488706	26489055	peak4476
chr1	26497449	26497656	peak4482
chr1	26500509	26500833	peak4484
chr1	26750582	26750998	peak4496
chr1	26751031	26751293	peak4497
chr1	27161095	27161552	peak4515
chr1	27178443	27178725	peak4520
chr1	27216252	27216824	peak4527
chr1	27814750	27815225	peak4566
chr1	27824503	27824844	peak4568
chr1	28842517	28843356	peak4704
chr1	28873700	28874012	peak4716
chr1	28883431	28883756	peak4719
chr1	28893408	28893714	peak4722
chr1	28893867	28894221	peak4723
chr1	29040393	29040863	peak4758
chr1	29061975	29062438	peak4768
chr1	29111555	29111947	peak4781
chr1	29362642	29363193	peak4817
chr1	29408350	29409001	peak4824
chr1	29559534	29559795	peak4834
chr1	29560504	29560861	peak4835
chr1	29692874	29693335	peak4855
chr1	29831492	29831859	peak4892
chr1	30203331	30203800	peak4937
chr1	30204433	30204797	peak4938
chr1	30212562	30213050	peak4940
chr1	30215052	30215466	peak4941
chr1	30216543	30216820	peak4942
chr1	30218204	30218586	peak4943
chr1	30222797	30223171	peak4944
chr1	30224990	30225378	peak4945
chr1	30227589	30227936	peak4946
chr1	30292640	30293077	peak4961
chr1	30301363	30301658	peak4964
chr1	30370197	30370758	peak4976
chr1	30492777	30493014	peak4986
chr1	30505835	30506262	peak4987
chr1	30506570	30507176	peak4988
chr1	30514037	30514303	peak4989
chr1	30548751	30549039	peak4997
chr1	30834941	30835293	peak5031
chr1	30836607	30836926	peak5032
chr1	30855436	30855712	peak5037
chr1	30856036	30856371	peak5038
chr1	31113641	31114010	peak5078
chr1	31121764	31122022	peak5081
chr1	31184890	31185181	peak5092
chr1	31215687	31216099	peak5099
chr1	31236125	31236440	peak5105
chr1	31242833	31243260	peak5106
chr1	31304016	31304449	peak5113
chr1	31311803	31312201	peak5116
chr1	31780136	31780445	peak5144
chr1	31856912	31857295	peak5150
chr1	32240111	32240430	peak5178
chr1	32500877	32501341	peak5203
chr1	32595847	32596272	peak5215
chr1	32608740	32609329	peak5218
chr1	32615583	32615887	peak5219
chr1	32625818	32626117	peak5223
chr1	32628272	32628486	peak5224
chr1	32646749	32647156	peak5227
chr1	32647300	32647587	peak5228
chr1	32696999	32697548	peak5236
chr1	32771850	32772238	peak5245
chr1	33167450	33167920	peak5286
chr1	33580161	33580682	peak5320
chr1	33596685	33597447	peak5323
chr1	33597594	33597878	peak5324
chr1	33628691	33629012	peak5330
chr1	33630357	33630761	peak5331
chr1	33639736	33640130	peak5333
chr1	33685976	33686503	peak5342
chr1	33687488	33687854	peak5344
chr1	33825089	33825498	peak5370
chr1	33830219	33830625	peak5372
chr1	33851571	33852182	peak5378
chr1	33867112	33867431	peak5380
chr1	33934349	33934705	peak5389
chr1	33936322	33936793	peak5391
chr1	34678318	34678780	peak5414
chr1	34680070	34680275	peak5416
chr1	34747446	34747748	peak5429
chr1	34782331	34782776	peak5446
chr1	34814673	34815248	peak5460
chr1	34817327	34817580	peak5461
chr1	34819160	34819460	peak5462
chr1	34825701	34826153	peak5464
chr1	34826343	34826704	peak5465
chr1	34853409	34853651	peak5472
chr1	34854199	34854504	peak5473
chr1	34855622	34856090	peak5475
chr1	34867844	34868283	peak5477
chr1	34905226	34905537	peak5487
chr1	34951386	34951757	peak5504
chr1	34984483	34985156	peak5512
chr1	34997775	34998473	peak5514
chr1	35024707	35025268	peak5519
chr1	35030202	35030718	peak5520
chr1	35178079	35178687	peak5552
chr1	35244149	35244511	peak5576
chr1	35280749	35281272	peak5583
chr1	35283228	35283487	peak5585
chr1	35300627	35301006	peak5590
chr1	35326642	35326860	peak5597
chr1	35327524	35327969	peak5599
chr1	35412614	35413263	peak5618
chr1	35441266	35441789	peak5626
chr1	35491834	35492446	peak5640
chr1	35501732	35502253	peak5643
chr1	35507491	35507823	peak5645
chr1	35514273	35514896	peak5646
chr1	35650855	35651303	peak5675
chr1	35918894	35919228	peak5720
chr1	35922478	35922792	peak5722
chr1	36046748	36047060	peak5734
chr1	36053728	36054410	peak5736
chr1	36084115	36084531	peak5741
chr1	36091688	36091927	peak5746
chr1	36092072	36092396	peak5747
chr1	36108089	36108401	peak5748
chr1	36171152	36171603	peak5754
chr1	36199241	36199917	peak5757
chr1	36286649	36287065	peak5774
chr1	36428355	36428857	peak5808
chr1	36525810	36526202	peak5839
chr1	36955019	36955374	peak5887
chr1	37164660	37165049	peak5902
chr1	37212694	37213097	peak5906
chr1	37213730	37214164	peak5907
chr1	37221261	37221616	peak5909
chr1	37522608	37523074	peak5973
chr1	37549786	37550156	peak5981
chr1	37578660	37579077	peak5985
chr1	37683302	37683789	peak6012
chr1	38002017	38002401	peak6058
chr1	38152880	38153252	peak6082
chr1	38156296	38156587	peak6084
chr1	38560890	38561235	peak6175
chr1	38581945	38582264	peak6183
chr1	38715292	38715728	peak6217
chr1	38740712	38740998	peak6225
chr1	38743740	38744184	peak6227
chr1	38791560	38791974	peak6243
chr1	38822768	38823147	peak6255
chr1	39240664	39241031	peak6347
chr1	39595859	39596209	peak6433
chr1	39639792	39640231	peak6442
chr1	39672296	39672768	peak6453
chr1	39704783	39705052	peak6463
chr1	39732072	39732578	peak6473
chr1	39732989	39733302	peak6474
chr1	39768377	39768728	peak6483
chr1	39773882	39774230	peak6485
chr1	39775985	39776334	peak6486
chr1	39788297	39788719	peak6488
chr1	39922720	39923091	peak6506
chr1	40145567	40145876	peak6549
chr1	40151497	40151830	peak6552
chr1	40371298	40371747	peak6602
chr1	40393420	40393980	peak6604
chr1	40414151	40414528	peak6608
chr1	40512525	40512921	peak6625
chr1	40536683	40537087	peak6632
chr1	40557380	40558010	peak6638
chr1	40560555	40560890	peak6639
chr1	40567639	40568212	peak6641
chr1	40573325	40573654	peak6644
chr1	40775914	40776361	peak6669
chr1	40792117	40792326	peak6675
chr1	40814626	40815061	peak6687
chr1	40817052	40817267	peak6688
chr1	41074636	41075062	peak6734
chr1	41077378	41077701	peak6735
chr1	41091796	41092128	peak6739
chr1	41094353	41094770	peak6741
chr1	41106670	41107052	peak6746
chr1	41118904	41119141	peak6753
chr1	41126084	41126349	peak6758
chr1	41139896	41140229	peak6761
chr1	41142541	41142907	peak6762
chr1	41152067	41152402	peak6766
chr1	41166142	41166594	peak6771
chr1	41228419	41228979	peak6781
chr1	41290245	41290610	peak6794
chr1	41294629	41295111	peak6795
chr1	41295568	41295890	peak6796
chr1	41352046	41352481	peak6800
chr1	41548098	41548620	peak6828
chr1	41720900	41721275	peak6860
chr1	41784273	41784790	peak6879
chr1	41951126	41952055	peak6924
chr1	41963918	41964243	peak6926
chr1	42008156	42008991	peak6934
chr1	42109141	42109379	peak6961
chr1	42227039	42227465	peak6983
chr1	42232623	42233061	peak6986
chr1	42257787	42258132	peak6989
chr1	42485147	42485681	peak7016
chr1	42501897	42502178	peak7018
chr1	42664162	42664545	peak7030
chr1	42687365	42687971	peak7034
chr1	42753466	42753749	peak7039
chr1	42957355	42957733	peak7062
chr1	43033284	43033944	peak7074
chr1	43273170	43273517	peak7093
chr1	43362106	43362541	peak7106
chr1	43396536	43396998	peak7111
chr1	43423364	43423827	peak7114
chr1	43479816	43480199	peak7129
chr1	43492988	43493418	peak7133
chr1	43765909	43766210	peak7160
chr1	43965591	43966019	peak7198
chr1	44022695	44023156	peak7209
chr1	44231733	44232189	peak7241
chr1	44525890	44526184	peak7300
chr1	44530181	44530509	peak7301
chr1	44531035	44531326	peak7303
chr1	44553124	44553355	peak7308
chr1	44640919	44641315	peak7320
chr1	44659310	44659606	peak7324
chr1	44667006	44667419	peak7327
chr1	44788333	44788659	peak7347
chr1	44794575	44794999	peak7348
chr1	44811331	44812233	peak7353
chr1	44892021	44892328	peak7374
chr1	44989163	44989631	peak7410
chr1	45082976	45083641	peak7442
chr1	45087746	45088113	peak7444
chr1	45095419	45095814	peak7447
chr1	45174220	45174458	peak7461
chr1	45502851	45503372	peak7540
chr1	45624880	45625190	peak7571
chr1	45626143	45626465	peak7572
chr1	45640930	45641323	peak7575
chr1	45659601	45659928	peak7578
chr1	45660784	45661120	peak7579
chr1	45665569	45665895	peak7581
chr1	45679138	45679716	peak7583
chr1	45693283	45693755	peak7587
chr1	45698389	45698724	peak7590
chr1	45700275	45700578	peak7591
chr1	45705878	45706334	peak7593
chr1	45757708	45758182	peak7601
chr1	45784435	45784882	peak7608
chr1	45794340	45794646	peak7611
chr1	45802175	45802871	peak7613
chr1	45822505	45822815	peak7620
chr1	45863219	45863648	peak7632
chr1	46068246	46068453	peak7687
chr1	46167805	46168153	peak7715
chr1	46214840	46215467	peak7723
chr1	46266551	46266964	peak7735
chr1	46268989	46269332	peak7736
chr1	46276703	46277008	peak7738
chr1	46286781	46287239	peak7741
chr1	46289518	46289829	peak7742
chr1	46369781	46370040	peak7760
chr1	46371881	46372271	peak7761
chr1	46508438	46508836	peak7792
chr1	46563843	46564166	peak7809
chr1	46571791	46572282	peak7812
chr1	46596209	46596567	peak7819
chr1	46659433	46659732	peak7840
chr1	46699872	46700367	peak7857
chr1	46728153	46728606	peak7863
chr1	46740074	46740320	peak7867
chr1	46741500	46741960	peak7868
chr1	46743872	46744204	peak7870
chr1	46769878	46770378	peak7878
chr1	46773792	46774148	peak7879
chr1	46858553	46858950	peak7903
chr1	46866678	46867181	peak7904
chr1	46902979	46903359	peak7917
chr1	46913747	46914156	peak7920
chr1	46927223	46927656	peak7924
chr1	46929622	46930006	peak7925
chr1	46949087	46949415	peak7931
chr1	47011441	47011807	peak7942
chr1	47036105	47036563	peak7950
chr1	47550787	47551045	peak8001
chr1	48303671	48304027	peak8059
chr1	48307781	48308305	peak8061
chr1	48311227	48311579	peak8062
chr1	48329186	48329934	peak8065
chr1	48353086	48353564	peak8066
chr1	48361663	48362056	peak8067
chr1	48370928	48371227	peak8068
chr1	48392484	48392736	peak8073
chr1	48402154	48402454	peak8075
chr1	48405907	48406342	peak8077
chr1	48581204	48581678	peak8101
chr1	48647048	48647466	peak8119
chr1	48668252	48668751	peak8127
chr1	48670431	48671015	peak8128
chr1	48683570	48684181	peak8132
chr1	48706405	48706742	peak8139
chr1	48759357	48759748	peak8151
chr1	49089991	49090385	peak8220
chr1	49103748	49104075	peak8224
chr1	49104410	49104974	peak8225
chr1	49170389	49170808	peak8240
chr1	49177746	49178198	peak8245
chr1	49181420	49181760	peak8247
chr1	49185184	49185472	peak8248
chr1	49216809	49217305	peak8257
chr1	49236780	49237327	peak8263
chr1	49248461	49249424	peak8265
chr1	49255220	49255712	peak8267
chr1	49349040	49349805	peak8286
chr1	49443067	49443403	peak8295
chr1	49454445	49454908	peak8296
chr1	49504145	49504636	peak8305
chr1	49517385	49517782	peak8308
chr1	49532987	49533521	peak8310
chr1	49536659	49537184	peak8311
chr1	49566855	49567265	peak8314
chr1	49569433	49569737	peak8316
chr1	49699012	49699542	peak8333
chr1	49783316	49783739	peak8341
chr1	49803139	49803749	peak8344
chr1	49809745	49810078	peak8346
chr1	49872268	49872624	peak8353
chr1	49935416	49935847	peak8363
chr1	50224430	50225352	peak8420
chr1	50233940	50235137	peak8421
chr1	50235428	50236216	peak8422
chr1	50263618	50263998	peak8433
chr1	50269431	50269824	peak8436
chr1	50299375	50299827	peak8449
chr1	50309269	50309797	peak8452
chr1	50311936	50312554	peak8453
chr1	50442341	50442861	peak8478
chr1	50443295	50443733	peak8479
chr1	50452390	50452750	peak8482
chr1	50458402	50458907	peak8484
chr1	50488345	50488661	peak8494
chr1	50531430	50531867	peak8504
chr1	50606485	50606866	peak8517
chr1	50746484	50746888	peak8539
chr1	50790458	50790857	peak8547
chr1	50798641	50798958	peak8551
chr1	50855637	50856310	peak8569
chr1	50863054	50863629	peak8572
chr1	50880656	50881059	peak8577
chr1	50937935	50938210	peak8595
chr1	51119495	51119999	peak8628
chr1	51146928	51147653	peak8638
chr1	51192892	51193197	peak8657
chr1	51229466	51229859	peak8669
chr1	51359992	51360699	peak8693
chr1	51379921	51380466	peak8700
chr1	51391979	51392353	peak8701
chr1	51398492	51399280	peak8703
chr1	51465826	51466410	peak8716
chr1	51472481	51473039	peak8717
chr1	51546227	51546506	peak8729
chr1	51617817	51618210	peak8743
chr1	51619829	51620147	peak8744
chr1	51657655	51658814	peak8749
chr1	51683092	51683667	peak8753
chr1	51860695	51861004	peak8779
chr1	51862738	51863421	peak8780
chr1	51870259	51870672	peak8781
chr1	51919266	51919781	peak8797
chr1	51941653	51941985	peak8806
chr1	51948294	51948847	peak8807
chr1	51953429	51953773	peak8808
chr1	52147252	52147627	peak8849
chr1	52308137	52308495	peak8870
chr1	52317347	52317771	peak8873
chr1	52364843	52365328	peak8876
chr1	52372677	52373325	peak8878
chr1	52378289	52378690	peak8879
chr1	52472090	52472420	peak8897
chr1	52568652	52569004	peak8913
chr1	52694869	52695383	peak8934
chr1	52713606	52713887	peak8937
chr1	53492508	53492855	peak9110
chr1	53493302	53493599	peak9111
chr1	53710821	53711334	peak9143
chr1	53711657	53711883	peak9144
chr1	53724329	53724750	peak9149
chr1	53791059	53791405	peak9161
chr1	53794158	53794819	peak9162
chr1	54065072	54065542	peak9203
chr1	54261906	54262244	peak9225
chr1	54386607	54387080	peak9253
chr1	54389118	54389534	peak9254
chr1	54392849	54393251	peak9257
chr1	54397274	54398035	peak9258
chr1	54448911	54449309	peak9271
chr1	54470574	54471138	peak9282
chr1	54472263	54472630	peak9283
chr1	54626968	54627363	peak9324
chr1	55080420	55080825	peak9346
chr1	55331801	55332381	peak9373
chr1	55514188	55514579	peak9394
chr1	55665360	55665765	peak9409
chr1	55682834	55683414	peak9411
chr1	55770079	55770363	peak9423
chr1	55898270	55898506	peak9432
chr1	56640034	56640539	peak9481
chr1	56642105	56642479	peak9482
chr1	56646705	56646952	peak9485
chr1	56649814	56650031	peak9486
chr1	56651513	56652027	peak9487
chr1	57273455	57273982	peak9550
chr1	57288994	57289434	peak9553
chr1	57299405	57300071	peak9556
chr1	57929444	57930103	peak9595
chr1	58258292	58258813	peak9670
chr1	58266306	58266739	peak9671
chr1	58267406	58267736	peak9672
chr1	58548919	58549255	peak9751
chr1	58573465	58573961	peak9758
chr1	58583997	58584446	peak9762
chr1	58607544	58607836	peak9772
chr1	58637325	58637794	peak9786
chr1	58826151	58826817	peak9818
chr10	14258	14516	peak9837
chr10	114189	114424	peak9865
chr10	114858	115390	peak9866
chr10	125185	125418	peak9871
chr10	148576	148923	peak9881
chr10	200049	200502	peak9897
chr10	201855	202417	peak9898
chr10	204770	205225	peak9900
chr10	220720	220957	peak9907
chr10	221380	221623	peak9908
chr10	229223	229519	peak9911
chr10	254340	254616	peak9921
chr10	257950	258309	peak9923
chr10	273621	274089	peak9931
chr10	412398	412726	peak9970
chr10	421032	421494	peak9971
chr10	421550	422120	peak9972
chr10	422190	422478	peak9973
chr10	788220	788616	peak10043
chr10	827160	827653	peak10051
chr10	829886	830718	peak10052
chr10	874108	874386	peak10059
chr10	874486	874841	peak10060
chr10	881584	881815	peak10065
chr10	886561	886961	peak10068
chr10	892559	893118	peak10071
chr10	907075	907532	peak10074
chr10	927954	928428	peak10079
chr10	1008883	1009091	peak10099
chr10	1113977	1114352	peak10127
chr10	1141121	1141644	peak10133
chr10	1176272	1176612	peak10149
chr10	1178570	1179085	peak10150
chr10	1197641	1198255	peak10152
chr10	1250372	1250769	peak10168
chr10	1267802	1268180	peak10173
chr10	1273345	1273796	peak10174
chr10	1327772	1328121	peak10185
chr10	1332764	1333180	peak10188
chr10	1336733	1337302	peak10190
chr10	1339334	1339611	peak10191
chr10	1342908	1343283	peak10192
chr10	1377695	1378068	peak10195
chr10	1412815	1413165	peak10203
chr10	1679376	1680035	peak10258
chr10	1732539	1732818	peak10272
chr10	1781268	1782300	peak10286
chr10	1809128	1809355	peak10297
chr10	1819245	1820248	peak10299
chr10	1832491	1832904	peak10302
chr10	1834456	1835006	peak10303
chr10	1844408	1844726	peak10306
chr10	1912430	1912822	peak10321
chr10	2196212	2196480	peak10344
chr10	2269559	2269905	peak10351
chr10	2269926	2270406	peak10352
chr10	2271114	2271479	peak10353
chr10	2321128	2321609	peak10360
chr10	2391909	2392241	peak10366
chr10	2625658	2626011	peak10412
chr10	3173182	3173494	peak10491
chr10	3575567	3576081	peak10550
chr10	3595075	3595555	peak10555
chr10	3666278	3666791	peak10569
chr10	3685767	3686126	peak10573
chr10	3736240	3736857	peak10584
chr10	3746039	3746407	peak10587
chr10	3917739	3918499	peak10627
chr10	3963962	3964351	peak10639
chr10	3993566	3994201	peak10649
chr10	4052077	4052478	peak10663
chr10	4184248	4184616	peak10700
chr10	4187387	4187701	peak10701
chr10	4270008	4270370	peak10720
chr10	4677992	4678432	peak10770
chr10	4693179	4693531	peak10774
chr10	4711620	4711983	peak10782
chr10	4743250	4743615	peak10790
chr10	4864653	4865113	peak10812
chr10	4878747	4879130	peak10815
chr10	4882586	4882999	peak10817
chr10	4886190	4886521	peak10818
chr10	5179893	5180607	peak10862
chr10	5227948	5228333	peak10871
chr10	5269692	5270053	peak10874
chr10	5332250	5332539	peak10885
chr10	5360648	5361367	peak10890
chr10	5450184	5450625	peak10904
chr10	5469831	5470098	peak10908
chr10	5471951	5472375	peak10909
chr10	5474679	5475081	peak10910
chr10	5480232	5480661	peak10911
chr10	5482882	5483304	peak10913
chr10	5492226	5492781	peak10917
chr10	5494731	5495032	peak10918
chr10	5529376	5529840	peak10927
chr10	5681212	5681607	peak10942
chr10	5952999	5953403	peak11000
chr10	5979445	5979753	peak11008
chr10	5983570	5983838	peak11011
chr10	6126205	6126760	peak11027
chr10	6154919	6155524	peak11034
chr10	6158325	6158646	peak11035
chr10	6164831	6165558	peak11037
chr10	6170455	6170788	peak11038
chr10	6293312	6293630	peak11051
chr10	6398816	6399227	peak11066
chr10	7061612	7061958	peak11131
chr10	7102634	7103352	peak11143
chr10	7115739	7116497	peak11146
chr10	7642337	7642900	peak11207
chr10	7657725	7658106	peak11209
chr10	7741764	7742069	peak11219
chr10	7868825	7869213	peak11250
chr10	8147345	8147605	peak11297
chr10	8291483	8291799	peak11316
chr10	8327235	8327808	peak11324
chr10	8582025	8582386	peak11372
chr10	8670392	8671112	peak11385
chr10	8672703	8672875	peak11387
chr10	8695260	8695629	peak11388
chr10	8716682	8717144	peak11392
chr10	8727775	8728364	peak11393
chr10	8881394	8881970	peak11420
chr10	8895405	8895597	peak11425
chr10	8898402	8898701	peak11427
chr10	8908672	8909057	peak11430
chr10	8915240	8915614	peak11433
chr10	8933371	8933781	peak11435
chr10	8939013	8939395	peak11436
chr10	8965365	8965586	peak11437
chr10	9008831	9009047	peak11443
chr10	9046595	9046921	peak11447
chr10	9071883	9072329	peak11452
chr10	9167506	9168096	peak11465
chr10	9189223	9189561	peak11470
chr10	9190964	9191344	peak11471
chr10	9201622	9202337	peak11473
chr10	9736937	9737223	peak11591
chr10	9764431	9764802	peak11598
chr10	9765118	9765444	peak11599
chr10	9849562	9849948	peak11613
chr10	9852621	9853040	peak11614
chr10	9944319	9944710	peak11628
chr10	9982937	9983228	peak11633
chr10	9985686	9986142	peak11634
chr10	10025925	10026311	peak11638
chr10	10049809	10050237	peak11644
chr10	10052349	10052746	peak11645
chr10	10289108	10289501	peak11679
chr10	10425700	10426064	peak11710
chr10	10458485	10458835	peak11713
chr10	10777106	10777471	peak11740
chr10	10778015	10778434	peak11741
chr10	10790998	10791288	peak11745
chr10	10792742	10793382	peak11746
chr10	10918731	10918925	peak11781
chr10	10929983	10930450	peak11786
chr10	10949078	10949285	peak11793
chr10	10955895	10956294	peak11796
chr10	10971308	10971597	peak11804
chr10	10994569	10994908	peak11810
chr10	11073792	11074072	peak11832
chr10	11152323	11152651	peak11851
chr10	11159183	11159629	peak11853
chr10	11163217	11163703	peak11854
chr10	11235642	11236064	peak11865
chr10	11462064	11462777	peak11914
chr10	11472679	11473229	peak11917
chr10	11473875	11474112	peak11918
chr10	11476805	11477237	peak11919
chr10	11484672	11485229	peak11921
chr10	11495788	11496099	peak11922
chr10	11589902	11590283	peak11936
chr10	11641942	11642535	peak11942
chr10	11672537	11672932	peak11943
chr10	11673449	11674035	peak11944
chr10	11682650	11683088	peak11945
chr10	11716919	11717217	peak11954
chr10	11719545	11719860	peak11955
chr10	11726706	11727334	peak11956
chr10	11740857	11741142	peak11958
chr10	11743513	11743977	peak11959
chr10	11792455	11792867	peak11964
chr10	11882969	11883272	peak11976
chr10	12630362	12631340	peak12017
chr10	12998924	12999382	peak12042
chr10	13071188	13071786	peak12059
chr10	13076985	13077489	peak12060
chr10	13089401	13089824	peak12062
chr10	13090566	13091032	peak12063
chr10	13098361	13098713	peak12066
chr10	13247460	13247763	peak12076
chr10	13251383	13251695	peak12077
chr10	13252397	13252772	peak12078
chr10	13359298	13359723	peak12094
chr10	13363843	13364117	peak12096
chr10	13367495	13367972	peak12098
chr10	13376082	13376798	peak12099
chr10	13418267	13418503	peak12104
chr10	13421605	13422245	peak12107
chr10	13493520	13494178	peak12120
chr10	13520288	13520714	peak12125
chr10	13523141	13523506	peak12126
chr10	13557458	13557857	peak12134
chr10	13686514	13686877	peak12174
chr10	13689869	13690192	peak12175
chr10	13696759	13697153	peak12176
chr10	13714033	13714558	peak12178
chr10	13714695	13715165	peak12179
chr10	13715456	13715659	peak12180
chr10	13721390	13721760	peak12183
chr10	13758345	13758818	peak12193
chr10	13761893	13762332	peak12194
chr10	13764347	13764991	peak12195
chr10	13899852	13900219	peak12212
chr10	14399251	14399789	peak12252
chr10	14675668	14676219	peak12291
chr10	14894996	14895386	peak12307
chr10	15079424	15079775	peak12330
chr10	15109706	15110049	peak12339
chr10	15123424	15123859	peak12342
chr10	15308385	15308906	peak12357
chr10	15363579	15364050	peak12364
chr10	15439907	15440312	peak12372
chr10	15486509	15486957	peak12379
chr10	15500381	15500605	peak12385
chr10	15502021	15502422	peak12386
chr10	15509001	15509201	peak12390
chr10	15510209	15510733	peak12391
chr10	15518049	15518366	peak12393
chr10	15533620	15534026	peak12399
chr10	15534034	15534344	peak12400
chr10	15542702	15542805	peak12403
chr10	15542857	15543333	peak12404
chr10	15546890	15547667	peak12405
chr10	15641395	15641645	peak12429
chr10	15912652	15912983	peak12470
chr10	15955606	15955879	peak12478
chr10	15955992	15956396	peak12479
chr10	15972758	15973025	peak12484
chr10	15975446	15975813	peak12486
chr10	16122513	16123111	peak12511
chr10	16143348	16143939	peak12517
chr10	16166109	16166496	peak12522
chr10	16179027	16179489	peak12523
chr10	16259655	16260109	peak12537
chr10	16290344	16290673	peak12545
chr10	16293021	16293377	peak12546
chr10	16479344	16479584	peak12560
chr10	16558941	16559883	peak12574
chr10	17134119	17134371	peak12671
chr10	17189612	17189987	peak12680
chr10	17304258	17304638	peak12704
chr10	17309724	17310360	peak12705
chr10	17339850	17340190	peak12714
chr10	17341413	17341775	peak12715
chr10	17346419	17346913	peak12718
chr10	17366037	17366926	peak12722
chr10	17368694	17369065	peak12723
chr10	17369256	17369430	peak12724
chr10	17484876	17485260	peak12756
chr10	17497734	17497989	peak12764
chr10	17701206	17701632	peak12803
chr10	17738413	17738749	peak12811
chr10	17762046	17762365	peak12820
chr10	17787760	17788257	peak12830
chr10	18019587	18020038	peak12868
chr10	18118726	18119145	peak12886
chr10	18208261	18208730	peak12896
chr10	18435506	18435797	peak12919
chr10	18646421	18647155	peak12939
chr10	18648143	18648547	peak12940
chr10	18676363	18676719	peak12943
chr10	18734537	18734877	peak12951
chr10	18783594	18784098	peak12954
chr10	18847326	18847960	peak12958
chr10	18851779	18852292	peak12959
chr10	18964450	18964982	peak12978
chr10	18976445	18976731	peak12981
chr10	18981833	18982163	peak12982
chr10	19007126	19007525	peak12991
chr10	19008995	19009374	peak12992
chr10	19079466	19080134	peak13006
chr10	19092514	19092857	peak13010
chr10	19940445	19940940	peak13061
chr10	20115723	20116094	peak13085
chr10	20116745	20116920	peak13086
chr10	20158966	20159337	peak13098
chr10	20173930	20174638	peak13102
chr10	20304731	20304977	peak13140
chr10	20456163	20456639	peak13170
chr10	20458680	20459191	peak13171
chr10	20478421	20478886	peak13178
chr10	20478953	20479663	peak13179
chr10	20481605	20481742	peak13180
chr10	20485239	20485451	peak13181
chr10	20486129	20486421	peak13183
chr10	20487881	20488144	peak13185
chr10	20488392	20488520	peak13186
chr10	20488804	20489030	peak13187
chr10	20491398	20491861	peak13189
chr10	20533729	20534048	peak13208
chr10	20544245	20544685	peak13211
chr10	20561803	20562242	peak13218
chr10	20692772	20693143	peak13248
chr10	20697432	20697862	peak13250
chr10	20807788	20808214	peak13262
chr10	20808615	20809010	peak13263
chr10	20840970	20841430	peak13265
chr10	20927765	20928119	peak13273
chr10	21074370	21074671	peak13305
chr10	21290896	21291209	peak13329
chr10	21323750	21324315	peak13334
chr10	21938634	21939164	peak13421
chr10	22008545	22008984	peak13430
chr10	22028201	22028509	peak13437
chr10	22054782	22054974	peak13441
chr10	22055517	22055836	peak13442
chr10	22092799	22093335	peak13458
chr10	22099639	22099810	peak13462
chr10	22101261	22101398	peak13463
chr10	22178527	22178956	peak13482
chr10	22180814	22181115	peak13484
chr10	22183632	22183927	peak13485
chr10	22196692	22197243	peak13491
chr10	22345438	22345754	peak13508
chr10	22560218	22560720	peak13541
chr10	22699647	22700200	peak13586
chr10	22815294	22815673	peak13613
chr10	22846839	22847224	peak13622
chr10	23023713	23024100	peak13660
chr10	23191595	23191936	peak13704
chr10	23262726	23262975	peak13712
chr10	23327901	23328376	peak13726
chr10	23336855	23337153	peak13729
chr10	23355160	23355631	peak13730
chr10	23663006	23663361	peak13758
chr10	23880122	23880660	peak13805
chr10	23918256	23918749	peak13813
chr10	24077314	24077712	peak13829
chr10	24087948	24088266	peak13833
chr10	24098983	24099522	peak13834
chr10	24119143	24119460	peak13835
chr10	24205598	24206055	peak13842
chr10	24483661	24483993	peak13887
chr10	24769368	24769614	peak13937
chr10	24771160	24771489	peak13939
chr10	24777527	24778132	peak13940
chr10	24783430	24784089	peak13941
chr10	24855453	24856138	peak13950
chr10	25304544	25305107	peak13982
chr10	25390530	25390814	peak13999
chr10	25562143	25562464	peak14010
chr10	25666533	25666978	peak14027
chr10	25672698	25673045	peak14031
chr10	25685045	25685582	peak14035
chr10	25694398	25694739	peak14041
chr10	25697647	25698018	peak14043
chr10	25715564	25715979	peak14047
chr10	25722963	25723400	peak14052
chr10	25733469	25733662	peak14055
chr10	25768881	25769305	peak14059
chr10	26006340	26006629	peak14085
chr10	26036855	26037192	peak14090
chr10	26045295	26045654	peak14094
chr10	26046116	26046451	peak14095
chr10	26199190	26199510	peak14116
chr10	26205843	26206112	peak14119
chr10	26222811	26223381	peak14122
chr10	26225305	26225625	peak14123
chr10	26259329	26259724	peak14129
chr10	26348446	26348991	peak14144
chr10	26370000	26370317	peak14148
chr10	26386335	26386608	peak14155
chr10	26387412	26387856	peak14156
chr10	26389190	26389486	peak14157
chr10	26391989	26392290	peak14158
chr10	26406693	26406988	peak14161
chr10	26407923	26408259	peak14162
chr10	26455969	26456418	peak14172
chr10	26840746	26841230	peak14221
chr10	26919750	26920125	peak14231
chr10	26922058	26922348	peak14232
chr10	26986642	26986946	peak14244
chr10	27108779	27109135	peak14283
chr10	27239117	27239617	peak14327
chr10	27243128	27243360	peak14329
chr10	27248131	27248480	peak14330
chr10	27248639	27249023	peak14331
chr10	27250418	27250889	peak14332
chr10	27251415	27251625	peak14333
chr10	27312912	27313288	peak14353
chr10	27382516	27382947	peak14374
chr10	27398528	27399133	peak14378
chr10	27481565	27481994	peak14407
chr10	27522019	27522547	peak14415
chr10	27548382	27548743	peak14421
chr10	27634287	27634773	peak14444
chr10	27652508	27653072	peak14449
chr10	27664549	27664828	peak14451
chr10	27665110	27665644	peak14452
chr10	27693701	27694097	peak14461
chr10	27715481	27715858	peak14467
chr10	27717526	27717857	peak14468
chr10	27769482	27770020	peak14478
chr10	27784761	27785120	peak14481
chr10	27794807	27795519	peak14482
chr10	27800510	27801109	peak14483
chr10	28021505	28022090	peak14522
chr10	28077426	28077720	peak14529
chr10	28182858	28183281	peak14543
chr10	28186595	28187055	peak14544
chr10	28194607	28194942	peak14547
chr10	28197881	28198351	peak14548
chr10	28210179	28210499	peak14552
chr10	28215241	28215789	peak14554
chr10	28348492	28348877	peak14595
chr10	28458429	28458925	peak14629
chr10	28577656	28578113	peak14651
chr10	28651271	28651600	peak14669
chr10	28654868	28655168	peak14670
chr10	28677409	28677848	peak14677
chr10	28683209	28683703	peak14680
chr10	28696695	28697007	peak14684
chr10	28705715	28706033	peak14689
chr10	28733557	28734057	peak14697
chr10	28789596	28789812	peak14715
chr10	28803760	28804237	peak14718
chr10	28831648	28831893	peak14721
chr10	28833603	28833882	peak14722
chr10	28868815	28869387	peak14733
chr10	28913377	28914008	peak14748
chr10	28921860	28922714	peak14751
chr10	28924940	28925095	peak14752
chr10	28925264	28925452	peak14753
chr10	28933876	28934248	peak14756
chr10	28940030	28940395	peak14757
chr10	28941311	28941538	peak14759
chr10	29028700	29029061	peak14775
chr10	29090120	29090508	peak14788
chr10	29272483	29272816	peak14808
chr10	29276317	29276695	peak14810
chr10	29356130	29356422	peak14828
chr10	29365905	29366147	peak14830
chr10	29440795	29441096	peak14849
chr10	29471632	29472046	peak14858
chr10	30089927	30090396	peak14958
chr10	30164485	30164899	peak14962
chr10	30294098	30294513	peak14975
chr10	30300012	30300342	peak14978
chr10	30304920	30305326	peak14979
chr10	30552550	30552841	peak14997
chr10	30663770	30664267	peak15008
chr10	30731981	30732304	peak15009
chr10	30783553	30784068	peak15014
chr10	30944432	30944812	peak15025
chr10	31015713	31016097	peak15032
chr10	31064881	31065557	peak15036
chr10	31158990	31159436	peak15056
chr10	31296426	31296813	peak15076
chr10	31301246	31301681	peak15077
chr10	31318618	31319065	peak15080
chr10	31395714	31396254	peak15103
chr10	31399539	31399911	peak15104
chr10	31403368	31403901	peak15105
chr10	31418590	31418863	peak15110
chr10	31425303	31425774	peak15112
chr10	31427327	31427749	peak15113
chr10	31475747	31476421	peak15121
chr10	31482146	31482349	peak15122
chr10	31484186	31484649	peak15125
chr10	31511765	31512056	peak15132
chr10	31513470	31513788	peak15133
chr10	31544367	31544834	peak15141
chr10	31545104	31545270	peak15142
chr10	31548519	31548793	peak15145
chr10	31551946	31552327	peak15147
chr10	31575367	31575826	peak15154
chr10	31734522	31734928	peak15186
chr10	31736326	31736834	peak15187
chr10	31844079	31844382	peak15199
chr10	31867893	31868074	peak15209
chr10	31869300	31869981	peak15210
chr10	31903271	31903710	peak15221
chr10	31905818	31906010	peak15222
chr10	31912241	31912906	peak15224
chr10	31927912	31928475	peak15225
chr10	31966678	31967075	peak15235
chr10	32043148	32043638	peak15250
chr10	32140239	32140741	peak15271
chr10	32141686	32142044	peak15272
chr10	32146667	32146968	peak15274
chr10	32151907	32152642	peak15276
chr10	32161406	32161695	peak15278
chr10	32164122	32164449	peak15280
chr10	32200600	32200914	peak15288
chr10	32215135	32215647	peak15289
chr10	32243446	32244169	peak15296
chr10	32247805	32248148	peak15297
chr10	32266221	32266576	peak15301
chr10	32276754	32277188	peak15304
chr10	32405281	32405627	peak15319
chr10	32430876	32431636	peak15322
chr10	32541070	32541481	peak15336
chr10	32541865	32542180	peak15337
chr10	32588749	32589075	peak15343
chr10	32601813	32602077	peak15344
chr10	32614877	32615164	peak15350
chr10	32627446	32627823	peak15353
chr10	32630044	32630589	peak15354
chr10	32630665	32630954	peak15355
chr10	32731898	32732217	peak15370
chr10	32768407	32768817	peak15376
chr10	33055688	33055918	peak15438
chr10	33081444	33082017	peak15447
chr10	33105819	33106195	peak15453
chr10	33129085	33129548	peak15461
chr10	33353179	33353446	peak15504
chr10	33379248	33379648	peak15508
chr10	33381376	33381864	peak15509
chr10	33391823	33392158	peak15512
chr10	33634812	33635127	peak15543
chr10	33943816	33944196	peak15572
chr10	33955850	33956188	peak15574
chr10	33956635	33956920	peak15575
chr10	33957316	33957632	peak15576
chr10	33962808	33963194	peak15577
chr10	33990901	33991246	peak15580
chr10	34305676	34306111	peak15603
chr10	34313847	34314474	peak15606
chr10	34320763	34321976	peak15608
chr10	34323806	34324015	peak15609
chr10	34349839	34350410	peak15616
chr10	34357520	34357806	peak15620
chr10	34358927	34359181	peak15621
chr10	34360984	34361406	peak15622
chr10	34362827	34363172	peak15624
chr10	34366995	34367359	peak15626
chr10	34369997	34370266	peak15627
chr10	34377746	34378057	peak15630
chr10	34378825	34379122	peak15632
chr10	34379222	34379501	peak15633
chr10	34394520	34394925	peak15638
chr10	34448062	34448342	peak15653
chr10	34519000	34519612	peak15668
chr10	34552633	34553055	peak15675
chr10	34787607	34787914	peak15727
chr10	35131882	35132241	peak15790
chr10	35155836	35156511	peak15798
chr10	35168947	35169378	peak15805
chr10	35186396	35186804	peak15807
chr10	35199417	35199855	peak15809
chr10	35203082	35203360	peak15810
chr10	35205561	35205902	peak15811
chr10	35433506	35433912	peak15852
chr10	35445323	35445746	peak15858
chr10	35472404	35472674	peak15861
chr10	35473100	35473662	peak15862
chr10	35478625	35479148	peak15863
chr10	35536675	35537063	peak15882
chr10	35538671	35538962	peak15883
chr10	35546479	35546877	peak15886
chr10	35584314	35584707	peak15897
chr10	35588858	35589401	peak15898
chr10	35593053	35593490	peak15899
chr10	35601986	35602375	peak15903
chr10	35605616	35605865	peak15904
chr10	35659512	35659976	peak15918
chr10	35681861	35682255	peak15923
chr10	35764784	35765235	peak15938
chr10	35843293	35843672	peak15950
chr10	35844239	35844668	peak15951
chr10	35855645	35856299	peak15957
chr10	36063499	36063793	peak15992
chr10	36071001	36071598	peak15993
chr10	36163983	36164316	peak16012
chr10	36181456	36181819	peak16014
chr10	36183347	36183609	peak16015
chr10	36183932	36184564	peak16016
chr10	36197393	36197671	peak16020
chr10	36430476	36430862	peak16051
chr10	36433187	36433653	peak16052
chr10	36435816	36436336	peak16053
chr10	36437836	36438064	peak16054
chr10	36487757	36488294	peak16068
chr10	36715748	36716157	peak16110
chr10	37321910	37322358	peak16228
chr10	37603491	37603951	peak16259
chr10	37635185	37635497	peak16268
chr10	37725007	37725520	peak16285
chr10	37800127	37800789	peak16296
chr10	37879789	37880182	peak16307
chr10	38024746	38025124	peak16328
chr10	38026404	38026874	peak16329
chr10	38090746	38091192	peak16340
chr10	38205528	38205847	peak16376
chr10	38270751	38271261	peak16389
chr10	38279246	38279901	peak16391
chr10	38284114	38284487	peak16392
chr10	38305534	38306097	peak16398
chr10	38341414	38342032	peak16415
chr10	38355997	38356730	peak16419
chr10	38420870	38421562	peak16434
chr10	38440940	38441649	peak16441
chr10	38549036	38549604	peak16467
chr10	38564213	38564681	peak16471
chr10	38568360	38569189	peak16473
chr10	38594592	38595079	peak16478
chr10	38679255	38679615	peak16489
chr10	38804004	38804389	peak16511
chr10	38805925	38806354	peak16512
chr10	38815099	38815454	peak16515
chr10	39221025	39221596	peak16600
chr10	40304835	40305185	peak16750
chr10	40309321	40309641	peak16751
chr10	40323159	40323773	peak16754
chr10	40325529	40325954	peak16755
chr10	40331195	40331607	peak16758
chr10	40355990	40356441	peak16761
chr10	40371019	40371393	peak16763
chr10	40386467	40386989	peak16764
chr10	40612174	40612509	peak16781
chr10	40914970	40915428	peak16804
chr10	41252248	41252746	peak16856
chr10	41390672	41390948	peak16866
chr10	41403692	41404094	peak16868
chr10	41406564	41406806	peak16869
chr10	41821795	41822117	peak16932
chr10	42198084	42198498	peak16967
chr10	42234245	42234554	peak16974
chr10	42236859	42237228	peak16976
chr10	42282990	42283329	peak16984
chr10	42283792	42284101	peak16985
chr10	42816460	42816932	peak17116
chr10	43112318	43112726	peak17174
chr10	43132181	43132525	peak17179
chr10	43205100	43205255	peak17190
chr10	43255551	43255861	peak17200
chr10	43310786	43311351	peak17214
chr10	43460916	43461347	peak17227
chr10	43469682	43470322	peak17232
chr10	43471992	43472355	peak17233
chr10	43495335	43495903	peak17239
chr10	43512616	43513150	peak17244
chr10	43748190	43748646	peak17316
chr10	43767686	43768037	peak17321
chr10	43804997	43805472	peak17333
chr10	43867688	43868014	peak17353
chr10	43888437	43888931	peak17360
chr10	43892784	43893137	peak17361
chr10	44103274	44103693	peak17420
chr10	44183050	44183327	peak17445
chr10	44275904	44276399	peak17467
chr10	44337777	44338238	peak17477
chr10	44379950	44380365	peak17486
chr10	44497184	44497475	peak17519
chr10	44551084	44551628	peak17534
chr10	44847242	44847420	peak17597
chr10	44928964	44929345	peak17605
chr10	45125091	45125525	peak17637
chr10	45130933	45131294	peak17639
chr10	45423895	45424419	peak17712
chr10	45439015	45439273	peak17715
chr10	45443275	45443499	peak17717
chr10	45468696	45469246	peak17725
chr11	45288	45557	peak17763
chr11	110136	110550	peak17788
chr11	111754	112153	peak17791
chr11	142502	142805	peak17799
chr11	143348	143812	peak17800
chr11	162089	162617	peak17807
chr11	234574	234893	peak17830
chr11	285177	285561	peak17847
chr11	288126	288464	peak17849
chr11	288628	288913	peak17850
chr11	290817	291154	peak17851
chr11	776707	777079	peak17959
chr11	810037	810576	peak17973
chr11	812138	812375	peak17974
chr11	924747	925111	peak18000
chr11	953186	953764	peak18007
chr11	1022505	1022814	peak18025
chr11	1024707	1025085	peak18027
chr11	1042865	1043423	peak18032
chr11	1083707	1084008	peak18041
chr11	1088714	1089069	peak18043
chr11	1884062	1884610	peak18192
chr11	1920704	1921320	peak18201
chr11	1942569	1943109	peak18204
chr11	1956839	1957292	peak18208
chr11	1957626	1957918	peak18209
chr11	1986639	1987130	peak18221
chr11	1987433	1987952	peak18222
chr11	1994832	1995107	peak18223
chr11	2003020	2003676	peak18225
chr11	2010690	2011203	peak18227
chr11	2014189	2014348	peak18228
chr11	2026712	2027116	peak18231
chr11	2029584	2030380	peak18232
chr11	2039455	2040373	peak18233
chr11	2114710	2115182	peak18256
chr11	2196021	2196498	peak18276
chr11	2197912	2198449	peak18277
chr11	2201413	2201739	peak18278
chr11	2305951	2306309	peak18299
chr11	2684023	2684380	peak18379
chr11	2774375	2774769	peak18398
chr11	2797517	2798278	peak18406
chr11	2828941	2829552	peak18418
chr11	3183641	3183913	peak18468
chr11	3184458	3184719	peak18469
chr11	3186183	3186563	peak18470
chr11	3189742	3190092	peak18471
chr11	3337771	3338230	peak18513
chr11	3358489	3359184	peak18519
chr11	3456387	3456850	peak18527
chr11	3524885	3525291	peak18547
chr11	3644109	3644380	peak18563
chr11	3655586	3656374	peak18565
chr11	3685334	3685701	peak18573
chr11	3712454	3713117	peak18580
chr11	3721299	3721774	peak18583
chr11	3745412	3746177	peak18588
chr11	3786746	3787134	peak18598
chr11	3798155	3799040	peak18601
chr11	3803872	3804255	peak18602
chr11	3841046	3841450	peak18612
chr11	3845885	3845985	peak18617
chr11	3846089	3846352	peak18618
chr11	4050990	4051329	peak18658
chr11	4057431	4057814	peak18660
chr11	4197725	4198185	peak18684
chr11	4215959	4216570	peak18689
chr11	4260040	4260398	peak18703
chr11	4419797	4420169	peak18716
chr11	4988677	4989429	peak18802
chr11	5023317	5023679	peak18806
chr11	5183697	5184219	peak18857
chr11	5186076	5186464	peak18858
chr11	5219161	5219899	peak18867
chr11	5339158	5339469	peak18898
chr11	5782365	5782991	peak18982
chr11	6448388	6448626	peak19109
chr11	6457490	6458148	peak19111
chr11	6460345	6460687	peak19112
chr11	6477192	6477886	peak19117
chr11	6480068	6480342	peak19118
chr11	6481002	6481721	peak19119
chr11	6486793	6487518	peak19120
chr11	6492565	6493124	peak19122
chr11	6496830	6497282	peak19123
chr11	6505887	6506441	peak19126
chr11	6508562	6508831	peak19127
chr11	6512861	6513340	peak19130
chr11	6518380	6518724	peak19132
chr11	6523299	6523589	peak19134
chr11	6534898	6535276	peak19138
chr11	6557348	6558325	peak19144
chr11	6569899	6570332	peak19147
chr11	6577851	6578326	peak19149
chr11	6602463	6602739	peak19157
chr11	6606174	6606517	peak19158
chr11	6614594	6614935	peak19161
chr11	6618887	6619239	peak19163
chr11	6625251	6625368	peak19166
chr11	6636311	6636709	peak19169
chr11	6728794	6729254	peak19186
chr11	6741994	6742421	peak19188
chr11	6754170	6754373	peak19191
chr11	6963960	6964647	peak19217
chr11	7019905	7020196	peak19222
chr11	7052581	7053042	peak19233
chr11	7068058	7068770	peak19237
chr11	7097325	7097791	peak19242
chr11	7449405	7449726	peak19302
chr11	7525010	7525360	peak19318
chr11	7592444	7593015	peak19337
chr11	7632347	7632758	peak19348
chr11	8329566	8330111	peak19439
chr11	8394186	8394547	peak19458
chr11	8406004	8406664	peak19461
chr11	8434737	8435026	peak19463
chr11	8515298	8515749	peak19488
chr11	8613022	8613250	peak19515
chr11	8614478	8614828	peak19516
chr11	9076146	9076765	peak19566
chr11	9105881	9106264	peak19568
chr11	9116095	9116518	peak19571
chr11	9314512	9314873	peak19591
chr11	9314884	9315206	peak19592
chr11	9420605	9421310	peak19600
chr11	9752423	9752867	peak19635
chr11	9784444	9784729	peak19637
chr11	9802058	9802390	peak19641
chr11	9802541	9802840	peak19642
chr11	9837386	9837771	peak19648
chr11	9858033	9858493	peak19649
chr11	9969477	9969834	peak19652
chr11	10121532	10121974	peak19662
chr11	10615779	10616269	peak19703
chr11	10631095	10631730	peak19707
chr11	10640842	10641446	peak19710
chr11	10655436	10655710	peak19713
chr11	10658699	10659332	peak19716
chr11	10669551	10669952	peak19718
chr11	10672726	10673098	peak19719
chr11	10894500	10894877	peak19754
chr11	10916473	10916749	peak19758
chr11	10918482	10918754	peak19760
chr11	10921242	10921581	peak19761
chr11	10926421	10926968	peak19764
chr11	10934177	10934509	peak19767
chr11	10936539	10936997	peak19771
chr11	10947290	10948007	peak19774
chr11	10953356	10953786	peak19777
chr11	11015110	11015871	peak19795
chr11	11034793	11035099	peak19802
chr11	11045781	11046116	peak19805
chr11	11065573	11066099	peak19808
chr11	11072508	11072963	peak19810
chr11	11303155	11303542	peak19840
chr11	11487673	11488198	peak19859
chr11	11560652	11561024	peak19872
chr11	11725217	11725647	peak19895
chr11	11743831	11744159	peak19900
chr11	11747621	11748219	peak19902
chr11	11751251	11751607	peak19903
chr11	11758181	11758552	peak19907
chr11	11760591	11760996	peak19908
chr11	11763431	11763755	peak19909
chr11	12917701	12918074	peak20021
chr11	12947787	12948153	peak20024
chr11	13013985	13014314	peak20035
chr11	13036075	13036531	peak20039
chr11	13065306	13065680	peak20043
chr11	13068431	13068780	peak20044
chr11	13069110	13069524	peak20045
chr11	13074098	13074595	peak20046
chr11	13094059	13094839	peak20048
chr11	13102081	13102578	peak20050
chr11	13102592	13102905	peak20051
chr11	13270676	13270963	peak20071
chr11	13272305	13272783	peak20072
chr11	13279490	13279813	peak20074
chr11	13464602	13464971	peak20094
chr11	13468470	13468577	peak20097
chr11	13494978	13495403	peak20105
chr11	13495678	13495844	peak20106
chr11	13536282	13536943	peak20110
chr11	13677943	13678394	peak20126
chr11	13789327	13789623	peak20133
chr11	13812440	13813020	peak20140
chr11	13865513	13865997	peak20144
chr11	13920186	13920590	peak20149
chr11	14028375	14028893	peak20161
chr11	14029293	14029685	peak20162
chr11	14072905	14073262	peak20169
chr11	14149250	14149564	peak20185
chr11	14206577	14206963	peak20201
chr11	14310953	14312003	peak20230
chr11	14329520	14330135	peak20234
chr11	14457588	14458100	peak20255
chr11	14458187	14458584	peak20256
chr11	14559555	14560076	peak20279
chr11	15905705	15906074	peak20408
chr11	15987508	15987820	peak20429
chr11	16067514	16068083	peak20451
chr11	16113701	16114230	peak20464
chr11	16211736	16211962	peak20489
chr11	16233349	16233667	peak20493
chr11	16245435	16245747	peak20495
chr11	16246280	16246671	peak20496
chr11	16250095	16250440	peak20497
chr11	16293824	16294254	peak20510
chr11	16330510	16331214	peak20515
chr11	16421737	16422204	peak20532
chr11	16827490	16827966	peak20569
chr11	16934931	16935199	peak20582
chr11	16988583	16988950	peak20586
chr11	17057664	17058166	peak20591
chr11	17328410	17328855	peak20621
chr11	17405259	17405543	peak20627
chr11	17544644	17545014	peak20644
chr11	17606681	17607154	peak20655
chr11	17859237	17859690	peak20678
chr11	17869287	17869520	peak20680
chr11	17875860	17876289	peak20683
chr11	18484823	18485215	peak20806
chr11	18555177	18555664	peak20828
chr11	18712614	18713025	peak20873
chr11	18714388	18714840	peak20874
chr11	18719010	18719415	peak20875
chr11	18733196	18733546	peak20879
chr11	18737177	18737442	peak20882
chr11	19020355	19020826	peak20961
chr11	19162503	19162906	peak20993
chr11	19194941	19195583	peak21003
chr11	19226085	19226272	peak21010
chr11	19252027	19252270	peak21020
chr11	19314151	19314503	peak21037
chr11	19685707	19686048	peak21097
chr11	19950822	19951359	peak21153
chr11	20165786	20166269	peak21165
chr11	20188178	20188539	peak21167
chr11	20616186	20616580	peak21237
chr11	20692375	20692623	peak21255
chr11	20822539	20822785	peak21275
chr11	20862126	20862520	peak21281
chr11	21019309	21019630	peak21305
chr11	21051057	21051369	peak21315
chr11	21064020	21064345	peak21323
chr11	21065127	21065432	peak21324
chr11	21065970	21066257	peak21325
chr11	21069087	21069335	peak21326
chr11	21085588	21086434	peak21331
chr11	21100163	21100540	peak21334
chr11	21156106	21156577	peak21346
chr11	21170304	21170689	peak21353
chr11	21294067	21294593	peak21384
chr11	21327163	21327441	peak21390
chr11	21330736	21330942	peak21392
chr11	21377016	21377413	peak21405
chr11	21588848	21589096	peak21472
chr11	21604231	21604758	peak21477
chr11	21612076	21612461	peak21480
chr11	21662488	21663159	peak21496
chr11	21692320	21692506	peak21504
chr11	21707841	21708246	peak21509
chr11	21710992	21711500	peak21510
chr11	21745481	21745810	peak21520
chr11	21831381	21831727	peak21568
chr11	21834645	21835113	peak21569
chr11	21888464	21889093	peak21587
chr11	21926576	21926856	peak21599
chr11	21963675	21964162	peak21610
chr11	21974181	21974600	peak21614
chr11	21979672	21979993	peak21616
chr11	21999656	22000035	peak21622
chr11	22010208	22010986	peak21628
chr11	22143567	22143904	peak21661
chr11	22154757	22155096	peak21667
chr11	22155244	22155515	peak21668
chr11	22157467	22157868	peak21669
chr11	22158262	22158378	peak21670
chr11	22160831	22161129	peak21672
chr11	22167441	22167894	peak21674
chr11	22171039	22171386	peak21675
chr11	22206438	22206796	peak21683
chr11	22229832	22230178	peak21690
chr11	22445363	22445755	peak21717
chr11	22607645	22607942	peak21731
chr11	22620132	22620539	peak21735
chr11	22687666	22688046	peak21749
chr11	22691658	22691993	peak21750
chr11	22711226	22711644	peak21754
chr11	22716581	22716951	peak21758
chr11	22753288	22753567	peak21767
chr11	22773981	22774427	peak21773
chr11	22781524	22781792	peak21775
chr11	22785537	22785932	peak21778
chr11	22795028	22795350	peak21780
chr11	22799802	22800093	peak21782
chr11	22804018	22804257	peak21785
chr11	22806509	22806901	peak21786
chr11	22809307	22809616	peak21787
chr11	22841317	22841674	peak21798
chr11	22848601	22849160	peak21800
chr11	22855048	22855386	peak21803
chr11	22870056	22870486	peak21808
chr11	22887544	22888061	peak21810
chr11	22896360	22896820	peak21812
chr11	22897936	22898359	peak21813
chr11	23161648	23161989	peak21866
chr11	23198712	23199065	peak21877
chr11	23201604	23201978	peak21878
chr11	23216724	23216969	peak21887
chr11	23218102	23218337	peak21888
chr11	23490356	23490828	peak21948
chr11	23704056	23704705	peak21996
chr11	23713085	23713522	peak22000
chr11	23827443	23827710	peak22032
chr11	23831052	23831305	peak22035
chr11	23837919	23838277	peak22036
chr11	23838402	23838753	peak22037
chr11	23838858	23839262	peak22038
chr11	23839463	23839702	peak22039
chr11	23842632	23842957	peak22041
chr11	23853942	23854510	peak22044
chr11	23861287	23861745	peak22047
chr11	23867369	23867703	peak22049
chr11	23874499	23874789	peak22052
chr11	23939966	23940228	peak22066
chr11	24047074	24047421	peak22089
chr11	24052319	24052614	peak22091
chr11	24057786	24058256	peak22093
chr11	24070245	24070863	peak22097
chr11	24088799	24089095	peak22103
chr11	24272828	24273104	peak22139
chr11	24295250	24295628	peak22148
chr11	24295753	24296064	peak22149
chr11	24303832	24304571	peak22150
chr11	24314610	24315114	peak22153
chr11	24493101	24493400	peak22182
chr11	24496585	24496935	peak22185
chr11	24500640	24501117	peak22186
chr11	24513028	24513467	peak22189
chr11	24636181	24636600	peak22215
chr11	24726231	24726637	peak22235
chr11	24731771	24732093	peak22236
chr11	24790231	24790527	peak22258
chr11	24796017	24796695	peak22260
chr11	24848615	24849068	peak22277
chr11	24991306	24991645	peak22306
chr11	25005362	25005869	peak22311
chr11	25008386	25008806	peak22313
chr11	25082528	25082793	peak22332
chr11	25093177	25093418	peak22336
chr11	25349312	25349626	peak22389
chr11	25352178	25352521	peak22390
chr11	25354676	25354945	peak22391
chr11	25356581	25357003	peak22392
chr11	25360525	25361046	peak22396
chr11	25400544	25401020	peak22406
chr11	25427001	25427547	peak22412
chr11	25457737	25457984	peak22420
chr11	25563999	25564296	peak22446
chr11	25604405	25604913	peak22461
chr11	25656344	25656665	peak22477
chr11	25691034	25691412	peak22485
chr11	25700241	25700677	peak22490
chr11	25741327	25741603	peak22505
chr11	25747215	25747578	peak22507
chr11	25753533	25754097	peak22509
chr11	25771589	25771866	peak22512
chr11	25797591	25797912	peak22519
chr11	25799839	25800426	peak22520
chr11	25830085	25830785	peak22527
chr11	25866295	25866825	peak22531
chr11	25884679	25885130	peak22533
chr11	25890858	25891290	peak22535
chr11	25895164	25895589	peak22536
chr11	25912683	25912908	peak22541
chr11	25922517	25923075	peak22543
chr11	26025793	26026141	peak22570
chr11	26058616	26058841	peak22581
chr11	26074360	26074808	peak22588
chr11	26102630	26103138	peak22600
chr11	26172351	26172816	peak22619
chr11	26253097	26253447	peak22636
chr11	26267938	26268238	peak22638
chr11	26288651	26288998	peak22645
chr11	26342353	26342830	peak22655
chr11	26348904	26349366	peak22657
chr11	26367048	26367387	peak22663
chr11	26450507	26450946	peak22681
chr11	26514237	26514482	peak22702
chr11	26522646	26523003	peak22707
chr11	26540560	26540858	peak22709
chr11	26609879	26610315	peak22734
chr11	26617036	26617518	peak22736
chr11	26653836	26654499	peak22744
chr11	26694451	26694868	peak22753
chr11	26695486	26695796	peak22754
chr11	26777527	26778078	peak22769
chr11	26782008	26782270	peak22771
chr11	26784858	26785277	peak22772
chr11	27057177	27057601	peak22816
chr11	27334950	27335337	peak22896
chr11	27382198	27382783	peak22905
chr11	27385622	27385931	peak22906
chr11	27439242	27440027	peak22914
chr11	27621379	27622074	peak22936
chr11	27639928	27640301	peak22941
chr11	27714498	27714738	peak22957
chr11	27832360	27832925	peak22974
chr11	28053872	28054364	peak23034
chr11	28074080	28074428	peak23039
chr11	28089488	28089734	peak23048
chr11	28107218	28107493	peak23058
chr11	28111771	28111933	peak23061
chr11	28163555	28163883	peak23077
chr11	28243689	28244185	peak23101
chr11	28649516	28649781	peak23164
chr11	29308532	29308813	peak23238
chr11	29450543	29450965	peak23268
chr11	29504616	29504921	peak23278
chr11	29654004	29654779	peak23304
chr11	29669738	29670324	peak23308
chr11	29684903	29685151	peak23311
chr11	29685245	29685543	peak23312
chr11	29689289	29689881	peak23314
chr11	29690909	29691183	peak23315
chr11	29694964	29695205	peak23317
chr11	29777876	29778280	peak23335
chr11	30071458	30071950	peak23404
chr11	30169368	30169852	peak23423
chr11	30344411	30344791	peak23461
chr11	30346715	30347035	peak23462
[truncated: 16,910 more rows]
