# Supplementary material for: Analysis of gene network bifurcation during optic cup morphogenesis in zebrafish
Source: Nat Commun. 2021 Jun 23;12:3866. doi: 10.1038/s41467-021-24169-7 (PMC8222258; doi:10.1038/s41467-021-24169-7)
Supplement: Supplementary file 6 — Supplementary Dataset 3 [file 41467_2021_24169_MOESM6_ESM.xlsx]

## Sheet: TF_Mfuzz_output
gene_id	gene_name	cluster
ENSDARG00000000567	znf281a	18
ENSDARG00000000568	ell	19
ENSDARG00000000767	spi1b	1
ENSDARG00000000796	nr4a1	4
ENSDARG00000000966	ncor2	22
ENSDARG00000001549	sp3a	1
ENSDARG00000001829	zgc:112982	21
ENSDARG00000001857	aff4	8
ENSDARG00000002026	qkib	7
ENSDARG00000002077	mnat1	19
ENSDARG00000002216	tbx3a	2
ENSDARG00000002601	irx7	8
ENSDARG00000002707	her11	23
ENSDARG00000002795	meis3	17
ENSDARG00000002933	gbx2	23
ENSDARG00000002937	meis1a	8
ENSDARG00000003091	oclnb	7
ENSDARG00000003165	nr2f6b	12
ENSDARG00000003398	rbpja	5
ENSDARG00000003469	neurod4	15
ENSDARG00000003531	tcea1	11
ENSDARG00000003607	nr2f6a	6
ENSDARG00000003732	mitfa	12
ENSDARG00000003971	isl2a	24
ENSDARG00000004023	isl1	1
ENSDARG00000004060	bhlhe40	7
ENSDARG00000004587	kat5a	1
ENSDARG00000004588	sox4a	4
ENSDARG00000004695	six4a	8
ENSDARG00000004714	tcf12	9
ENSDARG00000004724	tcea3	8
ENSDARG00000005108	oclna	7
ENSDARG00000005150	tbx20	1
ENSDARG00000005186	sp4	4
ENSDARG00000005513	naca	19
ENSDARG00000005549	znf710b	2
ENSDARG00000005574	vsx2	11
ENSDARG00000005629	smyd2b	8
ENSDARG00000005867	gon4l	10
ENSDARG00000005915	tcf3a	23
ENSDARG00000006003	mycla	21
ENSDARG00000006120	tbx2b	11
ENSDARG00000006124	kdm5c	24
ENSDARG00000006251	ell2	16
ENSDARG00000006266	stat1a	16
ENSDARG00000006389	smad2	24
ENSDARG00000006408	hmgb3b	11
ENSDARG00000006514	her6	2
ENSDARG00000006524	supt6h	18
ENSDARG00000006754	mllt3	20
ENSDARG00000006766	snd1	17
ENSDARG00000006782	rb1	6
ENSDARG00000007045	cnot4a	22
ENSDARG00000007092	xab2	19
ENSDARG00000007097	her13	25
ENSDARG00000007135	cnot3a	21
ENSDARG00000007241	mycb	1
ENSDARG00000007277	myf5	23
ENSDARG00000007329	tbx16	23
ENSDARG00000007387	irf2a	2
ENSDARG00000007641	msx1a	3
ENSDARG00000007657	ccnh	11
ENSDARG00000007812	sp3b	19
ENSDARG00000007823	atf3	20
ENSDARG00000007891	meox1	23
ENSDARG00000007916	xpnpep3	21
ENSDARG00000007941	hmx4	11
ENSDARG00000008119	si:ch211-195d17.2	19
ENSDARG00000008131	sox1b	4
ENSDARG00000008141	rbl1	19
ENSDARG00000008188	sf1	21
ENSDARG00000008218	znf410	3
ENSDARG00000008540	sox21b	20
ENSDARG00000008697	epas1a	7
ENSDARG00000008767	TLE2	3
ENSDARG00000008818	hsf1	21
ENSDARG00000008886	msx1b	16
ENSDARG00000008986	e2f7	5
ENSDARG00000009280	smyd1a	24
ENSDARG00000009418	mef2cb	23
ENSDARG00000009438	myog	9
ENSDARG00000009473	ppardb	7
ENSDARG00000009550	foxi3b	7
ENSDARG00000009594	nr1d2b	6
ENSDARG00000009607	ccnc	3
ENSDARG00000009681	med27	13
ENSDARG00000009953	med14	6
ENSDARG00000010018	qki2	8
ENSDARG00000010124	sp5l	23
ENSDARG00000010137	ldb1a	19
ENSDARG00000010400	lrrfip2	22
ENSDARG00000010519	per3	6
ENSDARG00000010770	sox19a	2
ENSDARG00000011000	gtf2a1	18
ENSDARG00000011235	otx2	12
ENSDARG00000011777	cttn	22
ENSDARG00000011785	tbx6	23
ENSDARG00000011870	sp8a	20
ENSDARG00000011956	dlx4a	7
ENSDARG00000012078	meis1b	15
ENSDARG00000012219	dpf2	8
ENSDARG00000012499	per1b	6
ENSDARG00000012667	tfap2b	12
ENSDARG00000012672	gtf2e2	3
ENSDARG00000012729	hcls1	7
ENSDARG00000012788	foxa3	8
ENSDARG00000012927	tcea2	18
ENSDARG00000012949	scml2	22
ENSDARG00000013016	pole4	11
ENSDARG00000013057	hoxb5a	16
ENSDARG00000013122	maf1	22
ENSDARG00000013207	zeb1b	13
ENSDARG00000013441	hey2	1
ENSDARG00000013539	ikzf1	13
ENSDARG00000013575	rfx2	20
ENSDARG00000013615	pbx3b	23
ENSDARG00000013794	klf11b	4
ENSDARG00000014091	osr1	4
ENSDARG00000014171	bloc1s1	4
ENSDARG00000014680	znf710a	13
ENSDARG00000014722	her1	23
ENSDARG00000014994	tbp	6
ENSDARG00000015355	fosl1a	16
ENSDARG00000015495	klf3	8
ENSDARG00000015506	klf5a	7
ENSDARG00000015554	zic2a	18
ENSDARG00000015567	zic1	5
ENSDARG00000015902	stat6	9
ENSDARG00000015921	pwp1	10
ENSDARG00000015966	yaf2	18
ENSDARG00000016022	zic5	5
ENSDARG00000016304	tfdp1b	19
ENSDARG00000016363	her8a	20
ENSDARG00000016457	irf9	16
ENSDARG00000016514	gtf2h2	21
ENSDARG00000016763	znf292a	18
ENSDARG00000016788	zeb1a	19
ENSDARG00000016858	smad7	4
ENSDARG00000017107	nr2e1	11
ENSDARG00000017121	mafba	23
ENSDARG00000017168	nr2f1b	15
ENSDARG00000017397	smarcc1a	21
ENSDARG00000017525	ccnt1	6
ENSDARG00000017835	brf1a	18
ENSDARG00000017841	cand1	5
ENSDARG00000017886	zbtb11	19
ENSDARG00000017917	her7	23
ENSDARG00000018000	ubp1	10
ENSDARG00000018004	nkx2.5	1
ENSDARG00000018025	tbx2a	11
ENSDARG00000018688	elk3	23
ENSDARG00000018757	klf5l	16
ENSDARG00000018765	pknox1.1	21
ENSDARG00000018907	kat6a	6
ENSDARG00000019116	ing1	3
ENSDARG00000019213	CTBP1	12
ENSDARG00000019293	tfdp1a	10
ENSDARG00000019335	hes6	22
ENSDARG00000019392	stat5a	9
ENSDARG00000019459	elf2a	21
ENSDARG00000019516	sp7	24
ENSDARG00000019566	neurod1	5
ENSDARG00000019572	taf7	19
ENSDARG00000019579	ldb2a	11
ENSDARG00000019588	chico	8
ENSDARG00000019717	pbx2	14
ENSDARG00000019810	nfe2l3	18
ENSDARG00000019835	nkx2.1	14
ENSDARG00000019842	cnot3b	18
ENSDARG00000019930	tal1	13
ENSDARG00000020043	cnot8	11
ENSDARG00000020133	jdp2b	4
ENSDARG00000020258	ewsr1a	21
ENSDARG00000020465	ewsr1b	19
ENSDARG00000020606	nfe2	18
ENSDARG00000020759	ef1	9
ENSDARG00000021032	foxd3	16
ENSDARG00000021201	noto	20
ENSDARG00000021232	nkx2.7	23
ENSDARG00000021833	ahr2	7
ENSDARG00000021855	arnt	9
ENSDARG00000021938	smad9	21
ENSDARG00000022295	hnf1bb	9
ENSDARG00000022569	nkx6.1	24
ENSDARG00000022712	stat3	10
ENSDARG00000022718	casp8ap2	10
ENSDARG00000022905	znf1163	18
ENSDARG00000023537	ahr1b	5
ENSDARG00000024431	CABZ01069595.1	4
ENSDARG00000024598	homezb	21
ENSDARG00000024894	tbx5a	11
ENSDARG00000025032	nr3c1	17
ENSDARG00000025076	marveld2a	12
ENSDARG00000025131	lbx2	23
ENSDARG00000025187	six6a	2
ENSDARG00000025309	dpf3	24
ENSDARG00000025346	znf277	2
ENSDARG00000025467	aatf	10
ENSDARG00000026086	zgc:162324	25
ENSDARG00000026395	rfx4	25
ENSDARG00000026599	eng2a	25
ENSDARG00000026664	uri1	11
ENSDARG00000026701	gtf2h1	21
ENSDARG00000026839	med21	3
ENSDARG00000027187	kat8	18
ENSDARG00000027611	sdpra	7
ENSDARG00000027803	sbds	5
ENSDARG00000027978	yy1b	3
ENSDARG00000028159	tead1a	25
ENSDARG00000028228	zbtb18	1
ENSDARG00000028957	maff	4
ENSDARG00000029072	klf6a	9
ENSDARG00000029179	foxd1	11
ENSDARG00000029544	id2b	24
ENSDARG00000029722	hmgb2a	18
ENSDARG00000029724	pqbp1	10
ENSDARG00000029764	mef2ca	8
ENSDARG00000029766	nr1i2	7
ENSDARG00000029830	myf6	23
ENSDARG00000030012	lrrfip1a	1
ENSDARG00000030058	tbx4	5
ENSDARG00000030110	myod1	8
ENSDARG00000030125	sox7	23
ENSDARG00000030267	gtf3aa	21
ENSDARG00000030402	twist1a	4
ENSDARG00000030479	hmgb1b	11
ENSDARG00000030665	TCERG1 (1 of many)	21
ENSDARG00000030703	otx1a	9
ENSDARG00000030716	ing4	5
ENSDARG00000030805	znhit2	19
ENSDARG00000030844	klf11a	23
ENSDARG00000030896	foxq1a	12
ENSDARG00000030905	cited2	4
ENSDARG00000031138	irx3b	25
ENSDARG00000031222	lhx2b	11
ENSDARG00000031261	sap30bp	14
ENSDARG00000031316	six6b	11
ENSDARG00000031562	tada2a	14
ENSDARG00000031647	stat2	25
ENSDARG00000031664	sox21a	25
ENSDARG00000031683	fosab	23
ENSDARG00000031709	mllt1b	17
ENSDARG00000031756	mef2aa	17
ENSDARG00000031763	smad6b	24
ENSDARG00000031770	kat7b	3
ENSDARG00000031848	pparg	12
ENSDARG00000031891	tbx1	23
ENSDARG00000031983	six4b	8
ENSDARG00000032039	mxd1	16
ENSDARG00000032129	gtf2f1	21
ENSDARG00000032866	erh	13
ENSDARG00000032963	her12	10
ENSDARG00000033160	nr1d1	6
ENSDARG00000033172	nr2f5	25
ENSDARG00000034043	irx5a	17
ENSDARG00000034117	rarga	8
ENSDARG00000034146	ccnk	21
ENSDARG00000034293	hif1ab	22
ENSDARG00000034503	per2	21
ENSDARG00000034643	fhl3a	8
ENSDARG00000034734	med6	3
ENSDARG00000034768	phf3	6
ENSDARG00000034785	dachb	1
ENSDARG00000034826	park7	11
ENSDARG00000034893	rarab	22
ENSDARG00000034896	ldb2b	10
ENSDARG00000034956	myclb	8
ENSDARG00000035150	si:dkey-261j4.4	13
ENSDARG00000035151	si:dkey-261j4.3	13
ENSDARG00000035285	ncor1	22
ENSDARG00000035330	taf1	10
ENSDARG00000035399	ankra2	19
ENSDARG00000035732	arntl1b	5
ENSDARG00000035735	gsx1	17
ENSDARG00000035910	znf281b	10
ENSDARG00000035984	mnx1	24
ENSDARG00000035990	cited4a	2
ENSDARG00000036071	gtf2h4	21
ENSDARG00000036073	cebpg	9
ENSDARG00000036074	cebpa	1
ENSDARG00000036292	cdx4	20
ENSDARG00000036489	MAF1	9
ENSDARG00000036510	ccnt2b	19
ENSDARG00000036542	pknox1.2	12
ENSDARG00000036685	ccnt2a	11
ENSDARG00000036855	plagx	5
ENSDARG00000036868	tbpl1	6
ENSDARG00000036930	tbx18	8
ENSDARG00000037030	casz1	8
ENSDARG00000037178	zic2b	11
ENSDARG00000037196	ARID5B	5
ENSDARG00000037238	smad5	21
ENSDARG00000037291	dpf2l	11
ENSDARG00000037421	egr1	24
ENSDARG00000037503	thoc2	10
ENSDARG00000037968	fus	6
ENSDARG00000038121	si:ch211-13k12.2	25
ENSDARG00000038205	her2	2
ENSDARG00000038386	ascl1a	11
ENSDARG00000038687	nfkb2	25
ENSDARG00000038792	klf17	1
ENSDARG00000039095	nkx2.3	12
ENSDARG00000039117	tefa	11
ENSDARG00000039263	zbtb48	2
ENSDARG00000039304	six1a	23
ENSDARG00000039569	emx1	12
ENSDARG00000039701	emx2	16
ENSDARG00000039806	tb	24
ENSDARG00000039899	zbtb7a	16
ENSDARG00000040080	fli1b	1
ENSDARG00000040135	fosaa	20
ENSDARG00000040237	mef2d	8
ENSDARG00000040253	onecutl	15
ENSDARG00000040321	rx2	11
ENSDARG00000040432	klf2b	12
ENSDARG00000040606	tfap2c	16
ENSDARG00000040623	fosl2	20
ENSDARG00000040764	id1	3
ENSDARG00000040926	nr2f2	5
ENSDARG00000040946	olig2	20
ENSDARG00000041098	barx2	12
ENSDARG00000041155	morf4l1	11
ENSDARG00000041203	drap1	3
ENSDARG00000041381	arntl2	5
ENSDARG00000041581	znf143b	18
ENSDARG00000041691	bhlhe41	12
ENSDARG00000041706	vgll2a	8
ENSDARG00000042004	nfya	10
ENSDARG00000042018	fhl2a	1
ENSDARG00000042180	foxl2	1
ENSDARG00000042319	cdca4	5
ENSDARG00000042337	chrac1	10
ENSDARG00000042484	tle2	19
ENSDARG00000042485	foxd5	23
ENSDARG00000042667	klf2a	8
ENSDARG00000042725	cebpb	9
ENSDARG00000042796	yy1a	10
ENSDARG00000042824	nfe2l2a	23
ENSDARG00000042835	tfdp2	18
ENSDARG00000043134	cux1b	20
ENSDARG00000043185	mllt1a	10
ENSDARG00000043237	nfil3-2	11
ENSDARG00000043247	gtf3c3	2
ENSDARG00000043249	irf1b	3
ENSDARG00000043480	rbbp8	10
ENSDARG00000043531	jun	8
ENSDARG00000043821	klf7b	8
ENSDARG00000043873	arid4a	5
ENSDARG00000043973	znf292b	6
ENSDARG00000044062	ctbp2a	21
ENSDARG00000044098	egr2a	9
ENSDARG00000044155	mafaa	9
ENSDARG00000044356	tp63	17
ENSDARG00000044457	gfi1ab	23
ENSDARG00000044485	sall4	8
ENSDARG00000044511	etv5b	6
ENSDARG00000045094	si:dkey-222b8.1	13
ENSDARG00000045166	bhlha15	24
ENSDARG00000045401	mllt10	20
ENSDARG00000045484	dcp1b	6
ENSDARG00000045519	sfmbt2	9
ENSDARG00000045527	nr2c1	5
ENSDARG00000045661	irf7	23
ENSDARG00000045681	irf5	8
ENSDARG00000045857	cebpz	19
ENSDARG00000045874	yeats4	11
ENSDARG00000045951	kat5b	17
ENSDARG00000051729	nfatc3b	8
ENSDARG00000051798	brd1b	19
ENSDARG00000052091	rbpjb	14
ENSDARG00000052114	crtc3	9
ENSDARG00000052150	pbx4	2
ENSDARG00000052610	olig4	9
ENSDARG00000052695	nr2f1a	17
ENSDARG00000052856	khdrbs1a	19
ENSDARG00000052893	rx3	2
ENSDARG00000053097	hsf2	21
ENSDARG00000053209	smad6a	19
ENSDARG00000053298	nkx2.2a	25
ENSDARG00000053569	sox3	20
ENSDARG00000053685	gtf2a2	3
ENSDARG00000053695	zgc:162948	11
ENSDARG00000053773	vgll2b	24
ENSDARG00000053800	si:ch211-276c2.4	14
ENSDARG00000053868	etv2	1
ENSDARG00000053918	srfa	13
ENSDARG00000053990	hmgb2b	19
ENSDARG00000054031	mxd4	16
ENSDARG00000054304	homeza	4
ENSDARG00000054574	znhit1	19
ENSDARG00000054632	fli1a	1
ENSDARG00000054823	id3	2
ENSDARG00000054879	six3b	11
ENSDARG00000054984	zbtb41	15
ENSDARG00000055124	ccnl1a	24
ENSDARG00000055158	prox1a	24
ENSDARG00000055162	zhx2a	18
ENSDARG00000055276	rel	9
ENSDARG00000055283	id2a	4
ENSDARG00000055395	foxq1b	7
ENSDARG00000055398	foxc1b	23
ENSDARG00000055588	stat5b	7
ENSDARG00000055751	fosb	9
ENSDARG00000055854	nr4a3	23
ENSDARG00000055926	foxi3a	7
ENSDARG00000056030	hoxb7a	9
ENSDARG00000056079	l3mbtl2	14
ENSDARG00000056127	polr2gl	21
ENSDARG00000056130	neurog1	20
ENSDARG00000056292	vsx1	10
ENSDARG00000056407	irf8	1
ENSDARG00000056438	her9	10
ENSDARG00000056594	irx1b	24
ENSDARG00000056638	pir	7
ENSDARG00000056666	sp8b	20
ENSDARG00000056695	phc2a	1
ENSDARG00000056725	hmgb3a	13
ENSDARG00000056732	her4.1	2
ENSDARG00000056743	murcb	17
ENSDARG00000056783	raraa	24
ENSDARG00000057007	ctbp1	21
ENSDARG00000057010	si:dkey-154b15.1	18
ENSDARG00000057093	kdm5ba	9
ENSDARG00000057323	e2f8	5
ENSDARG00000057583	prrc2c	6
ENSDARG00000057624	cops5	11
ENSDARG00000057708	PHTF1	12
ENSDARG00000057826	si:ch73-61d6.3	12
ENSDARG00000057907	si:ch73-181d5.4	18
ENSDARG00000057940	dido1	6
ENSDARG00000058008	six3a	11
ENSDARG00000058039	bhlhe22	14
ENSDARG00000058133	foxd2	23
ENSDARG00000058342	grhl2a	17
ENSDARG00000058598	sox18	13
ENSDARG00000058702	vax2	14
ENSDARG00000059279	tfap2a	16
ENSDARG00000059337	tgif1	22
ENSDARG00000059362	ptrfb	17
ENSDARG00000059483	tead1b	16
ENSDARG00000059794	kdm6al	8
ENSDARG00000059812	sin3ab	6
ENSDARG00000060113	znf395a	12
ENSDARG00000060306	tfcp2	22
ENSDARG00000060661	klf8	13
ENSDARG00000060868	mbtd1	25
ENSDARG00000061108	ep300b	6
ENSDARG00000061368	klf13	24
ENSDARG00000061391	grhl1	7
ENSDARG00000061509	BX927282.1	24
ENSDARG00000061651	marveld2b	7
ENSDARG00000061759	kdm6a	6
ENSDARG00000061797	zgc:154006	17
ENSDARG00000061802	cnot2	23
ENSDARG00000061974	grhl2b	9
ENSDARG00000062267	kdm3b	6
ENSDARG00000062302	znf652	10
ENSDARG00000062338	zeb2a	12
ENSDARG00000062361	PAXBP1	18
ENSDARG00000062472	sin3b	6
ENSDARG00000062801	erfl3	22
ENSDARG00000062919	tceanc2	19
ENSDARG00000062933	cmip	24
ENSDARG00000062977	samd13	12
ENSDARG00000063100	psmd14	19
ENSDARG00000063417	erf	22
ENSDARG00000063553	rlf	5
ENSDARG00000063555	si:ch211-166g5.4	21
ENSDARG00000063649	tead3b	16
ENSDARG00000067560	gtf2h3	11
ENSDARG00000067719	wwtr1	24
ENSDARG00000067729	arid3c	8
ENSDARG00000067829	ppargc1a	8
ENSDARG00000067850	jund	9
ENSDARG00000068127	si:ch211-194e1.9	17
ENSDARG00000068175	ing5b	21
ENSDARG00000068194	klf9	1
ENSDARG00000068400	znf131	10
ENSDARG00000068401	yap1	8
ENSDARG00000068428	si:ch211-153j24.3	25
ENSDARG00000068640	rsf1b.1	18
ENSDARG00000068641	taf10	3
ENSDARG00000068732	spry4	4
ENSDARG00000069006	tle3b	6
ENSDARG00000069111	IKZF2	12
ENSDARG00000069266	esrra	6
ENSDARG00000069289	gabpa	19
ENSDARG00000069342	zgc:153115	21
ENSDARG00000069440	dachd	11
ENSDARG00000069763	etv5a	22
ENSDARG00000069866	sox1a	4
ENSDARG00000069910	gtf2f2a	10
ENSDARG00000069989	bnc2	7
ENSDARG00000070019	taf15	6
ENSDARG00000070151	nfyc	22
ENSDARG00000070278	mettl14	19
ENSDARG00000070463	e2f3	6
ENSDARG00000070475	khdrbs1b	19
ENSDARG00000070538	hey1	24
ENSDARG00000070542	mafbb	16
ENSDARG00000070623	med10	8
ENSDARG00000070658	zbtb12.2	11
ENSDARG00000070721	vdrb	7
ENSDARG00000070786	znf770	19
ENSDARG00000070834	taf13	3
ENSDARG00000070843	arid3a	9
ENSDARG00000070864	bcl6a	9
ENSDARG00000070913	sox2	10
ENSDARG00000071024	zgc:171679	12
ENSDARG00000071036	si:dkey-286j15.3	22
ENSDARG00000071196	sdprb	7
ENSDARG00000071469	znf618	21
ENSDARG00000071497	zic3	19
ENSDARG00000071560	dlx4b	16
ENSDARG00000071684	rx1	11
ENSDARG00000071694	ndc80	11
ENSDARG00000071741	zgc:112977	19
ENSDARG00000071790	znf1153	11
ENSDARG00000073724	nlrx1	12
ENSDARG00000074030	myt1a	25
ENSDARG00000074238	brpf3b	22
ENSDARG00000074270	si:ch211-214e3.5	5
ENSDARG00000074319	sall1a	25
ENSDARG00000074321	tead3a	25
ENSDARG00000074337	cbfa2t2	1
ENSDARG00000074345	si:ch211-214b16.4	7
ENSDARG00000074346	l3mbtl1b	21
ENSDARG00000074378	junba	1
ENSDARG00000074526	zbtb16b	25
ENSDARG00000074624	si:ch211-198a12.6	5
ENSDARG00000075107	nkx2.4a	20
ENSDARG00000075226	smad4a	3
ENSDARG00000075639	si:ch211-89o9.6	19
ENSDARG00000075904	rfx1b	16
ENSDARG00000076272	znf1041	19
ENSDARG00000076509	polr2d	19
ENSDARG00000076533	nfe2l1b	24
ENSDARG00000076571	sp5a	8
ENSDARG00000076657	plagl2	6
ENSDARG00000076763	sp2	22
ENSDARG00000076857	her3	20
ENSDARG00000076920	ZNF335	25
ENSDARG00000076939	znf451	3
ENSDARG00000077013	znf280d	21
ENSDARG00000077078	zgc:173726	19
ENSDARG00000077085	zgc:110821	14
ENSDARG00000077205	zgc:153116	14
ENSDARG00000077237	rfx7	5
ENSDARG00000077304	erg	1
ENSDARG00000077404	ncoa3	16
ENSDARG00000077405	si:ch211-116m6.3	15
ENSDARG00000077473	mych	3
ENSDARG00000077488	si:ch73-289h5.4	7
ENSDARG00000077581	zzz3	21
ENSDARG00000077799	egr4	4
ENSDARG00000077811	sox11a	15
ENSDARG00000077840	meis2b	20
ENSDARG00000077842	ajuba	21
ENSDARG00000077852	samd11	19
ENSDARG00000077870	taf9	13
ENSDARG00000077897	znf296	12
ENSDARG00000077964	LIMD1	9
ENSDARG00000077982	elf3	12
ENSDARG00000078004	drl	13
ENSDARG00000078066	elk1	21
ENSDARG00000078138	si:ch211-202h22.8	7
ENSDARG00000078164	znf576.2	19
ENSDARG00000078212	zgc:165515	5
ENSDARG00000078280	nkx3-1	9
ENSDARG00000078308	spry2	13
ENSDARG00000078348	tcf20	6
ENSDARG00000078416	zeb2b	18
ENSDARG00000078459	cux1a	6
ENSDARG00000078476	znf991	24
ENSDARG00000078552	grhl3	16
ENSDARG00000078767	yeats2	21
ENSDARG00000078784	mgaa	25
ENSDARG00000078954	rxrba	3
ENSDARG00000079012	CBFA2T3	23
ENSDARG00000079020	gcfc2	11
ENSDARG00000079062	samd1b	21
ENSDARG00000079233	E2F2	21
ENSDARG00000079350	znf654	5
ENSDARG00000079456	si:ch211-149a19.3	7
ENSDARG00000079552	maml3	1
ENSDARG00000079575	aff3	24
ENSDARG00000079626	elf2b	21
ENSDARG00000079631	si:ch211-113e8.10	18
ENSDARG00000079639	PRRC2B	13
ENSDARG00000079684	taf6l	19
ENSDARG00000079716	sin3aa	19
ENSDARG00000079922	klf4	7
ENSDARG00000079939	jmjd1cb	24
ENSDARG00000079949	supt16h	10
ENSDARG00000086173	relb	12
ENSDARG00000086223	si:ch73-144d13.4	6
ENSDARG00000086345	cux2b	5
ENSDARG00000086553	si:dkey-17e16.8	16
ENSDARG00000086626	im:7147486	18
ENSDARG00000086744	znf1152	20
ENSDARG00000087032	si:ch211-200e2.1	7
ENSDARG00000087093	si:ch211-157c3.4	7
ENSDARG00000087094	foxa	8
ENSDARG00000087188	nfil3-6	13
ENSDARG00000087303	cebpd	12
ENSDARG00000087483	si:dkey-226l10.6	11
ENSDARG00000087536	znf407	11
ENSDARG00000087646	runx1	1
ENSDARG00000088087	kdm6ba	24
ENSDARG00000088347	sp1	13
ENSDARG00000088820	znf1134	5
ENSDARG00000089156	egr3	23
ENSDARG00000090020	CABZ01084613.1	4
ENSDARG00000090142	si:dkey-94l16.4	10
ENSDARG00000090160	si:dkey-156k2.3	14
ENSDARG00000090337	pprc1	21
ENSDARG00000090656	tomm20a	25
ENSDARG00000090740	FO704783.1	5
ENSDARG00000090871	si:dkey-210j14.4	4
ENSDARG00000090914	si:ch211-117k10.3	5
ENSDARG00000090998	si:cabz01071911.3	10
ENSDARG00000091001	mycbp	15
ENSDARG00000091127	klf15	12
ENSDARG00000091235	CABZ01015525.1	7
ENSDARG00000091253	smyd1b	23
ENSDARG00000091481	foxc1a	23
ENSDARG00000091512	nfrkb	7
ENSDARG00000091563	snw1	19
ENSDARG00000091648	znf1033	16
ENSDARG00000091793	si:cabz01071911.4	6
ENSDARG00000092027	si:dkey-20i20.9	18
ENSDARG00000092060	tbx5b	11
ENSDARG00000092246	si:dkey-20i20.3	18
ENSDARG00000092799	camta2	17
ENSDARG00000093254	CABZ01051641.1	18
ENSDARG00000093412	sertad2a	13
ENSDARG00000093562	si:dkey-20i20.7	18
ENSDARG00000093713	si:dkey-256i11.2	14
ENSDARG00000094222	si:ch211-162i8.5	18
ENSDARG00000094242	znf1171	20
ENSDARG00000094380	zzef1	16
ENSDARG00000094426	her4.2	14
ENSDARG00000094551	si:dkey-262g12.9	2
ENSDARG00000094965	nfil3-5	5
ENSDARG00000094992	otx1b	7
ENSDARG00000095149	znf1062	25
ENSDARG00000095332	si:dkey-14d8.1	24
ENSDARG00000095400	si:ch73-52f15.5	7
ENSDARG00000095651	hmx1	11
ENSDARG00000095743	sox11b	14
ENSDARG00000095745	si:ch73-138e16.3	6
ENSDARG00000096007	znf1067	19
ENSDARG00000096140	znf1120	25
ENSDARG00000096428	si:dkey-217d24.6	19
ENSDARG00000096545	si:ch211-191a16.5	12
ENSDARG00000096689	si:dkey-66i24.9	21
ENSDARG00000096851	znf1143	11
ENSDARG00000097244	zgc:174263	11
ENSDARG00000097281	znf1011	2
ENSDARG00000097394	si:dkey-77f5.6	21
ENSDARG00000097473	zgc:113340	10
ENSDARG00000097501	si:dkey-111k8.3	11
ENSDARG00000097521	si:dkey-111k8.5	11
ENSDARG00000097589	zgc:174574	17
ENSDARG00000097620	si:ch211-210b2.1	19
ENSDARG00000097660	trappc2	17
ENSDARG00000097685	si:ch211-235i11.3	10
ENSDARG00000097819	znf576.1	15
ENSDARG00000097839	si:ch211-235i11.6	25
ENSDARG00000098032	si:dkey-7i4.13	18
ENSDARG00000098141	supt3h	19
ENSDARG00000098176	si:rp71-1h20.5	25
ENSDARG00000098228	thrap3b	22
ENSDARG00000098242	brcc3	4
ENSDARG00000098390	si:ch211-129p6.2	17
ENSDARG00000098433	utp6	21
ENSDARG00000098439	nr1h3	12
ENSDARG00000098469	BX927290.1	15
ENSDARG00000098582	znf1040	14
ENSDARG00000098613	si:dkey-15h8.16	15
ENSDARG00000098714	si:dkeyp-82b4.2	7
ENSDARG00000098730	eng1b	17
ENSDARG00000098822	tcerg1a	21
ENSDARG00000098834	sox4b	4
ENSDARG00000098919	smarcc1b	5
ENSDARG00000098986	BX548067.1	11
ENSDARG00000099002	creb5a	8
ENSDARG00000099172	BX000701.2	8
ENSDARG00000099175	hmgb1a	19
ENSDARG00000099274	atxn3	3
ENSDARG00000099374	sp9	9
ENSDARG00000099403	znf1075	18
ENSDARG00000099641	znf569l	10
ENSDARG00000099675	kdm4b	12
ENSDARG00000099701	BX324132.4	17
ENSDARG00000099761	vox	4
ENSDARG00000099771	gne	3
ENSDARG00000099917	znf1005	10
ENSDARG00000099999	tcf3b	21
ENSDARG00000100022	JMJD1C (1 of many)	8
ENSDARG00000100179	gb:ai877918	25
ENSDARG00000100232	glis2b	16
ENSDARG00000100262	znf981	15
ENSDARG00000100294	zgc:113209	14
ENSDARG00000100309	zgc:136308	19
ENSDARG00000100468	znf1182	14
ENSDARG00000100497	hic2	12
ENSDARG00000100666	ep300a	6
ENSDARG00000100826	hif1al	12
ENSDARG00000100940	nr5a2	24
ENSDARG00000100961	zgc:174653	17
ENSDARG00000101009	cited4b	23
ENSDARG00000101044	si:ch73-138e16.6	18
ENSDARG00000101060	acrc	19
ENSDARG00000101076	irx3a	9
ENSDARG00000101093	zgc:162971	17
ENSDARG00000101203	ZNF513 (1 of many)	4
ENSDARG00000101361	znf644a	18
ENSDARG00000101441	lima1a	9
ENSDARG00000101524	znf1080	15
ENSDARG00000101549	nkx2.2b	20
ENSDARG00000101569	ppargc1b	5
ENSDARG00000101576	ta	24
ENSDARG00000101578	e2f4	18
ENSDARG00000101593	zgc:163077	9
ENSDARG00000101628	ascl1b	12
ENSDARG00000101790	si:ch73-299h12.3	13
ENSDARG00000101807	si:ch211-120c15.3	6
ENSDARG00000101883	si:ch1073-398c20.3	15
ENSDARG00000101989	thrap3a	8
ENSDARG00000102008	si:dkey-72l17.6	14
ENSDARG00000102033	zgc:193790	10
ENSDARG00000102058	si:dkeyp-11e3.1	7
ENSDARG00000102123	phtf2	4
ENSDARG00000102138	foxa1	8
ENSDARG00000102150	CR352258.2	15
ENSDARG00000102249	PEPD	14
ENSDARG00000102307	taf2	10
ENSDARG00000102321	si:ch73-299h12.1	9
ENSDARG00000102363	si:ch73-138e16.4	5
ENSDARG00000102389	ved	23
ENSDARG00000102401	znf1001	2
ENSDARG00000102452	eif3ha	19
ENSDARG00000102501	hoxa5a	25
ENSDARG00000102581	si:dkeyp-44b5.5	5
ENSDARG00000102589	rsf1a	10
ENSDARG00000102590	polr3h	19
ENSDARG00000102593	si:ch211-214b16.2	5
ENSDARG00000102601	si:dkey-15h8.15	14
ENSDARG00000102673	si:dkey-26i24.1	5
ENSDARG00000102678	znf1181	15
ENSDARG00000102761	zbtb42	1
ENSDARG00000102810	samd1a	3
ENSDARG00000102819	znf1025	18
ENSDARG00000102867	srfb	1
ENSDARG00000102904	si:ch211-246b8.2	17
ENSDARG00000102997	rrn3	19
ENSDARG00000102998	taf6	5
ENSDARG00000103031	znf1029	14
ENSDARG00000103138	znf1130	18
ENSDARG00000103158	CABZ01078098.1	3
ENSDARG00000103176	nr5a1a	8
ENSDARG00000103292	BX936303.3	10
ENSDARG00000103316	si:ch211-212k18.5	18
ENSDARG00000103361	tshz3b	9
ENSDARG00000103375	si:ch211-161m3.4	17
ENSDARG00000103397	znf1132	6
ENSDARG00000103471	si:dkey-199m13.4	18
ENSDARG00000103483	litaf	9
ENSDARG00000103530	zgc:113102	10
ENSDARG00000103578	gtf2b	21
ENSDARG00000103605	BX322657.1	18
ENSDARG00000103607	wtip	4
ENSDARG00000103636	si:dkey-122c11.4	18
ENSDARG00000103665	BRPF1	3
ENSDARG00000103723	zgc:173702	17
ENSDARG00000103755	si:dkeyp-4c4.1	7
ENSDARG00000103795	zgc:113348	14
ENSDARG00000103868	E2F1	10
ENSDARG00000103871	si:ch73-109d9.2	19
ENSDARG00000103872	si:dkey-84h14.4	7
ENSDARG00000103887	lrrc16a	17
ENSDARG00000103939	znf1165	17
ENSDARG00000103980	ets2	16
ENSDARG00000103985	spry1	13
ENSDARG00000104034	arid3b	23
ENSDARG00000104048	CR388042.2	24
ENSDARG00000104090	zgc:153924	12
ENSDARG00000104107	nkx2.4b	2
ENSDARG00000104148	crebbpb	22
ENSDARG00000104208	zgc:172128	15
ENSDARG00000104311	scmh1	6
ENSDARG00000104315	fhl3b	12
ENSDARG00000104566	foxi1	8
ENSDARG00000104605	si:ch73-299h12.4	7
ENSDARG00000104609	crebbpa	22
ENSDARG00000104613	znf1179	7
ENSDARG00000104641	si:ch211-261d7.6	5
ENSDARG00000104710	psip1	15
ENSDARG00000104735	nkx6.2	24
ENSDARG00000104773	junbb	4
ENSDARG00000104822	znf1131	18
ENSDARG00000104860	si:ch211-128m15.3	16
ENSDARG00000104985	CR847850.2	7
ENSDARG00000105074	BX000701.4	19
ENSDARG00000105295	CABZ01084612.1	2
ENSDARG00000105532	si:ch211-108m2.2	3
ENSDARG00000105562	si:dkey-23i12.7	23
ENSDARG00000105669	NFX1	19
ENSDARG00000105784	si:cabz01063885	11
