# Supplementary material for: Analysis of gene network bifurcation during optic cup morphogenesis in zebrafish
Source: Nat Commun. 2021 Jun 23;12:3866. doi: 10.1038/s41467-021-24169-7 (PMC8222258; doi:10.1038/s41467-021-24169-7)
Supplement: Supplementary file 7 — Supplementary Dataset 4 [file 41467_2021_24169_MOESM7_ESM.xlsx]

## Sheet: Cytoskeleton_Mfuzz_output
gene_id	gene_name	cluster
ENSDARG00000000103	myh10	2
ENSDARG00000000212	krt97	22
ENSDARG00000000563	ttn.1	21
ENSDARG00000000606	dnah7l	22
ENSDARG00000000631	ptpn4a	22
ENSDARG00000001014	myh9b	21
ENSDARG00000001220	mycbp2	4
ENSDARG00000001259	GAS2	16
ENSDARG00000001558	kifc1	17
ENSDARG00000001889	tuba1a	12
ENSDARG00000002332	frmd6	18
ENSDARG00000002344	tubb4b	17
ENSDARG00000002403	nusap1	17
ENSDARG00000002571	tmod2	14
ENSDARG00000002659	mapre1b	2
ENSDARG00000002826	cep57l1	13
ENSDARG00000002991	cep135	7
ENSDARG00000003058	fgfr1op	20
ENSDARG00000003081	mybphb	15
ENSDARG00000003219	bin2a	14
ENSDARG00000003446	ippk	11
ENSDARG00000003642	zfyve19	7
ENSDARG00000003684	obsl1a	5
ENSDARG00000003872	ccdc102a	13
ENSDARG00000004160	reep3b	24
ENSDARG00000004436	fam92a1	8
ENSDARG00000004527	pin4	17
ENSDARG00000004576	plk4	8
ENSDARG00000004658	zgc:101810	22
ENSDARG00000004672	ptk2ab	5
ENSDARG00000004877	rock2b	22
ENSDARG00000005162	tpm3	16
ENSDARG00000005172	dynll2b	13
ENSDARG00000005374	tubgcp4	10
ENSDARG00000005456	katnb1	12
ENSDARG00000005462	kif4	13
ENSDARG00000005526	igfn1.1	14
ENSDARG00000005841	tnni2a.2	4
ENSDARG00000005941	yes1	14
ENSDARG00000005993	prc1b	24
ENSDARG00000006092	rad21a	13
ENSDARG00000006125	csnk1db	19
ENSDARG00000006260	tuba8l4	17
ENSDARG00000006283	waslb	21
ENSDARG00000006712	wipf2b	8
ENSDARG00000006719	specc1la	18
ENSDARG00000006757	klhl41b	5
ENSDARG00000006915	arl8ba	14
ENSDARG00000007196	rae1	17
ENSDARG00000008022	kif18a	8
ENSDARG00000008107	src	5
ENSDARG00000008370	csnk1da	14
ENSDARG00000008383	arpc1a	6
ENSDARG00000008487	dmd	19
ENSDARG00000008859	mylipa	1
ENSDARG00000009133	myo1eb	22
ENSDARG00000009336	aif1l	17
ENSDARG00000009549	ubr4	19
ENSDARG00000009693	llgl1	12
ENSDARG00000009733	kif21b	9
ENSDARG00000009796	klc1a	20
ENSDARG00000010008	vim	23
ENSDARG00000010255	bin2b	21
ENSDARG00000010721	sept6	2
ENSDARG00000010948	kif11	8
ENSDARG00000011072	ddx11	8
ENSDARG00000011400	tnnc1a	18
ENSDARG00000011510	rcc2	12
ENSDARG00000011611	actr1	17
ENSDARG00000011615	mybpc3	15
ENSDARG00000011661	twf1b	21
ENSDARG00000011809	mical1	22
ENSDARG00000012039	ttc26	2
ENSDARG00000012073	kif15	8
ENSDARG00000012196	fer	19
ENSDARG00000012485	aurka	13
ENSDARG00000012944	myhz2	11
ENSDARG00000012972	cfl1l	6
ENSDARG00000013079	tubgcp2	23
ENSDARG00000013415	lmna	5
ENSDARG00000013472	nedd1	17
ENSDARG00000013946	ivns1abpb	23
ENSDARG00000014098	pkd2	13
ENSDARG00000014106	cfl2	19
ENSDARG00000014817	ranbp1	17
ENSDARG00000014943	kif23	17
ENSDARG00000015010	ccdc114	24
ENSDARG00000015016	kif26ab	15
ENSDARG00000015538	znf207a	18
ENSDARG00000015610	tubg1	8
ENSDARG00000015707	dvl3a	13
ENSDARG00000015805	cgnl1	1
ENSDARG00000015937	kptn	11
ENSDARG00000016350	cap1	21
ENSDARG00000016429	farp2	1
ENSDARG00000016490	rab11fip3	10
ENSDARG00000016594	haus4	8
ENSDARG00000016754	tbca	23
ENSDARG00000017004	myo10	13
ENSDARG00000017140	zgc:63587	11
ENSDARG00000017500	rock2a	2
ENSDARG00000017624	krt4	6
ENSDARG00000017785	zgc:158689	10
ENSDARG00000018121	cenpj	12
ENSDARG00000018404	krt18	16
ENSDARG00000019062	arpc5b	11
ENSDARG00000019117	parvb	15
ENSDARG00000019128	tpm4b	4
ENSDARG00000019130	plk2b	5
ENSDARG00000019156	haus5	8
ENSDARG00000019191	sept12	20
ENSDARG00000019339	uxt	8
ENSDARG00000019365	KRT23	24
ENSDARG00000019808	evpla	6
ENSDARG00000019845	pdlim1	5
ENSDARG00000020204	nf2a	6
ENSDARG00000020235	sept9a	21
ENSDARG00000020242	fermt2	9
ENSDARG00000020345	clasp2	2
ENSDARG00000020610	tnnt2a	18
ENSDARG00000020625	jak1	5
ENSDARG00000020777	cep85l	18
ENSDARG00000020890	tmod4	16
ENSDARG00000020944	ezra	22
ENSDARG00000020946	auts2b	12
ENSDARG00000021022	ift57	1
ENSDARG00000021110	poc1b	23
ENSDARG00000021124	cfl1	2
ENSDARG00000021193	coro1cb	12
ENSDARG00000021265	mybpc2b	15
ENSDARG00000021483	cdc14b	24
ENSDARG00000021582	dynlrb1	20
ENSDARG00000021987	plecb	22
ENSDARG00000022309	dspa	22
ENSDARG00000023002	dtl	8
ENSDARG00000023082	krt1-19d	11
ENSDARG00000023237	syne3	6
ENSDARG00000023495	ift74	13
ENSDARG00000023724	cdc42se1	9
ENSDARG00000023920	llgl2	24
ENSDARG00000023963	tpm4a	9
ENSDARG00000023988	dctn4	10
ENSDARG00000024184	narf	13
ENSDARG00000024209	wasf2	21
ENSDARG00000024219	zgc:55582	10
ENSDARG00000024694	myo1b	4
ENSDARG00000024894	tbx5a	17
ENSDARG00000024904	stil	25
ENSDARG00000025091	ezrb	22
ENSDARG00000025301	gfap	7
ENSDARG00000025436	msrb1a	9
ENSDARG00000026595	pafah1b1b	8
ENSDARG00000027063	arpc1b	14
ENSDARG00000027590	sept2	9
ENSDARG00000028213	ttn.2	16
ENSDARG00000028327	gmfb	14
ENSDARG00000028533	macf1a	16
ENSDARG00000028618	zgc:77517	21
ENSDARG00000029019	epb41b	2
ENSDARG00000029069	tnni2a.4	11
ENSDARG00000029133	tubgcp3	25
ENSDARG00000029305	baiap2l1a	6
ENSDARG00000029406	h2afx	13
ENSDARG00000029995	tnni2b.2	14
ENSDARG00000030270	tnnt3a	11
ENSDARG00000030490	sptb	18
ENSDARG00000030656	sept3	10
ENSDARG00000031100	ivns1abpa	16
ENSDARG00000031119	baiap2l1b	5
ENSDARG00000031164	tuba8l2	21
ENSDARG00000031345	si:dkey-40c11.1	9
ENSDARG00000031388	dctn2	13
ENSDARG00000031886	ift140	7
ENSDARG00000032005	ccdc65	24
ENSDARG00000032013	pafah1b1a	23
ENSDARG00000032242	tnnt2c	16
ENSDARG00000032324	epb41l5	25
ENSDARG00000033466	tagln2	24
ENSDARG00000033683	tpma	5
ENSDARG00000033852	mad1l1	17
ENSDARG00000034093	dclk2a	23
ENSDARG00000034105	mtus1b	5
ENSDARG00000034240	capza1a	6
ENSDARG00000034453	unc119a	2
ENSDARG00000034836	KRT86	6
ENSDARG00000034855	ccnb3	7
ENSDARG00000035122	camsap1b	25
ENSDARG00000035147	lrwd1	25
ENSDARG00000035322	myh7bb	15
ENSDARG00000035433	arpc5lb	13
ENSDARG00000035598	coro1ca	11
ENSDARG00000035650	evla	11
ENSDARG00000035715	marcksl1b	19
ENSDARG00000035858	cnn2	24
ENSDARG00000035868	spire1a	6
ENSDARG00000035924	dync1li2	20
ENSDARG00000035958	tnni2b.1	5
ENSDARG00000036057	tradd	6
ENSDARG00000036179	myo1ea	21
ENSDARG00000036180	ccnb2	2
ENSDARG00000036671	tnni1al	21
ENSDARG00000036700	si:ch211-114n24.6	2
ENSDARG00000036830	krt91	6
ENSDARG00000036832	cyt1l	6
ENSDARG00000036834	krt92	6
ENSDARG00000036840	krt15	11
ENSDARG00000037020	kif1b	22
ENSDARG00000037266	myoz2b	16
ENSDARG00000037539	tnnc1b	16
ENSDARG00000037655	pls3	6
ENSDARG00000037746	actb1	21
ENSDARG00000037870	actb2	21
ENSDARG00000037997	tubb5	25
ENSDARG00000038754	plk3	14
ENSDARG00000038788	dnai1.2	24
ENSDARG00000038879	ift80	1
ENSDARG00000039034	marcksl1a	9
ENSDARG00000039142	arpc5a	21
ENSDARG00000039255	klhl21	19
ENSDARG00000039309	hook2	24
ENSDARG00000039354	ska1	7
ENSDARG00000039521	ssx2ipa	14
ENSDARG00000039522	tubb2	12
ENSDARG00000039577	ptk2bb	22
ENSDARG00000039697	shtn1	6
ENSDARG00000040085	ccsapb	6
ENSDARG00000040087	epb41l4a	6
ENSDARG00000040110	kif20bb	12
ENSDARG00000040874	add3a	2
ENSDARG00000041051	mid1ip1a	6
ENSDARG00000041215	cetn4	3
ENSDARG00000041257	smtnl1	15
ENSDARG00000041339	zgc:92380	21
ENSDARG00000041546	gypc	14
ENSDARG00000041621	bbs2	8
ENSDARG00000041720	arpc5la	25
ENSDARG00000041723	zgc:55461	25
ENSDARG00000041974	brk1	17
ENSDARG00000042128	pacsin1b	12
ENSDARG00000042182	drc1	24
ENSDARG00000042232	specc1lb	16
ENSDARG00000042456	MAD2L2	7
ENSDARG00000042559	tnni1c	5
ENSDARG00000042708	tuba8l	17
ENSDARG00000042840	eml1	22
ENSDARG00000042927	mapre1a	17
ENSDARG00000042946	hook1	6
ENSDARG00000043242	si:dkey-222f2.1	24
ENSDARG00000043457	gapdh	5
ENSDARG00000043493	cltca	19
ENSDARG00000043502	ccdc124	23
ENSDARG00000043571	KIF2A	19
ENSDARG00000043710	parvaa	5
ENSDARG00000044261	si:ch211-243g18.2	24
ENSDARG00000044299	lmnb1	17
ENSDARG00000044362	unc119b	10
ENSDARG00000044491	kif20a	12
ENSDARG00000044852	wbp2nl	14
ENSDARG00000044874	zgc:92107	16
ENSDARG00000044968	vcla	22
ENSDARG00000044975	krt94	9
ENSDARG00000045025	ift52	8
ENSDARG00000045064	ablim1b	5
ENSDARG00000045298	wipf2a	21
ENSDARG00000045367	tuba1b	23
ENSDARG00000045486	pawr	21
ENSDARG00000045574	lrmp	9
ENSDARG00000045612	lrrc10	18
ENSDARG00000045822	tnnt2e	4
ENSDARG00000046081	bloc1s2	11
ENSDARG00000051923	ccnb1	8
ENSDARG00000052438	actr2a	11
ENSDARG00000052673	sept7b	18
ENSDARG00000052708	tnni1b	18
ENSDARG00000053248	inab	12
ENSDARG00000053684	aldob	23
ENSDARG00000053691	maea	19
ENSDARG00000053713	ccdc88c	12
ENSDARG00000053835	plekhh1	19
ENSDARG00000053956	sptbn2	10
ENSDARG00000053992	sfi1	3
ENSDARG00000054063	arpc4	21
ENSDARG00000054645	si:ch211-51c14.1	17
ENSDARG00000054723	PDE4DIP	16
ENSDARG00000054911	tmsb	11
ENSDARG00000054978	kifc3	6
ENSDARG00000055216	tuba1c	12
ENSDARG00000055223	ablim2	4
ENSDARG00000055607	cgna	11
ENSDARG00000055632	smtnl	9
ENSDARG00000055784	ptpn3	6
ENSDARG00000056090	capza1b	21
ENSDARG00000056184	dvl2	2
ENSDARG00000056318	kansl2	17
ENSDARG00000056964	ilk	9
ENSDARG00000057882	arpc3	21
ENSDARG00000058000	cep350	4
ENSDARG00000058038	eml3	21
ENSDARG00000058128	msna	13
ENSDARG00000058225	arpc4l	14
ENSDARG00000058358	krt8	22
ENSDARG00000058371	krt5	6
ENSDARG00000058454	dynll1	6
ENSDARG00000058462	zgc:158846	20
ENSDARG00000058471	plk1	19
ENSDARG00000058656	desma	5
ENSDARG00000058690	cgnb	22
ENSDARG00000058946	CU856539.2	6
ENSDARG00000058968	haus1	8
ENSDARG00000058993	rock1	1
ENSDARG00000059442	smtnb	9
ENSDARG00000059680	fscn1a	17
ENSDARG00000059965	camsap2b	15
ENSDARG00000060165	dnah7	20
ENSDARG00000060215	cep85	17
ENSDARG00000060298	nin	12
ENSDARG00000060627	HIP1R (1 of many)	6
ENSDARG00000060745	pgm5	5
ENSDARG00000060771	map7d3	2
ENSDARG00000060805	map1sa	17
ENSDARG00000060830	fam83hb	22
ENSDARG00000060917	anln	22
ENSDARG00000061131	kif21a	8
ENSDARG00000061249	myom1a	16
ENSDARG00000061385	haus3	23
ENSDARG00000061398	epb41l4b	6
ENSDARG00000061579	myo1cb	21
ENSDARG00000061635	myo5aa	11
ENSDARG00000061862	myo18ab	16
ENSDARG00000061923	amotl2a	1
ENSDARG00000062003	myo5b	21
ENSDARG00000062101	iffo2a	6
ENSDARG00000062187	kif14	7
ENSDARG00000062198	pcm1	12
ENSDARG00000062481	mlphb	11
ENSDARG00000062590	pleca	22
ENSDARG00000062630	dnah9l	4
ENSDARG00000062662	lmod3	16
ENSDARG00000062727	cep290	10
ENSDARG00000062799	baiap2a	6
ENSDARG00000062948	wasf3b	17
ENSDARG00000062972	hip1	25
ENSDARG00000062978	ccdc151	24
ENSDARG00000063155	dcaf12	18
ENSDARG00000063295	myh9a	22
ENSDARG00000063385	cenpe	13
ENSDARG00000063580	si:ch1073-219n12.1	25
ENSDARG00000067711	parvg	18
ENSDARG00000067990	myhz1.1	11
ENSDARG00000067997	myhz1.3	11
ENSDARG00000068457	tnnt3b	21
ENSDARG00000068833	dclre1b	23
ENSDARG00000068888	klhl41a	5
ENSDARG00000069090	atp6v0d1	11
ENSDARG00000069269	wdr35	13
ENSDARG00000069790	dynll2a	2
ENSDARG00000069815	dnali1	15
ENSDARG00000069937	dnm2a	15
ENSDARG00000070076	actr2b	4
ENSDARG00000070097	vimp	18
ENSDARG00000070155	tuba8l3	10
ENSDARG00000070174	PLEKHH3	18
ENSDARG00000070570	ppp4ca	25
ENSDARG00000070601	RASSF5	18
ENSDARG00000070835	tnnc2	15
ENSDARG00000071009	kif20ba	6
ENSDARG00000071026	mllt11	10
ENSDARG00000071409	arl3	3
ENSDARG00000071518	krt222	6
ENSDARG00000073696	frmd8	3
ENSDARG00000073732	myh14	6
ENSDARG00000073843	myo9ab	22
ENSDARG00000073859	kif13bb	22
ENSDARG00000074131	kif5ba	20
ENSDARG00000074143	myo10l3	1
ENSDARG00000074184	arhgap32b	25
ENSDARG00000074381	farp1	5
ENSDARG00000074575	si:ch211-269i23.2	22
ENSDARG00000074597	lzts2a	7
ENSDARG00000074599	frmd4ba	5
ENSDARG00000074623	tbc1d31	7
ENSDARG00000074680	rims1a	4
ENSDARG00000075354	espl1	8
ENSDARG00000075433	myom2a	14
ENSDARG00000075459	ptpn20	19
ENSDARG00000075621	birc5a	3
ENSDARG00000075725	cep152	25
ENSDARG00000075752	myo18aa	6
ENSDARG00000075989	arpc2	14
ENSDARG00000076075	myh7ba	15
ENSDARG00000076153	lca5	7
ENSDARG00000076189	ccdc88b	18
ENSDARG00000076228	kif2c	20
ENSDARG00000076416	SHROOM2	4
ENSDARG00000076439	ppp4cb	8
ENSDARG00000076673	DSP (1 of many)	22
ENSDARG00000076729	myo9aa	5
ENSDARG00000076965	cep70	3
ENSDARG00000077157	synpo2b	5
ENSDARG00000077388	obsl1b	16
ENSDARG00000077409	cby1	13
ENSDARG00000077410	myo9b	22
ENSDARG00000077442	tubgcp5	8
ENSDARG00000077639	intu	2
ENSDARG00000077777	tmsb4x	6
ENSDARG00000078014	pacsin2	1
ENSDARG00000078145	si:ch211-218g4.2	5
ENSDARG00000078313	MYO9B (1 of many)	21
ENSDARG00000078318	tmod1	15
ENSDARG00000078386	dync1i2a	3
ENSDARG00000078535	lrrcc1	7
ENSDARG00000078654	tpx2	7
ENSDARG00000078696	synpo2lb	15
ENSDARG00000078734	myo1f	18
ENSDARG00000078741	FRMD1	10
ENSDARG00000078803	gas2l1	21
ENSDARG00000078947	sdccag8	1
ENSDARG00000078989	alpk3a	5
ENSDARG00000079148	nckap5l	24
ENSDARG00000079327	hmcn2	19
ENSDARG00000079366	ppp1r9ba	13
ENSDARG00000079564	vmhc	18
ENSDARG00000079622	frmd5	15
ENSDARG00000079753	kiz	3
ENSDARG00000079782	vmhcl	18
ENSDARG00000079900	shroom4	25
ENSDARG00000086060	hmcn2	8
ENSDARG00000087373	dnah5	5
ENSDARG00000087402	TPM1	16
ENSDARG00000087538	kif3a	22
ENSDARG00000087554	cdk1	23
ENSDARG00000087616	maptb	12
ENSDARG00000087647	sept7a	14
ENSDARG00000088168	ablim3	22
ENSDARG00000088590	pxna	15
ENSDARG00000088805	CR848841.1	10
ENSDARG00000088924	si:dkey-185e18.7	8
ENSDARG00000089569	pstpip2	15
ENSDARG00000089922	CT573476.1	8
ENSDARG00000090170	rab11fip4a	8
ENSDARG00000090268	krtt1c19e	11
ENSDARG00000090369	zgc:86896	22
ENSDARG00000090716	cltcb	12
ENSDARG00000090752	plk2a	8
ENSDARG00000091031	si:ch211-153a8.4	7
ENSDARG00000091138	actr3	24
ENSDARG00000091548	stard9	22
ENSDARG00000091628	cspp1b	8
ENSDARG00000092947	cyt1	6
ENSDARG00000093374	EPB41L2	17
ENSDARG00000093389	si:dkeyp-20g2.3	24
ENSDARG00000093931	fam101b	1
ENSDARG00000094041	krt17	6
ENSDARG00000094760	si:dkey-125i10.3	22
ENSDARG00000094890	si:ch211-163b2.4	12
ENSDARG00000095002	TNNC2 (1 of many)	4
ENSDARG00000095057	si:dkey-103d23.3	4
ENSDARG00000095147	krt96	22
ENSDARG00000095515	sdccag3	5
ENSDARG00000096359	eppk1	22
ENSDARG00000096620	tube1	7
ENSDARG00000096668	MZT1	23
ENSDARG00000097017	mical3a	15
ENSDARG00000098317	dync1li1	23
ENSDARG00000098414	ninl	12
ENSDARG00000098529	ccne2	25
ENSDARG00000098591	tubb2b	17
ENSDARG00000098623	si:dkey-23f9.4	13
ENSDARG00000098695	vclb	5
ENSDARG00000098747	CU633479.1	15
ENSDARG00000098802	map7d1a	7
ENSDARG00000098916	krit1	24
ENSDARG00000099115	FO904953.1	15
ENSDARG00000099184	map2k6	8
ENSDARG00000099235	hook2	8
ENSDARG00000099236	sept10	24
ENSDARG00000099283	epb41a	12
ENSDARG00000099294	FKBP15	11
ENSDARG00000099339	pacsin3	16
ENSDARG00000099352	si:rp71-62i8.1	22
ENSDARG00000099651	bin3	14
ENSDARG00000099921	tbce	2
ENSDARG00000099943	mapre2	3
ENSDARG00000099959	smyhc1	5
ENSDARG00000100222	utrn	16
ENSDARG00000100225	kif16ba	8
ENSDARG00000100252	capzb	3
ENSDARG00000100456	ptk2aa	11
ENSDARG00000100514	cfap20	3
ENSDARG00000100584	ccdc40	24
ENSDARG00000100729	tln1	5
ENSDARG00000100805	si:ch1073-209e23.1	22
ENSDARG00000100918	prc1a	14
ENSDARG00000100981	CCDC39	24
ENSDARG00000100996	BX901898.1	4
ENSDARG00000101043	ppl	6
ENSDARG00000101277	znf207b	25
ENSDARG00000101309	si:ch73-100l22.3	3
ENSDARG00000101431	gas8	1
ENSDARG00000101624	lmnb2	17
ENSDARG00000101652	haus6	25
ENSDARG00000102145	ccdc77	13
ENSDARG00000102180	shroom3	20
ENSDARG00000102184	mib1	13
ENSDARG00000102349	cep55l	14
ENSDARG00000102441	ctnna1	24
ENSDARG00000102458	hip1rb	21
ENSDARG00000102483	wu:fb44b02	10
ENSDARG00000102624	kif22	17
ENSDARG00000102674	ckap5	12
ENSDARG00000102883	sptbn1	1
ENSDARG00000102889	sept15	15
ENSDARG00000103207	rab11fip4b	15
ENSDARG00000103394	kif5bb	23
ENSDARG00000103594	npm3	2
ENSDARG00000103607	wtip	9
ENSDARG00000103699	ptpn13	14
ENSDARG00000103900	sept9b	21
ENSDARG00000103902	nde1	10
ENSDARG00000103917	znf185	6
ENSDARG00000103962	add1	18
ENSDARG00000103969	smyhc2	16
ENSDARG00000104181	TMSB15A	6
ENSDARG00000104233	si:dkey-57n24.9	9
ENSDARG00000104435	MAP7	22
ENSDARG00000104478	cap2	5
ENSDARG00000104682	tpm2	16
ENSDARG00000104701	map7d1b	5
ENSDARG00000104734	kat2a	2
ENSDARG00000104808	jak2a	18
ENSDARG00000104836	myom1b	16
ENSDARG00000105046	ccnf	17
ENSDARG00000105271	CABZ01029366.1	21
