# Supplementary material for: Analysis of gene network bifurcation during optic cup morphogenesis in zebrafish
Source: Nat Commun. 2021 Jun 23;12:3866. doi: 10.1038/s41467-021-24169-7 (PMC8222258; doi:10.1038/s41467-021-24169-7)
Supplement: Supplementary file 8 — Supplementary Dataset 5 [file 41467_2021_24169_MOESM8_ESM.xlsx]

## Sheet: clusters
gene_id	gene_name	cluster
ENSDARG00000000567	znf281a	cluster 1
ENSDARG00000000568	ell	cluster 1
ENSDARG00000005574	vsx2	cluster 1
ENSDARG00000005867	gon4l	cluster 1
ENSDARG00000006120	tbx2b	cluster 1
ENSDARG00000006524	supt6h	cluster 1
ENSDARG00000006782	rb1	cluster 1
ENSDARG00000007092	xab2	cluster 1
ENSDARG00000007941	hmx4	cluster 1
ENSDARG00000008119	si:ch211-195d17.2	cluster 1
ENSDARG00000008141	rbl1	cluster 1
ENSDARG00000008986	e2f7	cluster 1
ENSDARG00000009594	nr1d2b	cluster 1
ENSDARG00000009953	med14	cluster 1
ENSDARG00000010519	per3	cluster 1
ENSDARG00000011000	gtf2a1	cluster 1
ENSDARG00000012499	per1b	cluster 1
ENSDARG00000012927	tcea2	cluster 1
ENSDARG00000013016	pole4	cluster 1
ENSDARG00000014994	tbp	cluster 1
ENSDARG00000015554	zic2a	cluster 1
ENSDARG00000015921	pwp1	cluster 1
ENSDARG00000016763	znf292a	cluster 1
ENSDARG00000017107	nr2e1	cluster 1
ENSDARG00000017397	smarcc1a	cluster 1
ENSDARG00000017886	zbtb11	cluster 1
ENSDARG00000018025	tbx2a	cluster 1
ENSDARG00000018907	kat6a	cluster 1
ENSDARG00000019293	tfdp1a	cluster 1
ENSDARG00000019566	neurod1	cluster 1
ENSDARG00000019572	taf7	cluster 1
ENSDARG00000019579	ldb2a	cluster 1
ENSDARG00000019810	nfe2l3	cluster 1
ENSDARG00000019842	cnot3b	cluster 1
ENSDARG00000020043	cnot8	cluster 1
ENSDARG00000023537	ahr1b	cluster 1
ENSDARG00000024598	homezb	cluster 1
ENSDARG00000025467	aatf	cluster 1		Hierarchical clustering dendrogram for differentially expressed TFs
ENSDARG00000026664	uri1	cluster 1
ENSDARG00000026701	gtf2h1	cluster 1
ENSDARG00000027187	kat8	cluster 1
ENSDARG00000029179	foxd1	cluster 1
ENSDARG00000030058	tbx4	cluster 1
ENSDARG00000030479	hmgb1b	cluster 1
ENSDARG00000030665	TCERG1 (1 of many)	cluster 1
ENSDARG00000030805	znhit2	cluster 1
ENSDARG00000031222	lhx2b	cluster 1
ENSDARG00000031316	six6b	cluster 1
ENSDARG00000033160	nr1d1	cluster 1
ENSDARG00000034768	phf3	cluster 1
ENSDARG00000034826	park7	cluster 1
ENSDARG00000034896	ldb2b	cluster 1
ENSDARG00000035910	znf281b	cluster 1
ENSDARG00000036855	plagx	cluster 1
ENSDARG00000037178	zic2b	cluster 1
ENSDARG00000037196	ARID5B	cluster 1
ENSDARG00000037238	smad5	cluster 1
ENSDARG00000040321	rx2	cluster 1
ENSDARG00000040926	nr2f2	cluster 1
ENSDARG00000041155	morf4l1	cluster 1
ENSDARG00000041581	znf143b	cluster 1
ENSDARG00000042004	nfya	cluster 1
ENSDARG00000042337	chrac1	cluster 1
ENSDARG00000042796	yy1a	cluster 1
ENSDARG00000042835	tfdp2	cluster 1
ENSDARG00000043237	nfil3-2	cluster 1
ENSDARG00000043480	rbbp8	cluster 1
ENSDARG00000044511	etv5b	cluster 1
ENSDARG00000045484	dcp1b	cluster 1
ENSDARG00000045857	cebpz	cluster 1
ENSDARG00000053990	hmgb2b	cluster 1
ENSDARG00000054879	six3b	cluster 1
ENSDARG00000055162	zhx2a	cluster 1
ENSDARG00000056292	vsx1	cluster 1
ENSDARG00000057907	si:ch73-181d5.4	cluster 1
ENSDARG00000057940	dido1	cluster 1
ENSDARG00000058008	six3a	cluster 1
ENSDARG00000059812	sin3ab	cluster 1
ENSDARG00000062302	znf652	cluster 1
ENSDARG00000062472	sin3b	cluster 1
ENSDARG00000063553	rlf	cluster 1
ENSDARG00000067560	gtf2h3	cluster 1
ENSDARG00000068400	znf131	cluster 1
ENSDARG00000069289	gabpa	cluster 1
ENSDARG00000069342	zgc:153115	cluster 1
ENSDARG00000069440	dachd	cluster 1
ENSDARG00000069910	gtf2f2a	cluster 1
ENSDARG00000070019	taf15	cluster 1
ENSDARG00000070278	mettl14	cluster 1
ENSDARG00000070463	e2f3	cluster 1
ENSDARG00000070475	khdrbs1b	cluster 1
ENSDARG00000070913	sox2	cluster 1
ENSDARG00000071469	znf618	cluster 1
ENSDARG00000071497	zic3	cluster 1
ENSDARG00000071684	rx1	cluster 1
ENSDARG00000071694	ndc80	cluster 1
ENSDARG00000074270	si:ch211-214e3.5	cluster 1
ENSDARG00000074624	si:ch211-198a12.6	cluster 1
ENSDARG00000076509	polr2d	cluster 1
ENSDARG00000076657	plagl2	cluster 1
ENSDARG00000077013	znf280d	cluster 1
ENSDARG00000077581	zzz3	cluster 1
ENSDARG00000078164	znf576.2	cluster 1
ENSDARG00000078212	zgc:165515	cluster 1
ENSDARG00000078416	zeb2b	cluster 1
ENSDARG00000078459	cux1a	cluster 1
ENSDARG00000078767	yeats2	cluster 1
ENSDARG00000079020	gcfc2	cluster 1
ENSDARG00000079233	E2F2	cluster 1
ENSDARG00000079626	elf2b	cluster 1
ENSDARG00000079684	taf6l	cluster 1
ENSDARG00000079949	supt16h	cluster 1
ENSDARG00000086626	im:7147486	cluster 1
ENSDARG00000087483	si:dkey-226l10.6	cluster 1
ENSDARG00000087536	znf407	cluster 1
ENSDARG00000090337	pprc1	cluster 1
ENSDARG00000090914	si:ch211-117k10.3	cluster 1
ENSDARG00000090998	si:cabz01071911.3	cluster 1
ENSDARG00000092060	tbx5b	cluster 1
ENSDARG00000093254	CABZ01051641.1	cluster 1
ENSDARG00000094965	nfil3-5	cluster 1
ENSDARG00000095651	hmx1	cluster 1
ENSDARG00000096428	si:dkey-217d24.6	cluster 1
ENSDARG00000097394	si:dkey-77f5.6	cluster 1
ENSDARG00000097473	zgc:113340	cluster 1
ENSDARG00000098919	smarcc1b	cluster 1
ENSDARG00000098986	BX548067.1	cluster 1
ENSDARG00000099175	hmgb1a	cluster 1
ENSDARG00000099641	znf569l	cluster 1
ENSDARG00000101060	acrc	cluster 1
ENSDARG00000101361	znf644a	cluster 1
ENSDARG00000101569	ppargc1b	cluster 1
ENSDARG00000101578	e2f4	cluster 1
ENSDARG00000102452	eif3ha	cluster 1
ENSDARG00000102581	si:dkeyp-44b5.5	cluster 1
ENSDARG00000102590	polr3h	cluster 1
ENSDARG00000103138	znf1130	cluster 1
ENSDARG00000103316	si:ch211-212k18.5	cluster 1
ENSDARG00000103471	si:dkey-199m13.4	cluster 1
ENSDARG00000103636	si:dkey-122c11.4	cluster 1
ENSDARG00000103868	E2F1	cluster 1
ENSDARG00000103871	si:ch73-109d9.2	cluster 1
ENSDARG00000104311	scmh1	cluster 1
ENSDARG00000104641	si:ch211-261d7.6	cluster 1
ENSDARG00000105074	BX000701.4	cluster 1
ENSDARG00000105784	si:cabz01063885	cluster 1
ENSDARG00000000966	ncor2	cluster 2
ENSDARG00000017525	ccnt1	cluster 2
ENSDARG00000019335	hes6	cluster 2
ENSDARG00000034043	irx5a	cluster 2
ENSDARG00000035285	ncor1	cluster 2
ENSDARG00000036868	tbpl1	cluster 2
ENSDARG00000052695	nr2f1a	cluster 2
ENSDARG00000057583	prrc2c	cluster 2
ENSDARG00000059337	tgif1	cluster 2
ENSDARG00000061108	ep300b	cluster 2
ENSDARG00000062801	erfl3	cluster 2
ENSDARG00000069763	etv5a	cluster 2
ENSDARG00000071036	si:dkey-286j15.3	cluster 2
ENSDARG00000076763	sp2	cluster 2
ENSDARG00000086223	si:ch73-144d13.4	cluster 2
ENSDARG00000091127	klf15	cluster 2
ENSDARG00000100666	ep300a	cluster 2
ENSDARG00000104148	crebbpb	cluster 2
ENSDARG00000104609	crebbpa	cluster 2
ENSDARG00000002026	qkib	cluster 3
ENSDARG00000002601	irx7	cluster 3
ENSDARG00000002937	meis1a	cluster 3
ENSDARG00000003971	isl2a	cluster 3
ENSDARG00000004695	six4a	cluster 3
ENSDARG00000004714	tcf12	cluster 3
ENSDARG00000004724	tcea3	cluster 3
ENSDARG00000005629	smyd2b	cluster 3
ENSDARG00000006251	ell2	cluster 3
ENSDARG00000006266	stat1a	cluster 3
ENSDARG00000006389	smad2	cluster 3
ENSDARG00000006754	mllt3	cluster 3
ENSDARG00000007097	her13	cluster 3
ENSDARG00000008540	sox21b	cluster 3
ENSDARG00000008697	epas1a	cluster 3
ENSDARG00000008886	msx1b	cluster 3
ENSDARG00000009438	myog	cluster 3
ENSDARG00000010018	qki2	cluster 3
ENSDARG00000011870	sp8a	cluster 3
ENSDARG00000012219	dpf2	cluster 3
ENSDARG00000012788	foxa3	cluster 3
ENSDARG00000013575	rfx2	cluster 3
ENSDARG00000015355	fosl1a	cluster 3
ENSDARG00000015495	klf3	cluster 3
ENSDARG00000015902	stat6	cluster 3
ENSDARG00000016363	her8a	cluster 3
ENSDARG00000016457	irf9	cluster 3
ENSDARG00000018757	klf5l	cluster 3
ENSDARG00000019392	stat5a	cluster 3
ENSDARG00000019588	chico	cluster 3
ENSDARG00000021201	noto	cluster 3
ENSDARG00000022569	nkx6.1	cluster 3
ENSDARG00000025032	nr3c1	cluster 3
ENSDARG00000026395	rfx4	cluster 3
ENSDARG00000029544	id2b	cluster 3
ENSDARG00000029764	mef2ca	cluster 3
ENSDARG00000031138	irx3b	cluster 3
ENSDARG00000031664	sox21a	cluster 3
ENSDARG00000031756	mef2aa	cluster 3
ENSDARG00000031763	smad6b	cluster 3
ENSDARG00000031983	six4b	cluster 3
ENSDARG00000032039	mxd1	cluster 3
ENSDARG00000033172	nr2f5	cluster 3
ENSDARG00000034117	rarga	cluster 3
ENSDARG00000034643	fhl3a	cluster 3
ENSDARG00000034956	myclb	cluster 3
ENSDARG00000035735	gsx1	cluster 3
ENSDARG00000035984	mnx1	cluster 3
ENSDARG00000036292	cdx4	cluster 3
ENSDARG00000037030	casz1	cluster 3
ENSDARG00000037421	egr1	cluster 3
ENSDARG00000039701	emx2	cluster 3
ENSDARG00000039899	zbtb7a	cluster 3
ENSDARG00000040237	mef2d	cluster 3
ENSDARG00000040606	tfap2c	cluster 3
ENSDARG00000040623	fosl2	cluster 3
ENSDARG00000040946	olig2	cluster 3
ENSDARG00000041706	vgll2a	cluster 3
ENSDARG00000042667	klf2a	cluster 3
ENSDARG00000043134	cux1b	cluster 3
ENSDARG00000043821	klf7b	cluster 3
ENSDARG00000044356	tp63	cluster 3
ENSDARG00000044485	sall4	cluster 3
ENSDARG00000045166	bhlha15	cluster 3
ENSDARG00000053298	nkx2.2a	cluster 3
ENSDARG00000053569	sox3	cluster 3
ENSDARG00000053773	vgll2b	cluster 3
ENSDARG00000054031	mxd4	cluster 3
ENSDARG00000055158	prox1a	cluster 3
ENSDARG00000055751	fosb	cluster 3
ENSDARG00000055926	foxi3a	cluster 3
ENSDARG00000056030	hoxb7a	cluster 3
ENSDARG00000056130	neurog1	cluster 3
ENSDARG00000056594	irx1b	cluster 3
ENSDARG00000056666	sp8b	cluster 3
ENSDARG00000056783	raraa	cluster 3
ENSDARG00000059279	tfap2a	cluster 3
ENSDARG00000059362	ptrfb	cluster 3
ENSDARG00000059483	tead1b	cluster 3
ENSDARG00000061368	klf13	cluster 3
ENSDARG00000061391	grhl1	cluster 3
ENSDARG00000061974	grhl2b	cluster 3
ENSDARG00000062933	cmip	cluster 3
ENSDARG00000063649	tead3b	cluster 3
ENSDARG00000067719	wwtr1	cluster 3
ENSDARG00000067729	arid3c	cluster 3
ENSDARG00000067850	jund	cluster 3
ENSDARG00000068127	si:ch211-194e1.9	cluster 3
ENSDARG00000068428	si:ch211-153j24.3	cluster 3
ENSDARG00000069989	bnc2	cluster 3
ENSDARG00000070538	hey1	cluster 3
ENSDARG00000070864	bcl6a	cluster 3
ENSDARG00000074030	myt1a	cluster 3
ENSDARG00000074319	sall1a	cluster 3
ENSDARG00000074526	zbtb16b	cluster 3
ENSDARG00000075904	rfx1b	cluster 3
ENSDARG00000076571	sp5a	cluster 3
ENSDARG00000076857	her3	cluster 3
ENSDARG00000076920	ZNF335	cluster 3
ENSDARG00000077404	ncoa3	cluster 3
ENSDARG00000077840	meis2b	cluster 3
ENSDARG00000077964	LIMD1	cluster 3
ENSDARG00000078280	nkx3-1	cluster 3
ENSDARG00000078552	grhl3	cluster 3
ENSDARG00000079939	jmjd1cb	cluster 3
ENSDARG00000087094	foxa	cluster 3
ENSDARG00000088087	kdm6ba	cluster 3
ENSDARG00000091648	znf1033	cluster 3
ENSDARG00000097589	zgc:174574	cluster 3
ENSDARG00000097839	si:ch211-235i11.6	cluster 3
ENSDARG00000098390	si:ch211-129p6.2	cluster 3
ENSDARG00000098730	eng1b	cluster 3
ENSDARG00000099172	BX000701.2	cluster 3
ENSDARG00000099374	sp9	cluster 3
ENSDARG00000100179	gb:ai877918	cluster 3
ENSDARG00000100232	glis2b	cluster 3
ENSDARG00000100961	zgc:174653	cluster 3
ENSDARG00000101009	cited4b	cluster 3
ENSDARG00000101076	irx3a	cluster 3
ENSDARG00000101576	ta	cluster 3
ENSDARG00000101989	thrap3a	cluster 3
ENSDARG00000103361	tshz3b	cluster 3
ENSDARG00000103375	si:ch211-161m3.4	cluster 3
ENSDARG00000104034	arid3b	cluster 3
ENSDARG00000104048	CR388042.2	cluster 3
ENSDARG00000104566	foxi1	cluster 3
ENSDARG00000104735	nkx6.2	cluster 3
ENSDARG00000104860	si:ch211-128m15.3	cluster 3
ENSDARG00000000796	nr4a1	cluster 4
ENSDARG00000003091	oclnb	cluster 4
ENSDARG00000003165	nr2f6b	cluster 4
ENSDARG00000003732	mitfa	cluster 4
ENSDARG00000004060	bhlhe40	cluster 4
ENSDARG00000004588	sox4a	cluster 4
ENSDARG00000005108	oclna	cluster 4
ENSDARG00000007823	atf3	cluster 4
ENSDARG00000009550	foxi3b	cluster 4
ENSDARG00000011235	otx2	cluster 4
ENSDARG00000012667	tfap2b	cluster 4
ENSDARG00000014171	bloc1s1	cluster 4
ENSDARG00000015506	klf5a	cluster 4
ENSDARG00000019717	pbx2	cluster 4
ENSDARG00000020133	jdp2b	cluster 4
ENSDARG00000020759	ef1	cluster 4
ENSDARG00000021032	foxd3	cluster 4
ENSDARG00000021833	ahr2	cluster 4
ENSDARG00000025076	marveld2a	cluster 4
ENSDARG00000027611	sdpra	cluster 4
ENSDARG00000029072	klf6a	cluster 4
ENSDARG00000029766	nr1i2	cluster 4
ENSDARG00000030896	foxq1a	cluster 4
ENSDARG00000030905	cited2	cluster 4
ENSDARG00000031848	pparg	cluster 4
ENSDARG00000039095	nkx2.3	cluster 4
ENSDARG00000039569	emx1	cluster 4
ENSDARG00000040432	klf2b	cluster 4
ENSDARG00000041691	bhlhe41	cluster 4
ENSDARG00000042725	cebpb	cluster 4
ENSDARG00000042824	nfe2l2a	cluster 4
ENSDARG00000054304	homeza	cluster 4
ENSDARG00000055276	rel	cluster 4
ENSDARG00000055283	id2a	cluster 4
ENSDARG00000055395	foxq1b	cluster 4
ENSDARG00000056638	pir	cluster 4
ENSDARG00000057093	kdm5ba	cluster 4
ENSDARG00000057708	PHTF1	cluster 4
ENSDARG00000057826	si:ch73-61d6.3	cluster 4
ENSDARG00000061651	marveld2b	cluster 4
ENSDARG00000068732	spry4	cluster 4
ENSDARG00000069111	IKZF2	cluster 4
ENSDARG00000070843	arid3a	cluster 4
ENSDARG00000071196	sdprb	cluster 4
ENSDARG00000073724	nlrx1	cluster 4
ENSDARG00000077897	znf296	cluster 4
ENSDARG00000077982	elf3	cluster 4
ENSDARG00000078138	si:ch211-202h22.8	cluster 4
ENSDARG00000079456	si:ch211-149a19.3	cluster 4
ENSDARG00000079922	klf4	cluster 4
ENSDARG00000086173	relb	cluster 4
ENSDARG00000086553	si:dkey-17e16.8	cluster 4
ENSDARG00000087032	si:ch211-200e2.1	cluster 4
ENSDARG00000087093	si:ch211-157c3.4	cluster 4
ENSDARG00000087303	cebpd	cluster 4
ENSDARG00000091235	CABZ01015525.1	cluster 4
ENSDARG00000095400	si:ch73-52f15.5	cluster 4
ENSDARG00000099675	kdm4b	cluster 4
ENSDARG00000100497	hic2	cluster 4
ENSDARG00000100826	hif1al	cluster 4
ENSDARG00000101628	ascl1b	cluster 4
ENSDARG00000102058	si:dkeyp-11e3.1	cluster 4
ENSDARG00000102321	si:ch73-299h12.1	cluster 4
ENSDARG00000103483	litaf	cluster 4
ENSDARG00000103872	si:dkey-84h14.4	cluster 4
ENSDARG00000103980	ets2	cluster 4
ENSDARG00000104605	si:ch73-299h12.4	cluster 4
ENSDARG00000000767	spi1b	cluster 5
ENSDARG00000002933	gbx2	cluster 5
ENSDARG00000004023	isl1	cluster 5
ENSDARG00000005150	tbx20	cluster 5
ENSDARG00000005186	sp4	cluster 5
ENSDARG00000006003	mycla	cluster 5
ENSDARG00000006514	her6	cluster 5
ENSDARG00000007241	mycb	cluster 5
ENSDARG00000007277	myf5	cluster 5
ENSDARG00000007329	tbx16	cluster 5
ENSDARG00000007641	msx1a	cluster 5
ENSDARG00000007891	meox1	cluster 5
ENSDARG00000008131	sox1b	cluster 5
ENSDARG00000008188	sf1	cluster 5
ENSDARG00000008218	znf410	cluster 5
ENSDARG00000008767	TLE2	cluster 5
ENSDARG00000008818	hsf1	cluster 5
ENSDARG00000009418	mef2cb	cluster 5
ENSDARG00000010124	sp5l	cluster 5
ENSDARG00000011785	tbx6	cluster 5
ENSDARG00000013207	zeb1b	cluster 5
ENSDARG00000013441	hey2	cluster 5
ENSDARG00000013539	ikzf1	cluster 5
ENSDARG00000013615	pbx3b	cluster 5
ENSDARG00000013794	klf11b	cluster 5
ENSDARG00000014091	osr1	cluster 5
ENSDARG00000014680	znf710a	cluster 5
ENSDARG00000014722	her1	cluster 5
ENSDARG00000016788	zeb1a	cluster 5
ENSDARG00000016858	smad7	cluster 5
ENSDARG00000017121	mafba	cluster 5
ENSDARG00000017917	her7	cluster 5
ENSDARG00000018004	nkx2.5	cluster 5
ENSDARG00000019116	ing1	cluster 5
ENSDARG00000019930	tal1	cluster 5
ENSDARG00000020258	ewsr1a	cluster 5
ENSDARG00000020465	ewsr1b	cluster 5
ENSDARG00000021232	nkx2.7	cluster 5
ENSDARG00000024431	CABZ01069595.1	cluster 5
ENSDARG00000025131	lbx2	cluster 5
ENSDARG00000026839	med21	cluster 5
ENSDARG00000027978	yy1b	cluster 5
ENSDARG00000028228	zbtb18	cluster 5
ENSDARG00000029830	myf6	cluster 5
ENSDARG00000030012	lrrfip1a	cluster 5
ENSDARG00000030110	myod1	cluster 5
ENSDARG00000030125	sox7	cluster 5
ENSDARG00000030267	gtf3aa	cluster 5
ENSDARG00000030402	twist1a	cluster 5
ENSDARG00000030844	klf11a	cluster 5
ENSDARG00000031770	kat7b	cluster 5
ENSDARG00000031891	tbx1	cluster 5
ENSDARG00000032129	gtf2f1	cluster 5
ENSDARG00000034146	ccnk	cluster 5
ENSDARG00000034503	per2	cluster 5
ENSDARG00000034785	dachb	cluster 5
ENSDARG00000035150	si:dkey-261j4.4	cluster 5
ENSDARG00000035151	si:dkey-261j4.3	cluster 5
ENSDARG00000036074	cebpa	cluster 5
ENSDARG00000038792	klf17	cluster 5
ENSDARG00000039304	six1a	cluster 5
ENSDARG00000040080	fli1b	cluster 5
ENSDARG00000040135	fosaa	cluster 5
ENSDARG00000040764	id1	cluster 5
ENSDARG00000041203	drap1	cluster 5
ENSDARG00000042018	fhl2a	cluster 5
ENSDARG00000042484	tle2	cluster 5
ENSDARG00000042485	foxd5	cluster 5
ENSDARG00000043249	irf1b	cluster 5
ENSDARG00000043531	jun	cluster 5
ENSDARG00000044457	gfi1ab	cluster 5
ENSDARG00000045094	si:dkey-222b8.1	cluster 5
ENSDARG00000045661	irf7	cluster 5
ENSDARG00000052856	khdrbs1a	cluster 5
ENSDARG00000052893	rx3	cluster 5
ENSDARG00000053097	hsf2	cluster 5
ENSDARG00000053209	smad6a	cluster 5
ENSDARG00000053685	gtf2a2	cluster 5
ENSDARG00000053868	etv2	cluster 5
ENSDARG00000053918	srfa	cluster 5
ENSDARG00000054632	fli1a	cluster 5
ENSDARG00000055398	foxc1b	cluster 5
ENSDARG00000056407	irf8	cluster 5
ENSDARG00000056725	hmgb3a	cluster 5
ENSDARG00000057007	ctbp1	cluster 5
ENSDARG00000058133	foxd2	cluster 5
ENSDARG00000060661	klf8	cluster 5
ENSDARG00000063100	psmd14	cluster 5
ENSDARG00000063555	si:ch211-166g5.4	cluster 5
ENSDARG00000068194	klf9	cluster 5
ENSDARG00000068641	taf10	cluster 5
ENSDARG00000069866	sox1a	cluster 5
ENSDARG00000074337	cbfa2t2	cluster 5
ENSDARG00000074378	junba	cluster 5
ENSDARG00000075226	smad4a	cluster 5
ENSDARG00000077473	mych	cluster 5
ENSDARG00000077799	egr4	cluster 5
ENSDARG00000078004	drl	cluster 5
ENSDARG00000078308	spry2	cluster 5
ENSDARG00000078954	rxrba	cluster 5
ENSDARG00000079012	CBFA2T3	cluster 5
ENSDARG00000079552	maml3	cluster 5
ENSDARG00000079639	PRRC2B	cluster 5
ENSDARG00000087188	nfil3-6	cluster 5
ENSDARG00000087646	runx1	cluster 5
ENSDARG00000088347	sp1	cluster 5
ENSDARG00000089156	egr3	cluster 5
ENSDARG00000090871	si:dkey-210j14.4	cluster 5
ENSDARG00000091253	smyd1b	cluster 5
ENSDARG00000091481	foxc1a	cluster 5
ENSDARG00000091563	snw1	cluster 5
ENSDARG00000093412	sertad2a	cluster 5
ENSDARG00000096689	si:dkey-66i24.9	cluster 5
ENSDARG00000098141	supt3h	cluster 5
ENSDARG00000098433	utp6	cluster 5
ENSDARG00000098834	sox4b	cluster 5
ENSDARG00000099274	atxn3	cluster 5
ENSDARG00000099761	vox	cluster 5
ENSDARG00000101203	ZNF513 (1 of many)	cluster 5
ENSDARG00000101790	si:ch73-299h12.3	cluster 5
ENSDARG00000102389	ved	cluster 5
ENSDARG00000102810	samd1a	cluster 5
ENSDARG00000102867	srfb	cluster 5
ENSDARG00000103665	BRPF1	cluster 5
ENSDARG00000104773	junbb	cluster 5
ENSDARG00000105532	si:ch211-108m2.2	cluster 5
ENSDARG00000003469	neurod4	cluster 6
ENSDARG00000010770	sox19a	cluster 6
ENSDARG00000017168	nr2f1b	cluster 6
ENSDARG00000019835	nkx2.1	cluster 6
ENSDARG00000031261	sap30bp	cluster 6
ENSDARG00000032963	her12	cluster 6
ENSDARG00000035990	cited4a	cluster 6
ENSDARG00000038205	her2	cluster 6
ENSDARG00000040253	onecutl	cluster 6
ENSDARG00000043247	gtf3c3	cluster 6
ENSDARG00000052091	rbpjb	cluster 6
ENSDARG00000052150	pbx4	cluster 6
ENSDARG00000053800	si:ch211-276c2.4	cluster 6
ENSDARG00000058039	bhlhe22	cluster 6
ENSDARG00000058702	vax2	cluster 6
ENSDARG00000077205	zgc:153116	cluster 6
ENSDARG00000077405	si:ch211-116m6.3	cluster 6
ENSDARG00000088820	znf1134	cluster 6
ENSDARG00000090160	si:dkey-156k2.3	cluster 6
ENSDARG00000094426	her4.2	cluster 6
ENSDARG00000095743	sox11b	cluster 6
ENSDARG00000097819	znf576.1	cluster 6
ENSDARG00000098469	BX927290.1	cluster 6
ENSDARG00000100262	znf981	cluster 6
ENSDARG00000100294	zgc:113209	cluster 6
ENSDARG00000101883	si:ch1073-398c20.3	cluster 6
ENSDARG00000102249	PEPD	cluster 6
ENSDARG00000102593	si:ch211-214b16.2	cluster 6
ENSDARG00000103031	znf1029	cluster 6
ENSDARG00000104107	nkx2.4b	cluster 6
