# Supplementary material for: Analysis of gene network bifurcation during optic cup morphogenesis in zebrafish
Source: Nat Commun. 2021 Jun 23;12:3866. doi: 10.1038/s41467-021-24169-7 (PMC8222258; doi:10.1038/s41467-021-24169-7)
Supplement: Supplementary file 9 — Supplementary Dataset 6 [file 41467_2021_24169_MOESM9_ESM.xlsx]

## Sheet: clusters
gene_id	gene_name	cluster
ENSDARG00000000103	myh10	cluster 1
ENSDARG00000000212	krt97	cluster 2
ENSDARG00000000563	ttn.1	cluster 3
ENSDARG00000000631	ptpn4a	cluster 2
ENSDARG00000001014	myh9b	cluster 3
ENSDARG00000001220	mycbp2	cluster 4
ENSDARG00000001558	kifc1	cluster 5
ENSDARG00000001889	tuba1a	cluster 1
ENSDARG00000002332	frmd6	cluster 6
ENSDARG00000002403	nusap1	cluster 1
ENSDARG00000002571	tmod2	cluster 2
ENSDARG00000002659	mapre1b	cluster 1
ENSDARG00000002991	cep135	cluster 7
ENSDARG00000003081	mybphb	cluster 6
ENSDARG00000003219	bin2a	cluster 2
ENSDARG00000003446	ippk	cluster 2
ENSDARG00000003684	obsl1a	cluster 3
ENSDARG00000004527	pin4	cluster 1
ENSDARG00000004576	plk4	cluster 7
ENSDARG00000004658	zgc:101810	cluster 2
ENSDARG00000004672	ptk2ab	cluster 3
ENSDARG00000004877	rock2b	cluster 3
ENSDARG00000005162	tpm3	cluster 3
ENSDARG00000005456	katnb1	cluster 1
ENSDARG00000005462	kif4	cluster 5
ENSDARG00000005841	tnni2a.2	cluster 4
ENSDARG00000005993	prc1b	cluster 2
ENSDARG00000006092	rad21a	cluster 5
ENSDARG00000006283	waslb	cluster 2
ENSDARG00000006712	wipf2b	cluster 7
ENSDARG00000006719	specc1la	cluster 6
ENSDARG00000006757	klhl41b	cluster 3
ENSDARG00000006862	kifap3b	cluster 7
ENSDARG00000006915	arl8ba	cluster 2
ENSDARG00000008107	src	cluster 3
ENSDARG00000008370	csnk1da	cluster 2
ENSDARG00000008383	arpc1a	cluster 2
ENSDARG00000008859	mylipa	cluster 3
ENSDARG00000009133	myo1eb	cluster 2
ENSDARG00000009336	aif1l	cluster 1
ENSDARG00000009549	ubr4	cluster 6
ENSDARG00000009733	kif21b	cluster 6
ENSDARG00000010008	vim	cluster 7
ENSDARG00000010255	bin2b	cluster 2
ENSDARG00000010721	sept6	cluster 6
ENSDARG00000010948	kif11	cluster 7
ENSDARG00000011072	ddx11	cluster 1
ENSDARG00000011400	tnnc1a	cluster 6
ENSDARG00000011510	rcc2	cluster 1
ENSDARG00000011661	twf1b	cluster 3
ENSDARG00000011809	mical1	cluster 3
ENSDARG00000012039	ttc26	cluster 1
ENSDARG00000012073	kif15	cluster 7
ENSDARG00000012485	aurka	cluster 5
ENSDARG00000012944	myhz2	cluster 2
ENSDARG00000012972	cfl1l	cluster 2
ENSDARG00000013415	lmna	cluster 3
ENSDARG00000014098	pkd2	cluster 5
ENSDARG00000014817	ranbp1	cluster 1
ENSDARG00000015016	kif26ab	cluster 3
ENSDARG00000015610	tubg1	cluster 1
ENSDARG00000015805	cgnl1	cluster 3
ENSDARG00000016350	cap1	cluster 3
ENSDARG00000016490	rab11fip3	cluster 7
ENSDARG00000016594	haus4	cluster 7
ENSDARG00000016754	tbca	cluster 5
ENSDARG00000017004	myo10	cluster 5
ENSDARG00000017140	zgc:63587	cluster 2
ENSDARG00000017624	krt4	cluster 2
ENSDARG00000018121	cenpj	cluster 7
ENSDARG00000018404	krt18a.1	cluster 3
ENSDARG00000019062	arpc5b	cluster 2
ENSDARG00000019128	tpm4b	cluster 4
ENSDARG00000019130	plk2b	cluster 6
ENSDARG00000019156	haus5	cluster 7
ENSDARG00000019339	uxt	cluster 7
ENSDARG00000019365	krt99	cluster 4
ENSDARG00000019743	dctn1a	cluster 5
ENSDARG00000019808	evpla	cluster 2
ENSDARG00000019845	pdlim1	cluster 3
ENSDARG00000020204	nf2a	cluster 2
ENSDARG00000020242	fermt2	cluster 6
ENSDARG00000020345	clasp2	cluster 1
ENSDARG00000020610	tnnt2a	cluster 6
ENSDARG00000020625	jak1	cluster 3
ENSDARG00000020777	cep85l	cluster 6
ENSDARG00000020890	tmod4	cluster 3
ENSDARG00000020946	auts2b	cluster 7
ENSDARG00000021022	ift57	cluster 3
ENSDARG00000021193	coro1cb	cluster 1
ENSDARG00000021265	mybpc2b	cluster 6
ENSDARG00000021987	plecb	cluster 2
ENSDARG00000022309	dspa	cluster 3
ENSDARG00000023002	dtl	cluster 1
ENSDARG00000023082	krt1-19d	cluster 2
ENSDARG00000023237	syne3	cluster 2
ENSDARG00000023495	ift74	cluster 5
ENSDARG00000023724	cdc42se1	cluster 6
ENSDARG00000023920	llgl2	cluster 2
ENSDARG00000023963	tpm4a	cluster 6
ENSDARG00000024184	narf	cluster 5
ENSDARG00000024209	wasf2	cluster 3
ENSDARG00000024219	cdk5rap2	cluster 7
ENSDARG00000024904	stil	cluster 1
ENSDARG00000025091	ezrb	cluster 2
ENSDARG00000025301	gfap	cluster 8
ENSDARG00000025436	msrb1a	cluster 6
ENSDARG00000026595	pafah1b1b	cluster 1
ENSDARG00000027590	sept2	cluster 6
ENSDARG00000028213	ttn.2	cluster 3
ENSDARG00000028618	krt18b	cluster 3
ENSDARG00000029069	tnni2a.4	cluster 2
ENSDARG00000029133	tubgcp3	cluster 1
ENSDARG00000029305	baiap2l1a	cluster 2
ENSDARG00000029406	h2afx	cluster 5
ENSDARG00000030270	tnnt3a	cluster 2
ENSDARG00000030490	sptb	cluster 6
ENSDARG00000031100	ivns1abpa	cluster 3
ENSDARG00000031164	tuba8l2	cluster 3
ENSDARG00000032005	ccdc65	cluster 2
ENSDARG00000032242	tnnt2c	cluster 3
ENSDARG00000033466	tagln2	cluster 3
ENSDARG00000033683	tpma	cluster 6
ENSDARG00000033852	mad1l1	cluster 1
ENSDARG00000034093	dclk2a	cluster 1
ENSDARG00000034105	mtus1b	cluster 3
ENSDARG00000034240	capza1a	cluster 2
ENSDARG00000034453	unc119a	cluster 1
ENSDARG00000034836	si:dkey-222n6.2	cluster 2
ENSDARG00000035122	camsap1b	cluster 1
ENSDARG00000035147	lrwd1	cluster 1
ENSDARG00000035322	myh7bb	cluster 3
ENSDARG00000035433	arpc5lb	cluster 5
ENSDARG00000035598	coro1ca	cluster 2
ENSDARG00000035858	cnn2	cluster 3
ENSDARG00000035868	spire1a	cluster 2
ENSDARG00000035924	dync1li2	cluster 7
ENSDARG00000035958	tnni2b.1	cluster 3
ENSDARG00000036057	tradd	cluster 2
ENSDARG00000036179	myo1ea	cluster 2
ENSDARG00000036180	ccnb2	cluster 5
ENSDARG00000036700	si:ch211-114n24.6	cluster 6
ENSDARG00000036832	cyt1l	cluster 2
ENSDARG00000036840	krt15	cluster 2
ENSDARG00000037020	kif1b	cluster 3
ENSDARG00000037266	myoz2b	cluster 4
ENSDARG00000037539	tnnc1b	cluster 4
ENSDARG00000037655	pls3	cluster 2
ENSDARG00000037746	actb1	cluster 2
ENSDARG00000037870	actb2	cluster 3
ENSDARG00000037997	tubb5	cluster 1
ENSDARG00000038754	plk3	cluster 2
ENSDARG00000038788	dnai1.2	cluster 2
ENSDARG00000038879	ift80	cluster 3
ENSDARG00000039034	marcksl1a	cluster 6
ENSDARG00000039142	arpc5a	cluster 2
ENSDARG00000039255	klhl21	cluster 6
ENSDARG00000039354	ska1	cluster 7
ENSDARG00000039521	ssx2ipa	cluster 2
ENSDARG00000039522	tubb2	cluster 1
ENSDARG00000039577	ptk2bb	cluster 2
ENSDARG00000040087	epb41l4a	cluster 2
ENSDARG00000040110	kif20bb	cluster 1
ENSDARG00000041051	mid1ip1a	cluster 2
ENSDARG00000041257	smtnl1	cluster 6
ENSDARG00000041339	zgc:92380	cluster 3
ENSDARG00000041546	gypc	cluster 3
ENSDARG00000041621	bbs2	cluster 1
ENSDARG00000041723	zgc:55461	cluster 1
ENSDARG00000042128	pacsin1b	cluster 1
ENSDARG00000042232	specc1lb	cluster 3
ENSDARG00000042559	tnni1c	cluster 3
ENSDARG00000042927	mapre1a	cluster 1
ENSDARG00000043242	si:dkey-222f2.1	cluster 3
ENSDARG00000043457	gapdh	cluster 3
ENSDARG00000043493	cltca	cluster 6
ENSDARG00000043502	ccdc124	cluster 7
ENSDARG00000043710	parvaa	cluster 3
ENSDARG00000044261	si:ch211-243g18.2	cluster 3
ENSDARG00000044362	unc119b	cluster 7
ENSDARG00000044975	krt94	cluster 6
ENSDARG00000045064	ablim1b	cluster 6
ENSDARG00000045298	wipf2a	cluster 3
ENSDARG00000045367	tuba1b	cluster 7
ENSDARG00000045486	pawr	cluster 2
ENSDARG00000045574	lrmp	cluster 6
ENSDARG00000045612	lrrc10	cluster 6
ENSDARG00000045822	tnnt2e	cluster 4
ENSDARG00000051923	ccnb1	cluster 1
ENSDARG00000052708	tnni1b	cluster 6
ENSDARG00000053248	inab	cluster 7
ENSDARG00000053713	ccdc88c	cluster 7
ENSDARG00000053835	plekhh1	cluster 4
ENSDARG00000053956	sptbn2	cluster 7
ENSDARG00000054645	si:ch211-51c14.1	cluster 1
ENSDARG00000054723	si:ch211-242b18.1	cluster 3
ENSDARG00000055216	tuba1c	cluster 7
ENSDARG00000055223	ablim2	cluster 4
ENSDARG00000055607	cgna	cluster 2
ENSDARG00000055632	smtnl	cluster 6
ENSDARG00000055784	ptpn3	cluster 2
ENSDARG00000056184	dvl2	cluster 1
ENSDARG00000056318	kansl2	cluster 1
ENSDARG00000056964	ilk	cluster 6
ENSDARG00000057882	arpc3	cluster 2
ENSDARG00000058038	eml3	cluster 3
ENSDARG00000058219	tubd1	cluster 3
ENSDARG00000058358	krt8	cluster 2
ENSDARG00000058371	krt5	cluster 2
ENSDARG00000058454	dynll1	cluster 2
ENSDARG00000058462	zgc:158846	cluster 4
ENSDARG00000058656	desma	cluster 3
ENSDARG00000058690	cgnb	cluster 2
ENSDARG00000058946	CU856539.2	cluster 2
ENSDARG00000058968	haus1	cluster 7
ENSDARG00000059475	camsap3	cluster 3
ENSDARG00000059680	fscn1a	cluster 5
ENSDARG00000060298	nin	cluster 7
ENSDARG00000060745	pgm5	cluster 3
ENSDARG00000060805	map1sa	cluster 1
ENSDARG00000060830	fam83hb	cluster 2
ENSDARG00000061249	myom1a	cluster 4
ENSDARG00000061385	haus3	cluster 1
ENSDARG00000061398	epb41l4b	cluster 2
ENSDARG00000061579	myo1cb	cluster 3
ENSDARG00000061635	myo5aa	cluster 2
ENSDARG00000061862	myo18ab	cluster 3
ENSDARG00000061923	amotl2a	cluster 3
ENSDARG00000062003	myo5b	cluster 2
ENSDARG00000062101	iffo2a	cluster 2
ENSDARG00000062187	kif14	cluster 7
ENSDARG00000062198	pcm1	cluster 7
ENSDARG00000062481	mlphb	cluster 2
ENSDARG00000062590	pleca	cluster 2
ENSDARG00000062630	dnah9l	cluster 4
ENSDARG00000062662	lmod3	cluster 3
ENSDARG00000062799	baiap2a	cluster 2
ENSDARG00000062948	wasf3b	cluster 1
ENSDARG00000062978	ccdc151	cluster 2
ENSDARG00000063295	myh9a	cluster 2
ENSDARG00000063580	ppp1r9ala	cluster 1
ENSDARG00000067517	ccdc15	cluster 8
ENSDARG00000067711	parvg	cluster 6
ENSDARG00000067990	myhz1.1	cluster 2
ENSDARG00000067997	myhz1.3	cluster 2
ENSDARG00000068457	tnnt3b	cluster 3
ENSDARG00000068833	dclre1b	cluster 7
ENSDARG00000068888	klhl41a	cluster 3
ENSDARG00000069090	atp6v0d1	cluster 2
ENSDARG00000069790	dynll2a	cluster 1
ENSDARG00000069937	dnm2a	cluster 3
ENSDARG00000070076	actr2b	cluster 4
ENSDARG00000070097	selenos	cluster 6
ENSDARG00000070155	tuba8l3	cluster 7
ENSDARG00000070174	PLEKHH3	cluster 6
ENSDARG00000070570	ppp4ca	cluster 1
ENSDARG00000070601	RASSF5	cluster 6
ENSDARG00000070835	tnnc2	cluster 3
ENSDARG00000071009	kif20ba	cluster 2
ENSDARG00000071518	krt222	cluster 2
ENSDARG00000073732	myh14	cluster 2
ENSDARG00000073843	myo9ab	cluster 2
ENSDARG00000074143	myo10l3	cluster 3
ENSDARG00000074184	arhgap32b	cluster 1
ENSDARG00000074381	farp1	cluster 3
ENSDARG00000074575	ppp1r9alb	cluster 3
ENSDARG00000074599	frmd4ba	cluster 3
ENSDARG00000074680	rims1a	cluster 4
ENSDARG00000075354	espl1	cluster 1
ENSDARG00000075433	myom2a	cluster 2
ENSDARG00000075725	cep152	cluster 1
ENSDARG00000075752	myo18aa	cluster 2
ENSDARG00000075989	arpc2	cluster 3
ENSDARG00000076153	lca5	cluster 8
ENSDARG00000076416	shroom2a	cluster 4
ENSDARG00000076673	wu:fi04e12	cluster 2
ENSDARG00000076729	myo9aa	cluster 3
ENSDARG00000077410	myo9b	cluster 2
ENSDARG00000077442	tubgcp5	cluster 7
ENSDARG00000077777	tmsb4x	cluster 2
ENSDARG00000078145	si:ch211-218g4.2	cluster 3
ENSDARG00000078318	tmod1	cluster 6
ENSDARG00000078535	lrrcc1	cluster 8
ENSDARG00000078696	synpo2lb	cluster 6
ENSDARG00000078734	myo1f	cluster 6
ENSDARG00000078741	FRMD1	cluster 2
ENSDARG00000079148	nckap5l	cluster 3
ENSDARG00000079366	ppp1r9ba	cluster 5
ENSDARG00000079564	myh7	cluster 6
ENSDARG00000079622	frmd5	cluster 3
ENSDARG00000079782	myh7l	cluster 6
ENSDARG00000079900	shroom4	cluster 1
ENSDARG00000087373	dnah5	cluster 3
ENSDARG00000087402	tpm1	cluster 3
ENSDARG00000087647	sept7a	cluster 2
ENSDARG00000088168	ablim3	cluster 2
ENSDARG00000088590	pxna	cluster 3
ENSDARG00000088805	nes	cluster 7
ENSDARG00000088924	si:dkey-185e18.7	cluster 1
ENSDARG00000089009	frmpd1b	cluster 7
ENSDARG00000089922	dsn1	cluster 7
ENSDARG00000090170	rab11fip4a	cluster 7
ENSDARG00000090268	krtt1c19e	cluster 2
ENSDARG00000090369	zgc:86896	cluster 2
ENSDARG00000090752	plk2a	cluster 7
ENSDARG00000091138	actr3	cluster 2
ENSDARG00000093374	si:ch73-18b11.1	cluster 1
ENSDARG00000093931	rflnb	cluster 3
ENSDARG00000094466	si:ch73-199e17.1	cluster 7
ENSDARG00000094760	si:dkey-125i10.3	cluster 3
ENSDARG00000094890	si:ch211-163b2.4	cluster 1
ENSDARG00000095515	entr1	cluster 3
ENSDARG00000096359	eppk1	cluster 3
ENSDARG00000098211	wrn	cluster 7
ENSDARG00000098529	ccne2	cluster 1
ENSDARG00000098591	tubb2b	cluster 1
ENSDARG00000098695	vclb	cluster 3
ENSDARG00000099115	smyhc2	cluster 3
ENSDARG00000099184	map2k6	cluster 7
ENSDARG00000099235	hook2	cluster 7
ENSDARG00000099236	sept10	cluster 3
ENSDARG00000099283	epb41a	cluster 7
ENSDARG00000099294	si:ch73-199g24.2	cluster 2
ENSDARG00000099339	pacsin3	cluster 3
ENSDARG00000099352	si:rp71-62i8.1	cluster 4
ENSDARG00000099959	smyhc1	cluster 3
ENSDARG00000100222	utrn	cluster 3
ENSDARG00000100225	kif16ba	cluster 7
ENSDARG00000100236	cspp1a	cluster 8
ENSDARG00000100252	capzb	cluster 5
ENSDARG00000100514	cfap20	cluster 5
ENSDARG00000100729	tln1	cluster 3
ENSDARG00000100918	prc1a	cluster 2
ENSDARG00000100981	CCDC39	cluster 2
ENSDARG00000100996	BX901898.2	cluster 4
ENSDARG00000101043	ppl	cluster 2
ENSDARG00000101277	znf207b	cluster 1
ENSDARG00000101431	gas8	cluster 3
ENSDARG00000101624	lmnb2	cluster 1
ENSDARG00000101652	haus6	cluster 1
ENSDARG00000102145	ccdc77	cluster 5
ENSDARG00000102458	hip1rb	cluster 2
ENSDARG00000102483	NUMA1	cluster 7
ENSDARG00000102624	kif22	cluster 1
ENSDARG00000102883	sptbn1	cluster 3
ENSDARG00000102889	sept15	cluster 3
ENSDARG00000103207	rab11fip4b	cluster 6
ENSDARG00000103394	kif5ba	cluster 7
ENSDARG00000103900	sept9b	cluster 3
ENSDARG00000103902	nde1	cluster 7
ENSDARG00000103917	znf185	cluster 2
ENSDARG00000103962	add1	cluster 6
ENSDARG00000103969	smyhc2	cluster 3
ENSDARG00000104181	tmsb1	cluster 2
ENSDARG00000104682	tpm2	cluster 3
ENSDARG00000104701	map7d1b	cluster 3
ENSDARG00000104734	kat2a	cluster 1
ENSDARG00000104808	jak2a	cluster 6
ENSDARG00000104836	myom1b	cluster 4
ENSDARG00000105046	ccnf	cluster 1
ENSDARG00000105271	SEPT4	cluster 3
