# Supplementary material for: Analysis of gene network bifurcation during optic cup morphogenesis in zebrafish
Source: Nat Commun. 2021 Jun 23;12:3866. doi: 10.1038/s41467-021-24169-7 (PMC8222258; doi:10.1038/s41467-021-24169-7)
Supplement: Supplementary file 10 — Supplementary Dataset 7 [file 41467_2021_24169_MOESM10_ESM.xlsx]

## Sheet: Hoja1
Consensus	P-value	Log P-value	q-value (Benjamini)	# of Target Sequences with Motif(of 11259)	% of Target Sequences with Motif	# of Background Sequences with Motif(of 18050)	% of Background Sequences with Motif
TAATTAGN	1e-649	-1495	0	6045	0.5369	5241.7	0.2904
NNYTAATTAR	1e-595	-1371	0	5978	0.5309	5317.7	0.2946
ADBTAATTAR	1e-466	-1073	0	7321	0.6502	7825.3	0.4335
NDGTAATTAC	1e-388	-893.7	0	4030	0.3579	3405.5	0.1887
CTAATKGV	1e-322	-741.4	0	6924	0.6149	7846.3	0.4347
GKTAATGR	0	-711.6	0	8866	0.7874	11241	0.6227
GGGGGGGG	1e-253	-583.2	0	2693	0.2392	2212.9	0.1226
CCWTTGTY	1e-252	-581.8	0	6806	0.6044	8028.3	0.4447
BCCATTGTTC	1e-245	-565.4	0	4460	0.3961	4550.9	0.2521
CCATTGTTNY	1e-183	-421.5	0	6224	0.5528	7532.4	0.4173
RAACAATGGN	1e-180	-414.6	0	4874	0.4329	5499.3	0.3046
NGTGTTCAVTSAAGCGKAAA	1e-161	-371.2	0	781	0.0694	404.5	0.0224
CCWTTGTYYB	1e-150	-347.3	0	6287	0.5583	7856.1	0.4352
CCATTGTTYB	1e-149	-344.5	0	3720	0.3304	4026.1	0.223
AAYTAGGTCA	1e-141	-325.4	0	860	0.0764	515.9	0.0286
AAYTAGGTCA	1e-141	-325.4	0	860	0.0764	515.9	0.0286
WAABTAGGTCAV	1e-128	-296.7	0	686	0.0609	377.3	0.0209
GGCCYCCTGCTGDGH	1e-126	-291.9	0	1649	0.1464	1424.2	0.0789
RGCCATTAAC	1e-120	-277.1	0	9624	0.8547	13832.1	0.7662
AAWCTAGGTCARDNN	1e-115	-265.5	0	795	0.0706	510.5	0.0283
TGGGGAAGGGCM	1e-99	-228.2	0	1647	0.1463	1541.1	0.0854
NTAATBNAATTA	1e-98	-227.8	0	2679	0.2379	2898.6	0.1606
AAGACCCYYN	1e-96	-221.5	0	2895	0.2571	3214.7	0.1781
CCCCTCCCCCAC	1e-96	-221.5	0	463	0.0411	237.9	0.0132
RGCAATNAAA	1e-93	-215.2	0	7638	0.6783	10545.2	0.5842
RGKGGGCGKGGC	1e-90	-207.9	0	3016	0.2679	3425.1	0.1897
TTAATTNAATTA	1e-88	-203.9	0	1128	0.1002	957.3	0.053
CACAGCAGGGGG	1e-83	-191.9	0	1672	0.1485	1652.9	0.0916
CVGTSCTCCC	1e-82	-190.4	0	3889	0.3454	4745.3	0.2629
YTAATYNRATTA	1e-82	-189.4	0	1853	0.1646	1893.4	0.1049
WATGCAAATGAG	1e-80	-185.6	0	1936	0.1719	2013	0.1115
YCTTTGTTCC	1e-79	-184.1	0	3660	0.325	4432.9	0.2456
HAWGRGGCCM	1e-76	-176.9	0	5129	0.4555	6674.7	0.3697
NCYAATAAAA	1e-76	-176.2	0	5539	0.4919	7315.6	0.4053
GCAGCCAAGCRTGACH	1e-75	-174.6	0	1260	0.1119	1171.2	0.0649
TGCCAGCB	1e-73	-170	0	3716	0.33	4568.6	0.2531
VGCTGWCAVB	1e-73	-169.6	0	5425	0.4818	7166.5	0.397
CNNBRGCGCCCCCTGSTGGC	1e-72	-167.3	0	439	0.039	260.6	0.0144
SSCMATWAAA	1e-71	-165.1	0	2830	0.2513	3304.8	0.1831
TATCGATNAN	1e-70	-161.9	0	2949	0.2619	3485.3	0.1931
AYAGTGCCMYCTRGTGGCCA	1e-65	-150.9	0	406	0.0361	244	0.0135
TGCGTGGGYG	1e-64	-147.8	0	1702	0.1512	1804.8	0.1
GTCATGCHTGRCTGS	1e-64	-147.7	0	849	0.0754	727.9	0.0403
NNVVCAGCTGBN	1e-55	-128.2	0	3400	0.302	4276.7	0.2369
TATGCWAATBAV	1e-55	-128	0	1460	0.1297	1539.4	0.0853
HDGYAATGAAAN	1e-54	-125.3	0	5626	0.4996	7699.4	0.4265
GCCATCTGTT	1e-54	-124.5	0	2197	0.1951	2556.5	0.1416
MCTCCCMCRCAB	1e-53	-124.2	0	1461	0.1298	1551.5	0.0859
ATTTGCATAACAATG	1e-51	-118.8	0	835	0.0742	765.9	0.0424
AAACMATTAN	1e-51	-118.5	0	2050	0.1821	2373	0.1315
TTTTATGGCM	1e-49	-114.7	0	6979	0.6198	9934.7	0.5503
YCATYAATCA	1e-46	-108.1	0	4104	0.3645	5430.7	0.3008
VNRVCAGCTGGY	1e-46	-108	0	2875	0.2553	3595	0.1991
RCCATMTGTT	1e-46	-106.2	0	4895	0.4347	6658.7	0.3689
TGTCANYT	1e-44	-103.3	0	8344	0.741	12276.4	0.6801
VCAGCTGBNN	1e-43	-101.1	0	3665	0.3255	4802.6	0.266
ACCATCTGTT	1e-43	-100.9	0	4129	0.3667	5507.7	0.3051
SNGCACCTGCHS	1e-43	-100.5	0	1032	0.0917	1055.6	0.0585
GGYAATGAAA	1e-42	-98.99	0	2136	0.1897	2568.1	0.1423
ATTTGCATAW	1e-41	-95.66	0	2003	0.1779	2393.9	0.1326
YTGWCADY	1e-40	-92.35	0	8249	0.7326	12179.7	0.6747
GGCGGGAARN	1e-39	-91.92	0	971	0.0862	999.3	0.0554
CTCCCTGGGAGGCCN	1e-39	-91.25	0	2234	0.1984	2741.6	0.1519
VGCCATAAAA	1e-39	-90.22	0	7083	0.629	10253	0.568
SMCATCTGKH	1e-38	-89.39	0	3960	0.3517	5315	0.2944
NTATYGATCH	1e-37	-86.28	0	2432	0.216	3050.8	0.169
CYHATAAAAN	1e-37	-85.9	0	7094	0.63	10298.1	0.5705
CCTGCTGAGH	1e-36	-83.48	0	2587	0.2298	3290.3	0.1823
HNRAATCAAT	1e-35	-81.8	0	2059	0.1829	2532.5	0.1403
RGGGCACTAACY	1e-35	-81.71	0	1726	0.1533	2059.8	0.1141
GTTGCCATGGCAACM	1e-34	-78.31	0	376	0.0334	301	0.0167
DNRCAGCTGY	1e-33	-77.11	0	2793	0.248	3627.1	0.2009
BTKGGCGGGAAA	1e-33	-76.84	0	989	0.0878	1066.8	0.0591
RGKGGGCGGAGC	1e-31	-72.09	0	1512	0.1343	1798.4	0.0996
ACAGCTGTTN	1e-31	-71.67	0	5426	0.4819	7710.9	0.4272
KGTTGCCATGGCAA	1e-30	-70.19	0	553	0.0491	524.8	0.0291
GGCMATGAAA	1e-29	-68.93	0	3758	0.3337	5131.7	0.2843
VCAGCTGYTG	1e-29	-68.19	0	2291	0.2035	2935.6	0.1626
CTGCCWVCTTTTRTA	1e-28	-65.22	0	1762	0.1565	2183.1	0.1209
BTBRAGTGSN	1e-28	-64.62	0	5063	0.4496	7188.2	0.3982
TTRAGTGSYK	1e-26	-61.04	0	5167	0.4589	7379.1	0.4088
SCTGTCAMTCAN	1e-25	-57.9	0	1126	0.1	1318.4	0.073
GGTTGCCATGGCAA	1e-24	-57.04	0	385	0.0342	348.7	0.0193
ATGMATATDC	1e-22	-52.83	0	3414	0.3032	4717	0.2613
CGGTTGCCATGGCAAC	1e-22	-52.61	0	339	0.0301	302.4	0.0168
GGCGGGAAAH	1e-21	-50.41	0	990	0.0879	1160.2	0.0643
CTGTCTGG	1e-21	-49.82	0	4473	0.3972	6378.7	0.3534
SCTGTCAVTCAV	1e-21	-48.99	0	1006	0.0893	1188.1	0.0658
TWGTCTGV	1e-20	-48.15	0	6351	0.564	9376.6	0.5194
ACTTTCACTTTC	1e-20	-48.11	0	1866	0.1657	2424.7	0.1343
AACAGCTG	1e-20	-47.99	0	2547	0.2262	3436.4	0.1904
GGCVGTTR	1e-20	-47.63	0	4848	0.4306	6985.8	0.387
RGCCAATSRG	1e-20	-47.39	0	2803	0.2489	3826.1	0.2119
RRSCACTYAA	1e-20	-47.09	0	5456	0.4845	7952.3	0.4405
VBSYGTCTGG	1e-18	-42.61	0	4699	0.4173	6795.9	0.3765
ATATGCAAAT	1e-18	-41.66	0	1011	0.0898	1227.7	0.068
TGGCAGTTGG	1e-17	-40.91	0	4306	0.3824	6194.5	0.3431
NAGTTTCABTHTGACTNW	1e-17	-40.5	0	1708	0.1517	2238.3	0.124
ATGCATWATGCATRW	1e-17	-39.37	0	2646	0.235	3648.9	0.2021
GGGRAARRGRMCAGMTG	1e-16	-38.92	0	697	0.0619	803.7	0.0445
RTGATTKATRGN	1e-16	-38.72	0	3517	0.3123	4987.8	0.2763
NHAACBGYYV	1e-16	-38.24	0	4598	0.4083	6677.4	0.3699
MGGAAGTGAAAC	1e-16	-37.38	0	3080	0.2735	4326.3	0.2397
ATTAACACCT	1e-15	-36.53	0	5696	0.5059	8435.7	0.4673
GGGGGTGTGTCC	1e-15	-36.52	0	2754	0.2446	3835	0.2124
YTGCCAAG	1e-15	-35.96	0	3029	0.269	4260.2	0.236
AGGTCANTGACCTB	1e-15	-35.71	0	952	0.0845	1172	0.0649
AVCAGCTG	1e-14	-34.51	0	8723	0.7747	13401.8	0.7424
RSCACTYRAG	1e-14	-34.05	0	6226	0.5529	9311.2	0.5158
RRCAGCTGYTSY	1e-14	-33.71	0	1924	0.1709	2604.2	0.1443
TAATCAATTA	1e-14	-33.1	0	455	0.0404	498.2	0.0276
GTGGGCCCCA	1e-14	-32.65	0	165	0.0147	136.5	0.0076
BAACAGCTGT	1e-13	-32.12	0	1882	0.1671	2553.4	0.1414
RTACGTGC	1e-13	-30.81	0	3642	0.3234	5255	0.2911
TGATTRATGGCY	1e-13	-30.22	0	1043	0.0926	1331.7	0.0738
ATGCATAATTCA	1e-13	-30.17	0	1386	0.1231	1831.7	0.1015
GCACGTACCC	1e-12	-29.73	0	1212	0.1076	1580	0.0875
TBGCACGCAA	1e-12	-29.49	0	2744	0.2437	3881.6	0.215
TTCAAAWTAAAAGTC	1e-12	-29.25	0	764	0.0679	938.7	0.052
ARGAGGMCAAAATGW	1e-12	-29.12	0	473	0.042	536.6	0.0297
TWVGGTCCGC	1e-12	-28.24	0	533	0.0473	621.5	0.0344
SCCTAGCAACAG	1e-12	-28.02	0	688	0.0611	837.1	0.0464
NVCACCTGBN	1e-11	-27.38	0	2104	0.1869	2925.5	0.1621
NWTAAYCYAATCAWN	1e-11	-26.85	0	198	0.0176	187	0.0104
YCCDNTCCAGGTTTT	1e-11	-26.09	0	2092	0.1858	2918.2	0.1617
TGGAACAGMA	1e-11	-25.99	0	1573	0.1397	2138.3	0.1185
SMCAGTCWGAKGGAGGAGGC	1e-11	-25.96	0	189	0.0168	177.3	0.0098
NAACAGCTGG	1e-11	-25.87	0	2334	0.2073	3288.1	0.1821
GSCTGTCACTCA	1e-11	-25.55	0	395	0.0351	444.3	0.0246
TGATKGATGR	1e-11	-25.52	0	1331	0.1182	1782.8	0.0988
AGGTGTCA	1e-10	-24.71	0	6369	0.5656	9649.2	0.5345
CCATTGTATGCAAAT	1e-10	-24.66	0	648	0.0575	797	0.0442
CWGGCGGGAA	1e-10	-24.08	0	338	0.03	373.2	0.0207
SRGTTTCAAA	1e-10	-23.84	0	1621	0.144	2227.1	0.1234
NTAATTDGCYAATTANNWWD	1e-09	-22.6	0	107	0.0095	87.7	0.0049
TGACCTTTGCCCCA	1e-09	-21.99	0	2402	0.2133	3430.5	0.19
AGGVNCCTTTGT	1e-09	-21.36	0	3124	0.2774	4552	0.2522
ARAGGTCANWGAGTTCANNN	1e-09	-21.32	0	666	0.0591	840.8	0.0466
TAATCHGATTAC	1e-09	-21.21	0	172	0.0153	167.8	0.0093
DAGGTGTBAA	1e-09	-20.93	0	2580	0.2291	3715.5	0.2058
CCAGGAACAG	1e-09	-20.91	0	6516	0.5787	9936.4	0.5504
YGGCCCCGCCCC	1e-08	-20.21	0	1869	0.166	2634.3	0.1459
AAGCACTTAA	1e-08	-19.41	0	5308	0.4714	8019.9	0.4443
TGACCTTTNCNT	1e-08	-18.75	0	906	0.0805	1204.4	0.0667
AGGTGHCAGACA	1e-08	-18.52	0	590	0.0524	747.6	0.0414
YATGCATATRCATRT	1e-07	-17.89	0	408	0.0362	493.5	0.0273
CCTCATGGTGYCYTWYTCCCTTGTG	1e-07	-16.96	0	82	0.0073	68.2	0.0038
GGVTCTCGCGAGAAC	1e-07	-16.89	0	73	0.0065	58.7	0.0033
NAHCAGCTGD	1e-07	-16.73	0	3103	0.2756	4577.9	0.2536
MAATCACTGC	1e-06	-15.56	0	2042	0.1813	2948	0.1633
TACGTGCV	1e-06	-13.93	0	784	0.0696	1060.3	0.0587
GRAASTGAAAST	1e-06	-13.85	0	882	0.0783	1206.1	0.0668
TAGGGCAAAGGTCA	1e-05	-13.28	0	2584	0.2295	3817	0.2114
GCTATTTTTGGM	1e-05	-13.23	0	2257	0.2004	3309.5	0.1833
AAGGTGTKAA	1e-05	-12.99	0	4268	0.379	6466.3	0.3582
GGTGYTGACAGS	1e-05	-12.94	0	809	0.0718	1106	0.0613
AGTAAACAAAAAAGAACAND	1e-05	-12.75	0	226	0.0201	264.7	0.0147
AGRGGTCA	1e-05	-12.6	0	4791	0.4255	7303.4	0.4046
TGACANARRCCAGRC	1e-05	-12.44	0	1161	0.1031	1638.2	0.0907
RTTATGYAAB	1e-05	-12.41	0	2651	0.2354	3933.5	0.2179
WAAGTAAACA	1e-05	-11.99	0	4012	0.3563	6078	0.3367
ATGAATATTC	1e-05	-11.84	0	415	0.0369	535.8	0.0297
VVCCACGTGG	1e-05	-11.6	0	956	0.0849	1337.7	0.0741
WAVTCACCMTAASYDAAAAG	0.0001	-11.38	0	1314	0.1167	1882.8	0.1043
NGCGTGGGCGGR	0.0001	-11.25	0	273	0.0242	336.3	0.0186
ATGAATWATTCATGA	0.0001	-10.94	0	122	0.0108	131.2	0.0073
NRBCARRGGTCA	0.0001	-10.68	0.0001	3889	0.3454	5907.1	0.3272
GGCCATAAATCA	0.0001	-10.59	0.0001	2044	0.1815	3016.6	0.1671
NTNATGCAAYMNNHTGMAAY	0.0001	-10.47	0.0001	420	0.0373	551.5	0.0305
DRTGTTGCAA	0.0001	-10.42	0.0001	2204	0.1957	3267.6	0.181
RGGTCTCTAACY	0.0001	-10.28	0.0001	615	0.0546	839.3	0.0465
GYMATAAAAH	0.0001	-10.08	0.0001	2252	0.2	3347.8	0.1855
GTTAATNATTAA	0.0001	-10.01	0.0001	598	0.0531	816.9	0.0453
ATTTTCCATT	0.0001	-9.954	0.0001	2270	0.2016	3377.9	0.1871
GTRGGTCASTGGGTCA	0.0001	-9.923	0.0001	352	0.0313	456.7	0.0253
GCAACAGGTG	0.0001	-9.623	0.0002	693	0.0615	961.2	0.0532
HWWGTCAGCAWWTTT	0.0001	-9.469	0.0002	958	0.0851	1362	0.0754
STGCGCATGCGC	0.001	-9.075	0.0003	351	0.0312	460.4	0.0255
TRAGGTCA	0.001	-9.002	0.0003	7574	0.6726	11846	0.6562
VCAGGTRDRY	0.001	-8.991	0.0003	2395	0.2127	3588.4	0.1988
TGTTKCCTAGCAACM	0.001	-8.99	0.0003	1633	0.145	2403.7	0.1332
VAGGTCACNSTGACC	0.001	-8.949	0.0003	620	0.0551	858.1	0.0475
AGGTCAAGGTCA	0.001	-8.93	0.0003	215	0.0191	266.7	0.0148
GGMGCTGTCCATGGTGCTGA	0.001	-8.838	0.0003	13	0.0012	6.7	0.0004
RTCACSCCAY	0.001	-8.817	0.0003	577	0.0512	795.4	0.0441
ADGGYAGYAGCATCT	0.001	-8.721	0.0004	769	0.0683	1085	0.0601
GGAAGTGAAAST	0.001	-8.623	0.0004	439	0.039	592.5	0.0328
ATTGCATCAT	0.001	-8.589	0.0004	856	0.076	1217.6	0.0674
VNAGGKCAAAGGTCA	0.001	-8.481	0.0005	2702	0.24	4078.4	0.2259
WAAGTAAACA	0.001	-8.359	0.0005	3332	0.2959	5072.3	0.281
MACCTTCYATGGCTCCCTAKTGCCY	0.001	-8.208	0.0006	10	0.0009	4.1	0.0002
GCCACRCCCACY	0.001	-7.945	0.0008	459	0.0408	627.9	0.0348
GAGGTCAAAGGTCA	0.001	-7.897	0.0008	709	0.063	1002.5	0.0555
CCATATATGGNM	0.001	-7.73	0.0009	684	0.0607	966.3	0.0535
VDTTTCCCGCCA	0.001	-7.373	0.0013	164	0.0146	202.3	0.0112
NNNVCTGWGYAAACASN	0.01	-6.905	0.0021	3519	0.3125	5399.3	0.2991
KTGACCTTGA	0.01	-6.727	0.0025	1739	0.1544	2604.1	0.1443
AGTTTCAKTTTC	0.01	-6.279	0.0039	741	0.0658	1069.2	0.0592
AGTTTCASTTTC	0.01	-6.271	0.0039	160	0.0142	202.9	0.0112
TTGAMCTTTG	0.01	-6.259	0.004	6122	0.5437	9568.9	0.5301
CAAGATGGCGGC	0.01	-5.832	0.006	133	0.0118	166.6	0.0092
ACCRTGACTAATTNN	0.01	-5.657	0.0072	872	0.0774	1278.9	0.0708
NNTGTGGATTSS	0.01	-5.547	0.0079	2100	0.1865	3192.5	0.1769
AGGTGTGAAA	0.01	-5.224	0.0109	2920	0.2593	4492.1	0.2488
GYCATCMATCAT	0.01	-5.025	0.0133	519	0.0461	746.2	0.0413
ATGAATATTCATGAG	0.01	-5.009	0.0134	44	0.0039	47.2	0.0026
CTGGCAGSCTGCCA	0.01	-4.972	0.0139	535	0.0475	771.2	0.0427
TGCAGTTCCMVNWRTGGCCA	0.01	-4.74	0.0174	31	0.0028	31.1	0.0017
TRTTTACTTW	0.01	-4.714	0.0178	3357	0.2981	5198.2	0.288
CYTGTTTACWYW	0.01	-4.679	0.0183	2849	0.253	4394.8	0.2435
GAGSCCGAGC	0.1	-4.506	0.0217	337	0.0299	476.8	0.0264
TTTTATKRGG	0.1	-4.447	0.0229	3320	0.2948	5147.4	0.2851
GARTGGTCATCGCCC	0.1	-4.222	0.0285	148	0.0131	197.3	0.0109
SARTGGAAAAWRTGAGTCAB	0.1	-4.184	0.0295	484	0.043	703.9	0.039
AAGGKGRCGCAGGCA	0.1	-4.1	0.0319	131	0.0116	173.6	0.0096
WNTGTTTRYTTTGGCA	0.1	-4.092	0.032	180	0.016	245.1	0.0136
MTGATGCAAT	0.1	-4.008	0.0347	1066	0.0947	1606.5	0.089
GKBCARAGGTCA	0.1	-3.956	0.0364	4019	0.3569	6274.7	0.3476
GGTCANYTGAGGWCA	0.1	-3.896	0.0384	850	0.0755	1273	0.0705
GAAAGTGAAAGT	0.1	-3.85	0.04	404	0.0359	585.3	0.0324
CRGCTGBNGNSNNSAGATAA	0.1	-3.742	0.0444	350	0.0311	504	0.0279
CAAGGHCANV	0.1	-3.731	0.0447	756	0.0671	1129.1	0.0626
CCTTTTAWAGSC	0.1	-3.421	0.0606	3870	0.3437	6055.8	0.3355
CARRGKBCAAAGTYCA	0.1	-3.392	0.0622	1222	0.1085	1863.4	0.1032
CTTTCANTATGACTV	0.1	-3.357	0.0641	422	0.0375	619.4	0.0343
TTSGCGCGAAAA	0.1	-3.331	0.0655	94	0.0083	124.6	0.0069
DGTCCCYRGGGA	0.1	-3.304	0.067	248	0.022	354.7	0.0196
BCWGATTCAATCAAN	0.1	-3.274	0.0688	18	0.0016	18.6	0.001
GNCTGTASTRNTGBCTCHTT	0.1	-3.124	0.0795	78	0.0069	102.1	0.0057
NGYCATAAAWCH	0.1	-3.119	0.0796	2986	0.2652	4659.7	0.2581
CAAAGGTCAG	0.1	-2.983	0.0908	4423	0.3928	6954.2	0.3852
TTAACCCTTTVNKKN	0.1	-2.919	0.0964	818	0.0726	1241.8	0.0688
CGGTCACSCCAC	0.1	-2.737	0.1151	326	0.029	480.5	0.0266
VCAKCTGGNNNCCAGMTGBN	0.1	-2.697	0.1192	269	0.0239	393.9	0.0218
AWWNTGCTGAGTCAT	0.1	-2.605	0.1302	214	0.019	310.9	0.0172
RACTACAACTCCCAGVAKGC	0.1	-2.41	0.1576	28	0.0025	34.4	0.0019
WWTRTAAACAVG	0.1	-2.366	0.1639	2924	0.2597	4589.5	0.2542
GGTCACCTGAGGTCA	0.1	-2.361	0.1641	1117	0.0992	1724.4	0.0955
GGGGCTYGKCTGGGA	1	-2.176	0.1965	221	0.0196	326.2	0.0181
AGGCCTAG	1	-2.171	0.1967	2699	0.2397	4239.5	0.2349
NGNTCTAGAACCNGV	1	-2.106	0.2091	431	0.0383	653.9	0.0362
VAGRACAKNCTGTBC	1	-1.866	0.2647	5045	0.448	8001.4	0.4432
GGTTAAWCATTAA	1	-1.849	0.2682	422	0.0375	644.9	0.0357
GTCWGCTGTYYCTCT	1	-1.84	0.2695	308	0.0274	467	0.0259
GTCACGCTCSCTGM	1	-1.78	0.2849	256	0.0227	386.7	0.0214
CYAAAAATAG	1	-1.688	0.3112	970	0.0861	1512.4	0.0838
VRCCACGTGG	1	-1.624	0.3304	1335	0.1186	2093.4	0.116
GRTGMTRGAGCC	1	-1.611	0.3333	904	0.0803	1410.1	0.0781
ACTGAAACCA	1	-1.604	0.3343	1160	0.103	1816.1	0.1006
YTKGATAHAGTATTCTWGGTNGGCA	1	-1.572	0.3438	171	0.0152	258	0.0143
NVWTGTTTAC	1	-1.487	0.3728	3712	0.3297	5890.8	0.3263
TGCTGACTCA	1	-1.393	0.4081	2226	0.1977	3522.3	0.1951
AWWWTGCTGAGTCAT	1	-1.332	0.4318	191	0.017	292.2	0.0162
GAGCCTGGTACTGWGCCTGR	1	-1.322	0.4344	273	0.0242	421.3	0.0233
RGGTTACTANAGGTCA	1	-1.26	0.4607	180	0.016	276.3	0.0153
RGGTCADNNAGAGGTCAV	1	-1.25	0.4635	109	0.0097	165.6	0.0092
AGGTGTGAAM	1	-1.224	0.4739	3020	0.2682	4800.8	0.2659
ACTACAATTCCC	1	-1.199	0.4837	106	0.0094	161.6	0.009
NNATGASTCATH	1	-1.144	0.5091	2139	0.19	3397	0.1882
GAAASYGAAASY	1	-1.093	0.5339	254	0.0226	396.4	0.022
YDGHTACAWTGTADC	1	-1.044	0.5585	419	0.0372	659.3	0.0365
TWGHWACAWTGTWDC	1	-0.9416	0.6163	508	0.0451	804.2	0.0445
NBWGATAAGR	1	-0.9241	0.6248	2747	0.244	4384.3	0.2429
AGATAASR	1	-0.8689	0.6577	3729	0.3312	5961.1	0.3302
ACTYKNATTCGTGNTACTTC	1	-0.8633	0.6589	121	0.0107	190.4	0.0105
ANTTMRCASBNNNGTGYKAAN	1	-0.8584	0.6597	886	0.0787	1411.6	0.0782
ACTTTCGTTTCT	1	-0.8268	0.6783	21	0.0019	32.5	0.0018
YTAATTRAWWCCAGATGT	1	-0.7782	0.7094	581	0.0516	927	0.0514
ATTGCGCAAC	1	-0.7349	0.738	1978	0.1757	3167.3	0.1755
NRGVACABNVTGTYCY	1	-0.698	0.763	293	0.026	469.4	0.026
RACTACAATTCCCAGAAKGC	1	-0.6826	0.7719	57	0.0051	91.5	0.0051
AGATGKDGAGATAAG	1	-0.671	0.7781	265	0.0235	425.2	0.0236
ATTCTCGCGAGA	1	-0.6167	0.8184	10	0.0009	16.2	0.0009
CTGCGCATGCGC	1	-0.6026	0.8271	94	0.0083	152.1	0.0084
DGGGYGKGGC	1	-0.5783	0.8443	1444	0.1282	2323.3	0.1287
AGATSTNDNNDSAGATAASN	1	-0.5532	0.8627	219	0.0194	355.1	0.0197
CCTTTGATST	1	-0.5515	0.8627	1914	0.17	3080.6	0.1707
ABTTCYYRRGAA	1	-0.4929	0.9097	980	0.087	1584	0.0877
TGGTACATTCCA	1	-0.4839	0.9146	869	0.0772	1406.2	0.0779
WWATRTAAACAN	1	-0.4838	0.9146	3200	0.2842	5152.6	0.2854
ATTTCCCAGVAKSCY	1	-0.4691	0.9216	787	0.0699	1275.7	0.0707
VTTACGTAAYNNNNN	1	-0.4687	0.9216	2309	0.2051	3723.9	0.2063
MKGGGYGTGGCC	1	-0.4675	0.9216	1208	0.1073	1953.7	0.1082
DATGASTCATHN	1	-0.4439	0.9352	2413	0.2143	3893.5	0.2157
WDNCTGGGCA	1	-0.4421	0.9352	1608	0.1428	2599.8	0.144
AACATCTGGA	1	-0.4334	0.9385	1221	0.1084	1977.4	0.1095
BTCAAGGTCA	1	-0.4199	0.9479	1124	0.0998	1822.2	0.1009
HTGCTGAGTCAT	1	-0.4083	0.9556	140	0.0124	232.1	0.0129
GATGACGTCA	1	-0.4077	0.9556	2376	0.211	3838.4	0.2126
AGGCCTRG	1	-0.4	0.9569	1988	0.1766	3215.5	0.1781
GCACAYAGTAGGKCY	1	-0.3867	0.9664	23	0.002	40.7	0.0023
CYTGGCABNSTGCCAR	1	-0.3514	0.9977	468	0.0416	768.9	0.0426
AGGAARCAGCTG	1	-0.3503	0.9977	157	0.0139	262.1	0.0145
GATGACTCAGCA	1	-0.3121	1	170	0.0151	285.2	0.0158
SVYTTCCNGGAARB	1	-0.2689	1	1088	0.0966	1780.8	0.0986
RCAGGATGTGGT	1	-0.2628	1	114	0.0101	195.4	0.0108
NYYTGTTTACHN	1	-0.232	1	1764	0.1567	2878.6	0.1595
GGATGACTCATC	1	-0.2315	1	1785	0.1585	2912	0.1613
DATGASTCAT	1	-0.2184	1	2301	0.2044	3747.5	0.2076
AAAGRGGAAGTG	1	-0.2144	1	567	0.0504	942	0.0522
AAGAACATWHTGTTC	1	-0.2087	1	647	0.0575	1072.1	0.0594
RGRACASNSTGTYCYB	1	-0.1979	1	496	0.044	827.4	0.0458
CTGTTTAC	1	-0.1969	1	4999	0.444	8091.9	0.4483
TTCCKNAGAA	1	-0.1726	1	993	0.0882	1640.7	0.0909
BTCAAGGTCA	1	-0.1597	1	684	0.0607	1139.4	0.0631
WNTGCTGASTCAGCANWTTY	1	-0.1539	1	943	0.0837	1562.2	0.0865
RATGASTCAT	1	-0.1445	1	1997	0.1774	3273.3	0.1813
VAGRACAKWCTGTYC	1	-0.1433	1	576	0.0512	965.5	0.0535
NYTTCCWGGAAR	1	-0.1401	1	1633	0.145	2685.3	0.1488
SCHTGTTTACAT	1	-0.1398	1	2248	0.1996	3680.8	0.2039
GGYAGCAYDTGCTDCCCNNN	1	-0.138	1	8	0.0007	18.6	0.001
BSNTGTTTACWYWGN	1	-0.1284	1	1182	0.105	1956.7	0.1084
CTTTGATGTGSB	1	-0.1272	1	1003	0.0891	1665.5	0.0923
YCTTATCTBN	1	-0.1169	1	2339	0.2077	3834.4	0.2124
VTGACTCATC	1	-0.1148	1	2562	0.2275	4195.7	0.2324
GGGGGAATCCCC	1	-0.1115	1	115	0.0102	206.4	0.0114
AGAAATGACTTCCCT	1	-0.1013	1	7	0.0006	17.6	0.001
VCCACGTG	1	-0.08271	1	837	0.0743	1405.3	0.0778
NRGCCCCRCCCHBNN	1	-0.07243	1	485	0.0431	829.1	0.0459
WGGGGATTTCCC	1	-0.07119	1	855	0.0759	1438.1	0.0797
NGRTGACGTCAY	1	-0.06032	1	1684	0.1496	2795.3	0.1548
DCYAAAAATAGM	1	-0.03185	1	1073	0.0953	1814.5	0.1005
NATGASTCABNN	1	-0.02704	1	1153	0.1024	1949.7	0.108
BSTTCTRGAABVTTCYAGAA	1	-0.02514	1	158	0.014	294.6	0.0163
TYTGACCASWRG	1	-0.02218	1	1525	0.1354	2563.9	0.142
AAACCACARM	1	-0.02084	1	2406	0.2137	4000.6	0.2216
TGCTGAGTCA	1	-0.0199	1	531	0.0472	927.2	0.0514
ATGACGTCATCY	1	-0.01881	1	1094	0.0972	1860.8	0.1031
NNNNNBAGATAWYATCTVHN	1	-0.01513	1	420	0.0373	746	0.0413
ACATGCCCGGGCAT	1	-0.01328	1	20	0.0018	50.8	0.0028
TTCTAGAABNTTCTA	1	-0.01185	1	252	0.0224	463.3	0.0257
AGGTCAAGGTCA	1	-0.009548	1	42	0.0037	94.8	0.0053
GGCCCCGCCCCC	1	-0.00707	1	162	0.0144	312.2	0.0173
NRRTGACGTCAT	1	-0.005135	1	1199	0.1065	2059.9	0.1141
NRAACCRGTTYRAACCRGYT	1	-0.004498	1	247	0.0219	464.5	0.0257
DGTAAACA	1	-0.00303	1	2813	0.2498	4713.5	0.2611
ACWTCAAAGG	1	-0.002902	1	204	0.0181	393.6	0.0218
GATGASTCATCN	1	-0.002592	1	802	0.0712	1411.5	0.0782
NWAACCACADNN	1	-0.002405	1	2112	0.1876	3575.7	0.1981
RCCACGTGGYYN	1	-0.00218	1	1443	0.1282	2478.5	0.1373
BBCTTATCTS	1	-0.001923	1	1660	0.1474	2838.8	0.1573
HTTTCCCASG	1	-0.0019	1	2671	0.2372	4493	0.2489
GNMCAGGTGTGC	1	-0.001531	1	1268	0.1126	2195.2	0.1216
GCTATTTTTAGC	1	-0.000834	1	527	0.0468	962.1	0.0533
GCTGASTCAGCA	1	-0.00043	1	382	0.0339	720	0.0399
NATTTCCNGGAAAT	1	-0.000301	1	457	0.0406	853.3	0.0473
RTTTCTNAGAAA	1	-0.000181	1	457	0.0406	858.1	0.0475
GCTGTGGTTW	1	-0.000153	1	1730	0.1536	2999	0.1661
ATGACGTCATCN	1	-0.000128	1	417	0.037	793	0.0439
GGAAATTCCC	1	-0.000117	1	86	0.0076	199.3	0.011
CGTGGGTGGTCC	1	-9.6e-05	1	179	0.0159	373.6	0.0207
NAGATWNBNATCTNN	1	-4.4e-05	1	190	0.0169	398.5	0.0221
ASWTCAAAGG	1	-4.2e-05	1	642	0.057	1191.7	0.066
AAACYKGTTWDACMRGTTTB	1	-3e-06	1	806	0.0716	1501.1	0.0832
SAGATAAGRV	1	-2e-06	1	1416	0.1258	2538.7	0.1406
KCACGTGMCN	1	-1e-06	1	609	0.0541	1169.9	0.0648
NNNCTTTCCAGGAAA	1	-1e-06	1	1802	0.16	3199.6	0.1772
NABTCCCWDGGGAVH	1	-1e-06	1	1291	0.1147	2342.5	0.1298
DGCACACGTG	1	0	1	2629	0.2335	4576.8	0.2535
CSGTGACGTCAC	1	0	1	736	0.0654	1410.7	0.0781
CTTCCGGGAA	1	0	1	653	0.058	1267.8	0.0702
GCCACACCCA	1	0	1	346	0.0307	727.3	0.0403
GTCCCCWGGGGA	1	0	1	1275	0.1132	2358.9	0.1307
SAAACCACAG	1	0	1	1841	0.1635	3335.7	0.1848
NVCACGTG	1	0	1	4189	0.372	7231.3	0.4006
NWGGGTGTGGCY	1	0	1	204	0.0181	488.8	0.0271
TAATCCCN	1	0	1	8190	0.7274	13633.3	0.7552
AVCAGGAAGT	1	0	1	2175	0.1932	3966.8	0.2197
ACVAGGAAGT	1	0	1	1157	0.1028	2232.3	0.1237
AVCCGGAAGT	1	0	1	721	0.064	1494.3	0.0828
AGAGGAAGTG	1	0	1	962	0.0854	1950.5	0.1081
ACTTCCKGKT	1	0	1	1611	0.1431	3093.5	0.1714
NRYTTCCGGY	1	0	1	1064	0.0945	2146.1	0.1189
SCCTSAGGSCAW	1	0	1	994	0.0883	5230	0.2897
ATGCCCTGAGGC	1	0	1	737	0.0655	4316.9	0.2391
KCACGTGMCN	1	0	1	2536	0.2252	4844.4	0.2684
GNCACGTG	1	0	1	4470	0.397	8437.1	0.4674
GHCACGTG	1	0	1	1167	0.1036	2733.8	0.1514
GCTAATCC	1	0	1	5283	0.4692	9266.2	0.5133
SSGGTCACGTGA	1	0	1	129	0.0115	608.9	0.0337
ANCAGGAAGT	1	0	1	1180	0.1048	2378.7	0.1318
HACTTCCGGY	1	0	1	970	0.0861	1985.9	0.11
ACAGGAAGTG	1	0	1	2614	0.2321	5036.8	0.279
ACAGGAAGTG	1	0	1	1959	0.174	3948.3	0.2187
MACAGGAAGT	1	0	1	617	0.0548	1475.3	0.0817
AACCGGAAGT	1	0	1	483	0.0429	1101	0.061
AACCGGAAGT	1	0	1	2232	0.1982	4300.2	0.2382
NNAYTTCCTGHN	1	0	1	1648	0.1464	3375.6	0.187
ACCGGAAGTG	1	0	1	1796	0.1595	3707.9	0.2054
ATTTCCTGTN	1	0	1	1457	0.1294	2928.4	0.1622
VACAGGAAAT	1	0	1	960	0.0853	2304.9	0.1277
NRYTTCCGGH	1	0	1	2172	0.1929	4213.3	0.2334
RACCGGAAGT	1	0	1	1427	0.1267	3002.4	0.1663
RGGATTAR	1	0	1	3229	0.2868	5983.9	0.3315
RTCATGTGAC	1	0	1	1961	0.1742	5355.5	0.2967
KCCACGTGAC	1	0	1	2278	0.2023	4335.3	0.2402
NYTAATCCYB	1	0	1	2041	0.1813	4298.2	0.2381
RRCATGYCYRGRCATGYYYN	1	0	1	194	0.0172	755.9	0.0419
RRCATGYCYRGRCATGYYYN	1	0	1	194	0.0172	755.9	0.0419
NNDRCATGYCYNRRCATGYH	1	0	1	712	0.0632	1895.1	0.105
NRRRCAWGTCCDGRCATGYY	1	0	1	101	0.009	438.3	0.0243
GKVTCADRTTWC	1	0	1	600	0.0533	1644.8	0.0911
GWAAYHTGAKMC	1	0	1	2227	0.1978	4561.7	0.2527
TGWAAYCTGABACCB	1	0	1	105	0.0093	349.9	0.0194
ASWTCCTGBT	1	0	1	1702	0.1512	3294.4	0.1825
CYRCATTCCA	1	0	1	1786	0.1586	4019	0.2226
CCWGGAATGY	1	0	1	865	0.0768	2290.5	0.1269
TRCATTCCAG	1	0	1	2137	0.1898	4645.9	0.2574
CCWGGAATGY	1	0	1	1500	0.1332	3691.8	0.2045
YCWGGAATGY	1	0	1	1149	0.102	2782.1	0.1541
GTCACGTGACYV	1	0	1	167	0.0148	1047.7	0.058
SGTCACGTGR	1	0	1	827	0.0734	2601.1	0.1441
GTCACGTGGT	1	0	1	615	0.0546	2374.4	0.1315
GGGTTTTGAAGGATGARTAGGAGTT	1	0	1	0	0	0	0
