# Supplementary material for: Analysis of gene network bifurcation during optic cup morphogenesis in zebrafish
Source: Nat Commun. 2021 Jun 23;12:3866. doi: 10.1038/s41467-021-24169-7 (PMC8222258; doi:10.1038/s41467-021-24169-7)
Supplement: Supplementary file 11 — Supplementary Dataset 8 [file 41467_2021_24169_MOESM11_ESM.xlsx]

## Sheet: Hoja1
Consensus	P-value	Log P-value	q-value (Benjamini)	# of Target Sequences with Motif(of 18912)	% of Target Sequences with Motif	# of Background Sequences with Motif(of 10786)	% of Background Sequences with Motif
SCCTSAGGSCAW	1e-1423	-3.277e	0	4851	0.2565	732.4	0.0679
ATGCCCTGAGGC	1e-1315	-3.029e	0	4015	0.2123	538.6	0.0499
RTCATGTGAC	1e-490	-1.129e	0	6011	0.3179	1894.2	0.1756
GTCACGTGGT	1e-480	-1.107e	0	2799	0.148	593.5	0.055
GTCACGTGACYV	1e-420	-9.675e	0	1287	0.0681	163.3	0.0151
SGTCACGTGR	1e-352	-8.113e	0	2940	0.1555	755.1	0.07
SSGGTCACGTGA	1e-153	-3.526e	0	692	0.0366	120.8	0.0112
CCWGGAATGY	1e-148	-3.420e	0	3743	0.1979	1405.9	0.1303
GHCACGTG	1e-146	-3.367e	0	3159	0.1671	1135.5	0.1052
GKVTCADRTTWC	1e-123	-2.847e	0	1813	0.0959	573.2	0.0531
TRCATTCCAG	1e-120	-2.772e	0	4792	0.2534	1992.8	0.1847
CCWGGAATGY	1e-118	-2.728e	0	2380	0.1259	832.4	0.0772
GNCACGTG	1e-116	-2.694e	0	9469	0.5008	4505.8	0.4176
CYRCATTCCA	1e-113	-2.618e	0	4122	0.218	1675.4	0.1553
RRCATGYCYRGRCATGYYYN	1e-105	-2.438e	0	844	0.0446	206.9	0.0192
RRCATGYCYRGRCATGYYYN	1e-105	-2.438e	0	844	0.0446	206.9	0.0192
NNDRCATGYCYNRRCATGYH	1e-104	-2.412e	0	2054	0.1086	711.6	0.066
YCWGGAATGY	1e-95	-2.188e	0	2882	0.1524	1118.6	0.1037
NRRRCAWGTCCDGRCATGYY	1e-79	-1.829e	0	490	0.0259	104.5	0.0097
NYTAATCCYB	1e-79	-1.824e	0	4171	0.2206	1805.6	0.1674
VACAGGAAAT	1e-77	-1.791e	0	2384	0.1261	923.7	0.0856
KCACGTGMCN	1e-69	-1.607e	0	5065	0.2679	2304.4	0.2136
GWAAYHTGAKMC	1e-64	-1.484e	0	4675	0.2472	2122	0.1967
ACCGGAAGTG	1e-57	-1.313e	0	3674	0.1943	1631.6	0.1512
RACCGGAAGT	1e-53	-1.238e	0	3065	0.1621	1332.2	0.1235
ACAGGAAGTG	1e-53	-1.223e	0	4037	0.2135	1835.2	0.1701
KCCACGTGAC	1e-52	-1.205e	0	4812	0.2545	2246.1	0.2082
NNAYTTCCTGHN	1e-51	-1.181e	0	3500	0.1851	1564.1	0.145
MACAGGAAGT	1e-50	-1.171e	0	1620	0.0857	629.4	0.0583
ACAGGAAGTG	1e-49	-1.143e	0	5191	0.2745	2461.9	0.2282
NRYTTCCGGH	1e-44	-1.032e	0	4259	0.2252	1990	0.1844
ATTTCCTGTN	1e-39	-9.053e	0	3094	0.1636	1405.6	0.1303
AACCGGAAGT	1e-39	-9.052e	0	4433	0.2344	2109.5	0.1955
AACCGGAAGT	1e-36	-8.419e	0	1128	0.0597	434.8	0.0403
RGGATTAR	1e-36	-8.320e	0	5989	0.3167	2968.6	0.2751
ANCAGGAAGT	1e-36	-8.309e	0	2507	0.1326	1117.9	0.1036
GCTAATCC	1e-35	-8.278e	0	9419	0.4981	4881.9	0.4525
TGWAAYCTGABACCB	1e-33	-7.805e	0	367	0.0194	103.4	0.0096
ASWTCCTGBT	1e-31	-7.361e	0	3447	0.1823	1625.1	0.1506
NRYTTCCGGY	1e-28	-6.604e	0	2089	0.1105	935.3	0.0867
HACTTCCGGY	1e-28	-6.585e	0	1941	0.1026	860.9	0.0798
ACVAGGAAGT	1e-26	-6.145e	0	2332	0.1233	1070	0.0992
ACTTCCKGKT	1e-26	-6.086e	0	3174	0.1679	1511.5	0.1401
NWGGGTGTGGCY	1e-25	-5.873e	0	507	0.0268	175.5	0.0163
NVCACGTG	1e-25	-5.812e	0	8030	0.4247	4179.9	0.3874
AVCCGGAAGT	1e-23	-5.380e	0	1477	0.0781	647.9	0.0601
AGAGGAAGTG	1e-22	-5.193e	0	2032	0.1075	934.6	0.0866
AVCAGGAAGT	1e-22	-5.153e	0	4087	0.2161	2025.1	0.1877
GCCACACCCA	1e-21	-4.859e	0	709	0.0375	278.3	0.0258
KCACGTGMCN	1e-19	-4.413e	0	1262	0.0667	556.8	0.0516
TAATCCCN	1e-17	-4.140e	0	13956	0.7381	7655	0.7095
DGCACACGTG	1e-16	-3.913e	0	5177	0.2738	2663	0.2468
CSGTGACGTCAC	1e-14	-3.315e	0	1520	0.0804	711.2	0.0659
SAAACCACAG	1e-13	-3.101e	0	3637	0.1923	1850.2	0.1715
NAGATWNBNATCTNN	1e-12	-2.831e	0	466	0.0246	188.7	0.0175
SAGATAAGRV	1e-11	-2.763e	0	2724	0.1441	1367.1	0.1267
GTCCCCWGGGGA	1e-11	-2.763e	0	2010	0.1063	984.7	0.0913
ATGACGTCATCN	1e-11	-2.559e	0	907	0.048	412.7	0.0383
DGTAAACA	1e-10	-2.512e	0	5328	0.2818	2808.1	0.2603
CTTCCGGGAA	1e-10	-2.371e	0	1256	0.0664	597.5	0.0554
AAACYKGTTWDACMRGTTTB	1e-08	-2.063e	0	1638	0.0866	808.1	0.0749
NWAACCACADNN	1e-08	-1.910e	0	4072	0.2153	2142	0.1985
ASWTCAAAGG	1e-08	-1.844e	0	1224	0.0647	595.5	0.0552
RCCACGTGGYYN	1e-07	-1.821e	0	2699	0.1427	1391.1	0.1289
GCTGASTCAGCA	1e-07	-1.745e	0	828	0.0438	390.2	0.0362
GCTGTGGTTW	1e-07	-1.744e	0	3381	0.1788	1769.6	0.164
NNNCTTTCCAGGAAA	1e-07	-1.706e	0	3185	0.1684	1663.5	0.1542
NRGCCCCRCCCHBNN	1e-07	-1.667e	0	724	0.0383	338.4	0.0314
BBCTTATCTS	1e-06	-1.555e	0	3071	0.1624	1608.5	0.1491
HTTTCCCASG	1e-06	-1.393e	0	4507	0.2384	2414.1	0.2238
GGAAATTCCC	1e-05	-1.277e	0	189	0.01	76.8	0.0071
NRRTGACGTCAT	1e-05	-1.239e	0	2368	0.1252	1238.4	0.1148
NABTCCCWDGGGAVH	1e-05	-1.217e	0	2096	0.1108	1090.8	0.1011
NYYTGTTTACHN	0.0001	-1.145e	0.0001	3285	0.1737	1750.9	0.1623
ATGACGTCATCY	0.0001	-1.141e	0.0001	2160	0.1142	1129.1	0.1046
ACWTCAAAGG	0.0001	-1.121e	0.0001	412	0.0218	190.1	0.0176
ACATGCCCGGGCAT	0.0001	-1.094e	0.0001	48	0.0025	14.3	0.0013
NNNNNBAGATAWYATCTVHN	0.0001	-1.030e	0.0002	901	0.0476	450.2	0.0417
CTGTTTAC	0.0001	-1.029e	0.0002	8849	0.468	4893.9	0.4536
VCCACGTG	0.0001	-9.873e	0.0003	1405	0.0743	724.9	0.0672
GCTATTTTTAGC	0.0001	-9.811e	0.0003	1000	0.0529	505.3	0.0468
TYTGACCASWRG	0.0001	-9.743e	0.0003	2762	0.1461	1472	0.1364
SCHTGTTTACAT	0.0001	-9.583e	0.0003	4067	0.2151	2199.9	0.2039
DGGGYGKGGC	0.0001	-9.562e	0.0003	2094	0.1107	1103.1	0.1022
GGCCCCGCCCCC	0.0001	-9.286e	0.0005	245	0.013	109.9	0.0102
AGGTCAAGGTCA	0.001	-8.669e	0.0008	96	0.0051	37.4	0.0035
YCTTATCTBN	0.001	-8.104e	0.0014	4149	0.2194	2257.3	0.2092
NATTTCCNGGAAAT	0.001	-7.669e	0.0022	902	0.0477	461.1	0.0427
NGRTGACGTCAY	0.001	-7.506e	0.0026	3175	0.1679	1717.1	0.1591
CGTGGGTGGTCC	0.001	-7.374e	0.0029	359	0.019	172.6	0.016
ATTGCGCAAC	0.001	-7.163e	0.0035	3474	0.1837	1887.3	0.1749
RTTTCTNAGAAA	0.001	-7.019e	0.004	904	0.0478	465.6	0.0432
VTTACGTAAYNNNNN	0.01	-6.611e	0.006	4123	0.218	2256.1	0.2091
BSTTCTRGAABVTTCYAGAA	0.01	-6.406e	0.0073	310	0.0164	149.6	0.0139
MKGGGYGTGGCC	0.01	-5.802e	0.0132	1703	0.0901	911.7	0.0845
NRAACCRGTTYRAACCRGYT	0.01	-5.702e	0.0144	479	0.0253	241.2	0.0224
AAACCACARM	0.01	-4.993e	0.029	4336	0.2293	2393.7	0.2219
CTTTGATGTGSB	0.01	-4.944e	0.0301	1812	0.0958	978.6	0.0907
WWATRTAAACAN	0.01	-4.901e	0.0311	5718	0.3024	3175.5	0.2943
AGAAATGACTTCCCT	0.01	-4.741e	0.0361	17	0.0009	5.7	0.0005
AACATCTGGA	0.01	-4.680e	0.038	2172	0.1149	1181.7	0.1095
BSNTGTTTACWYWGN	0.1	-4.246e	0.0581	2163	0.1144	1180.9	0.1095
AGGAARCAGCTG	0.1	-4.052e	0.0699	283	0.015	142.2	0.0132
GCACAYAGTAGGKCY	0.1	-3.836e	0.0859	48	0.0025	20.9	0.0019
TGCTGAGTCA	0.1	-3.672e	0.1003	1087	0.0575	585.3	0.0542
RACTACAATTCCCAGAAKGC	0.1	-3.671e	0.1003	101	0.0053	47	0.0044
TTCTAGAABNTTCTA	0.1	-3.563e	0.1097	473	0.025	247.8	0.023
BTCAAGGTCA	0.1	-3.421e	0.1252	1177	0.0622	637.6	0.0591
CYTGGCABNSTGCCAR	0.1	-3.160e	0.1612	743	0.0393	398.4	0.0369
AAGAACATWHTGTTC	0.1	-3.153e	0.1612	1259	0.0666	685.4	0.0635
GATGACGTCA	0.1	-3.064e	0.1741	4234	0.2239	2361.3	0.2189
VAGRACAKWCTGTYC	0.1	-2.735e	0.2399	1100	0.0582	600.4	0.0556
NVWTGTTTAC	0.1	-2.734e	0.2399	6563	0.3471	3688.8	0.3419
GNMCAGGTGTGC	0.1	-2.651e	0.2564	2226	0.1177	1233.6	0.1143
AGATAASR	0.1	-2.517e	0.2906	6348	0.3357	3570.1	0.3309
AAAGRGGAAGTG	0.1	-2.470e	0.3019	999	0.0528	546.2	0.0506
AGGTGTGAAM	0.1	-2.353e	0.3366	5362	0.2836	3013.1	0.2793
RGRACASNSTGTYCYB	0.1	-2.344e	0.3367	920	0.0487	503.1	0.0466
DCYAAAAATAGM	0.1	-2.330e	0.3385	1844	0.0975	1022.5	0.0948
GGYAGCAYDTGCTDCCCNNN	1	-2.150e	0.4017	17	0.0009	7	0.0007
GTCWGCTGTYYCTCT	1	-2.112e	0.414	551	0.0291	299.7	0.0278
GATGASTCATCN	1	-2.007e	0.4563	1682	0.089	935.7	0.0867
VTGACTCATC	1	-1.800e	0.5561	4875	0.2578	2748.7	0.2548
RACTACAACTCCCAGVAKGC	1	-1.756e	0.5765	43	0.0023	21.1	0.002
NYTTCCWGGAAR	1	-1.747e	0.5775	2824	0.1493	1585.2	0.1469
NBWGATAAGR	1	-1.680e	0.6126	4666	0.2468	2633	0.244
VAGRACAKNCTGTBC	1	-1.626e	0.6411	9022	0.4771	5114.3	0.474
WWTRTAAACAVG	1	-1.569e	0.6734	5108	0.2701	2887	0.2676
YTAATTRAWWCCAGATGT	1	-1.542e	0.6868	1038	0.0549	578.5	0.0536
ATTTCCCAGVAKSCY	1	-1.517e	0.6986	1188	0.0628	663.2	0.0615
VRCCACGTGG	1	-1.483e	0.7176	2173	0.1149	1221.9	0.1133
TWGHWACAWTGTWDC	1	-1.477e	0.7176	916	0.0484	510.2	0.0473
WGGGGATTTCCC	1	-1.349e	0.8078	1318	0.0697	739.8	0.0686
GGGGGAATCCCC	1	-1.347e	0.8078	150	0.0079	81.8	0.0076
NATGASTCABNN	1	-1.260e	0.8697	2315	0.1224	1306.6	0.1211
GARTGGTCATCGCCC	1	-1.230e	0.8899	190	0.01	105	0.0097
RATGASTCAT	1	-1.198e	0.9118	3834	0.2028	2171.7	0.2013
WNTGCTGASTCAGCANWTTY	1	-1.150e	0.9498	1765	0.0933	996.2	0.0923
GGATGACTCATC	1	-1.146e	0.9498	3429	0.1813	1942.7	0.1801
WDNCTGGGCA	1	-1.121e	0.9641	2445	0.1293	1383.6	0.1282
AGATSTNDNNDSAGATAASN	1	-1.089e	0.988	403	0.0213	225.6	0.0209
GATGACTCAGCA	1	-1.031e	1	340	0.018	190.5	0.0177
GAAASYGAAASY	1	-1.004e	1	412	0.0218	231.9	0.0215
RCAGGATGTGGT	1	-0.9951	1	180	0.0095	100.1	0.0093
HTGCTGAGTCAT	1	-0.904	1	283	0.015	159.5	0.0148
ACTYKNATTCGTGNTACTTC	1	-0.8843	1	205	0.0108	115.2	0.0107
SVYTTCCNGGAARB	1	-0.8765	1	1851	0.0979	1052	0.0975
YDGHTACAWTGTADC	1	-0.8641	1	747	0.0395	423.4	0.0392
CCTTTGATST	1	-0.8531	1	3198	0.1691	1819.7	0.1687
AGATGKDGAGATAAG	1	-0.8167	1	489	0.0259	277.9	0.0258
ACTTTCGTTTCT	1	-0.6751	1	37	0.002	21.1	0.002
DATGASTCAT	1	-0.6276	1	4356	0.2304	2488.7	0.2307
ACTGAAACCA	1	-0.5844	1	2001	0.1058	1145.2	0.1061
CTGCGCATGCGC	1	-0.4818	1	118	0.0062	69.5	0.0064
CGGTCACSCCAC	1	-0.481	1	488	0.0258	282.8	0.0262
CYTGTTTACWYW	1	-0.4719	1	4936	0.261	2828	0.2621
BTCAAGGTCA	1	-0.459	1	1909	0.101	1097.5	0.1017
GAGCCTGGTACTGWGCCTGR	1	-0.4374	1	436	0.0231	253.6	0.0235
GGTTAAWCATTAA	1	-0.4211	1	684	0.0362	396.4	0.0367
ACTACAATTCCC	1	-0.4134	1	146	0.0077	86.4	0.008
TGGTACATTCCA	1	-0.4065	1	1326	0.0701	765.3	0.0709
AGGCCTRG	1	-0.3892	1	2969	0.157	1707.9	0.1583
AWWWTGCTGAGTCAT	1	-0.2996	1	351	0.0186	207.3	0.0192
ATTCTCGCGAGA	1	-0.2987	1	12	0.0006	8.9	0.0008
NGYCATAAAWCH	1	-0.2837	1	4912	0.2598	2826.4	0.262
BCWGATTCAATCAAN	1	-0.2741	1	28	0.0015	18.8	0.0017
CYAAAAATAG	1	-0.2133	1	1543	0.0816	899.7	0.0834
CTTTCANTATGACTV	1	-0.2123	1	684	0.0362	403.2	0.0374
DATGASTCATHN	1	-0.2102	1	4537	0.2399	2618.6	0.2427
TTCCKNAGAA	1	-0.2026	1	1731	0.0915	1008.4	0.0935
NRGVACABNVTGTYCY	1	-0.1769	1	504	0.0267	300.3	0.0278
GRTGMTRGAGCC	1	-0.1499	1	1348	0.0713	791.3	0.0733
ATGAATATTCATGAG	1	-0.1287	1	56	0.003	37.8	0.0035
MTGATGCAAT	1	-0.1253	1	1789	0.0946	1048.1	0.0971
CAAGATGGCGGC	1	-0.116	1	163	0.0086	102.4	0.0095
ABTTCYYRRGAA	1	-0.1148	1	1678	0.0887	985.7	0.0914
TRTTTACTTW	1	-0.1139	1	5772	0.3053	3338.3	0.3094
SARTGGAAAAWRTGAGTCAB	1	-0.1092	1	758	0.0401	452.7	0.042
ANTTMRCASBNNNGTGYKAAN	1	-0.0943	1	1489	0.0787	878.9	0.0815
AGGTGTGAAA	1	-0.07083	1	4928	0.2606	2863.5	0.2654
RGGTTACTANAGGTCA	1	-0.06567	1	291	0.0154	181.9	0.0169
WAAGTAAACA	1	-0.05661	1	5683	0.3005	3300.9	0.3059
TTSGCGCGAAAA	1	-0.05159	1	94	0.005	63.1	0.0058
TGCTGACTCA	1	-0.04856	1	3849	0.2036	2249.2	0.2085
CCTTTTAWAGSC	1	-0.04843	1	6158	0.3257	3575.3	0.3314
VDTTTCCCGCCA	1	-0.0453	1	152	0.008	99.8	0.0092
GAAAGTGAAAGT	1	-0.04439	1	620	0.0328	378.5	0.0351
GTCACGCTCSCTGM	1	-0.04043	1	401	0.0212	249.7	0.0231
GCCACRCCCACY	1	-0.03487	1	553	0.0292	340.7	0.0316
CRGCTGBNGNSNNSAGATAA	1	-0.03463	1	558	0.0295	344	0.0319
RGGTCADNNAGAGGTCAV	1	-0.03454	1	157	0.0083	103.7	0.0096
NNTGTGGATTSS	1	-0.02585	1	3504	0.1853	2059.6	0.1909
MACCTTCYATGGCTCCCTAKTGCCY	1	-0.02537	1	4	0.0002	6	0.0006
NNATGASTCATH	1	-0.02373	1	3965	0.2097	2326.1	0.2156
TTTTATKRGG	1	-0.02287	1	5351	0.283	3124.6	0.2896
DRTGTTGCAA	1	-0.02037	1	3639	0.1924	2140.1	0.1984
GGAAGTGAAAST	1	-0.01811	1	656	0.0347	405.8	0.0376
DGTCCCYRGGGA	1	-0.009401	1	295	0.0156	192.9	0.0179
GGTCACCTGAGGTCA	1	-0.008692	1	1717	0.0908	1034.2	0.0959
GYCATCMATCAT	1	-0.008126	1	776	0.041	481.6	0.0446
WNTGTTTRYTTTGGCA	1	-0.007605	1	274	0.0145	180.4	0.0167
RTTATGYAAB	1	-0.007523	1	4380	0.2316	2580.3	0.2392
TTAACCCTTTVNKKN	1	-0.007051	1	1257	0.0665	766.3	0.071
CTGGCAGSCTGCCA	1	-0.006645	1	774	0.0409	481.7	0.0446
NGNTCTAGAACCNGV	1	-0.006062	1	669	0.0354	420	0.0389
YTKGATAHAGTATTCTWGGTNGGCA	1	-0.005435	1	272	0.0144	180.6	0.0167
ACCRTGACTAATTNN	1	-0.005174	1	1396	0.0738	850.9	0.0789
AGTTTCASTTTC	1	-0.003778	1	223	0.0118	151.2	0.014
WAAGTAAACA	1	-0.002991	1	6806	0.3599	3987.6	0.3696
GNCTGTASTRNTGBCTCHTT	1	-0.002755	1	106	0.0056	78.8	0.0073
TGACANARRCCAGRC	1	-0.002465	1	1843	0.0975	1118.4	0.1037
AGTTTCAKTTTC	1	-0.002426	1	1138	0.0602	703.8	0.0652
VCAKCTGGNNNCCAGMTGBN	1	-0.002307	1	437	0.0231	284.8	0.0264
TGCAGTTCCMVNWRTGGCCA	1	-0.002259	1	38	0.002	33.7	0.0031
AGGCCTAG	1	-0.002201	1	3820	0.202	2270	0.2104
GGGGCTYGKCTGGGA	1	-0.00081	1	230	0.0122	160.1	0.0148
AWWNTGCTGAGTCAT	1	-0.000808	1	383	0.0203	255.4	0.0237
CAAGGHCANV	1	-0.00068	1	1174	0.0621	732.9	0.0679
CARRGKBCAAAGTYCA	1	-0.000656	1	1937	0.1024	1183	0.1097
AAGGKGRCGCAGGCA	1	-0.000642	1	138	0.0073	102.9	0.0095
AGGTCAAGGTCA	1	-0.000544	1	276	0.0146	190	0.0176
AAGGTGTKAA	1	-0.000502	1	7157	0.3785	4209.6	0.3902
ATTGCATCAT	1	-0.000384	1	1362	0.072	847.1	0.0785
RTCACSCCAY	1	-0.000337	1	815	0.0431	521.9	0.0484
GGTCANYTGAGGWCA	1	-0.000328	1	1315	0.0695	820	0.076
GAGSCCGAGC	1	-0.000323	1	407	0.0215	273.2	0.0253
CAAAGGTCAG	1	-0.000214	1	7192	0.3803	4238.7	0.3929
GGTGYTGACAGS	1	-0.000199	1	1228	0.0649	771.2	0.0715
NGCGTGGGCGGR	1	-0.000181	1	370	0.0196	252	0.0234
GGCCATAAATCA	1	-0.000114	1	3173	0.1678	1920.5	0.178
NNNVCTGWGYAAACASN	1	-5.8e-05	1	6210	0.3284	3686.9	0.3417
GKBCARAGGTCA	1	-5.1e-05	1	6479	0.3426	3842.2	0.3561
VVCCACGTGG	1	-4.6e-05	1	1401	0.0741	882.1	0.0818
GTTAATNATTAA	1	-4.1e-05	1	841	0.0445	546.9	0.0507
CCATATATGGNM	1	-3.9e-05	1	986	0.0521	634.7	0.0588
NTNATGCAAYMNNHTGMAAY	1	-2.1e-05	1	596	0.0315	399.1	0.037
ATGAATWATTCATGA	1	-1.9e-05	1	145	0.0077	114.9	0.0107
GGMGCTGTCCATGGTGCTGA	1	-7e-06	1	5	0.0003	12.7	0.0012
GYMATAAAAH	1	-5e-06	1	3551	0.1878	2163.2	0.2005
ATTTTCCATT	1	-5e-06	1	3483	0.1842	2124.3	0.1969
RGGTCTCTAACY	1	-3e-06	1	809	0.0428	537.2	0.0498
AGTAAACAAAAAAGAACAND	1	-2e-06	1	325	0.0172	236.2	0.0219
GRAASTGAAAST	1	-1e-06	1	1276	0.0675	825.1	0.0765
WAVTCACCMTAASYDAAAAG	1	-1e-06	1	1986	0.105	1251.3	0.116
GTRGGTCASTGGGTCA	1	-1e-06	1	501	0.0265	352	0.0326
ATGAATATTC	1	-0.000e	1	549	0.029	382.9	0.0355
VAGGTCACNSTGACC	1	-0.000e	1	914	0.0483	608.3	0.0564
HWWGTCAGCAWWTTT	1	-0.000e	1	1527	0.0808	980.9	0.0909
GCAACAGGTG	1	-0.000e	1	1033	0.0546	685.1	0.0635
YGGCCCCGCCCC	1	-0.000e	1	2192	0.1159	1384.1	0.1283
ADGGYAGYAGCATCT	1	-0.000e	1	1157	0.0612	767.3	0.0711
NAHCAGCTGD	1	-0.000e	1	5015	0.2652	3054.2	0.2831
AAGCACTTAA	1	-0.000e	1	8872	0.4692	5279	0.4893
STGCGCATGCGC	1	-0.000e	1	463	0.0245	338.3	0.0314
VCAGGTRDRY	1	-0.000e	1	3609	0.1909	2239	0.2075
GTGGGCCCCA	1	-0.000e	1	110	0.0058	103.7	0.0096
CWGGCGGGAA	1	-0.000e	1	283	0.015	222.3	0.0206
GGVTCTCGCGAGAAC	1	-0.000e	1	39	0.0021	49.4	0.0046
CCTCATGGTGYCYTWYTCCCTTGTG	1	-0.000e	1	66	0.0035	71.4	0.0066
TTGAMCTTTG	1	-0.000e	1	10062	0.5321	5969.3	0.5533
SRGTTTCAAA	1	-0.000e	1	2291	0.1212	1462.9	0.1356
DAGGTGTBAA	1	-0.000e	1	3873	0.2048	2402.4	0.2227
AGGVNCCTTTGT	1	-0.000e	1	4800	0.2538	2947.3	0.2732
TACGTGCV	1	-0.000e	1	1006	0.0532	687.8	0.0637
GCTATTTTTGGM	1	-0.000e	1	3410	0.1803	2134.9	0.1979
VNAGGKCAAAGGTCA	1	-0.000e	1	4122	0.218	2555	0.2368
MAATCACTGC	1	-0.000e	1	3201	0.1693	2018.3	0.1871
GAGGTCAAAGGTCA	1	-0.000e	1	1063	0.0562	730.4	0.0677
YATGCATATRCATRT	1	-0.000e	1	635	0.0336	461.5	0.0428
TGTTKCCTAGCAACM	1	-0.000e	1	2306	0.122	1488.3	0.1379
TTCAAAWTAAAAGTC	1	-0.000e	1	999	0.0528	691.9	0.0641
AGGTGHCAGACA	1	-0.000e	1	852	0.0451	599.9	0.0556
NRBCARRGGTCA	1	-0.000e	1	6123	0.3238	3736.9	0.3464
KTGACCTTGA	1	-0.000e	1	2780	0.147	1774.2	0.1644
TAATCHGATTAC	1	-0.000e	1	180	0.0095	162.2	0.015
YCCDNTCCAGGTTTT	1	-0.000e	1	2764	0.1462	1771.7	0.1642
NTAATTDGCYAATTANNWWD	1	-0.000e	1	83	0.0044	93	0.0086
TAGGGCAAAGGTCA	1	-0.000e	1	3722	0.1968	2348.1	0.2176
AGGTGTCA	1	-0.000e	1	10167	0.5377	6075.2	0.5631
AGRGGTCA	1	-0.000e	1	7562	0.3999	4592.3	0.4256
SCCTAGCAACAG	1	-0.000e	1	894	0.0473	639.6	0.0593
TRAGGTCA	1	-0.000e	1	12384	0.6549	7340	0.6803
TGGAACAGMA	1	-0.000e	1	2135	0.1129	1413.8	0.131
TGATKGATGR	1	-0.000e	1	1900	0.1005	1270.1	0.1177
GSCTGTCACTCA	1	-0.000e	1	482	0.0255	379.9	0.0352
ARGAGGMCAAAATGW	1	-0.000e	1	519	0.0274	404.8	0.0375
NAACAGCTGG	1	-0.000e	1	3586	0.1896	2290.9	0.2123
ATGCATAATTCA	1	-0.000e	1	1944	0.1028	1304	0.1209
TAATCAATTA	1	-0.000e	1	498	0.0263	394.1	0.0365
ARAGGTCANWGAGTTCANNN	1	-0.000e	1	862	0.0456	633.4	0.0587
NWTAAYCYAATCAWN	1	-0.000e	1	198	0.0105	189.1	0.0175
BAACAGCTGT	1	-0.000e	1	2845	0.1505	1857.9	0.1722
SMCAGTCWGAKGGAGGAGGC	1	-0.000e	1	152	0.008	156	0.0145
CCAGGAACAG	1	-0.000e	1	10569	0.5589	6346.4	0.5882
TGACCTTTGCCCCA	1	-0.000e	1	3415	0.1806	2202.4	0.2041
TBGCACGCAA	1	0.000e	1	4098	0.2167	2626.3	0.2434
NNVVCAGCTGBN	1	0.000e	1	4478	0.2368	3241.9	0.3005
VNRVCAGCTGGY	1	0.000e	1	3797	0.2008	2758.6	0.2557
TTRAGTGSYK	1	0.000e	1	7905	0.4181	4984.3	0.462
AAACMATTAN	1	0.000e	1	2496	0.132	1936.2	0.1795
NHAACBGYYV	1	0.000e	1	7030	0.3718	4377.6	0.4057
CNNBRGCGCCCCCTGSTGGC	1	0.000e	1	240	0.0127	376.8	0.0349
TATGCWAATBAV	1	0.000e	1	1641	0.0868	1366.6	0.1267
NAGTTTCABTHTGACTNW	1	0.000e	1	2609	0.138	1735.3	0.1608
AYAGTGCCMYCTRGTGGCCA	1	0.000e	1	231	0.0122	394.3	0.0365
TATCGATNAN	1	0.000e	1	3603	0.1905	2758.3	0.2557
HNRAATCAAT	1	0.000e	1	2594	0.1372	1906.2	0.1767
NDGTAATTAC	1	0.000e	1	3367	0.1781	3702.7	0.3432
DNRCAGCTGY	1	0.000e	1	3836	0.2029	2662	0.2467
BTKGGCGGGAAA	1	0.000e	1	831	0.0439	695	0.0644
GGCGGGAAAH	1	0.000e	1	914	0.0483	719.1	0.0666
GGCGGGAARN	1	0.000e	1	792	0.0419	699.2	0.0648
NVCACCTGBN	1	0.000e	1	2970	0.1571	1975.5	0.1831
TGCGTGGGYG	1	0.000e	1	1958	0.1035	1567.2	0.1453
ATTAACACCT	1	0.000e	1	9143	0.4835	5572.2	0.5165
CACAGCAGGGGG	1	0.000e	1	1668	0.0882	1600.8	0.1484
AGGTCANTGACCTB	1	0.000e	1	1164	0.0616	905.2	0.0839
CTCCCTGGGAGGCCN	1	0.000e	1	2458	0.13	1822.3	0.1689
VCAGCTGBNN	1	0.000e	1	5047	0.2669	3469.8	0.3216
TGCCAGCB	1	0.000e	1	4392	0.2323	3284.4	0.3044
RTACGTGC	1	0.000e	1	5333	0.282	3435	0.3184
GCACGTACCC	1	0.000e	1	1582	0.0837	1100	0.102
TWVGGTCCGC	1	0.000e	1	444	0.0235	379.3	0.0352
NTATYGATCH	1	0.000e	1	3096	0.1637	2260.8	0.2095
GGYAATGAAA	1	0.000e	1	2748	0.1453	2104.8	0.1951
TTTTATGGCM	1	0.000e	1	10435	0.5519	6629.7	0.6145
CYHATAAAAN	1	0.000e	1	10824	0.5724	6756	0.6262
RGCAATNAAA	1	0.000e	1	11058	0.5848	7278.2	0.6746
TGATTRATGGCY	1	0.000e	1	1384	0.0732	1005.3	0.0932
GGCMATGAAA	1	0.000e	1	5403	0.2857	3606.7	0.3343
VGCCATAAAA	1	0.000e	1	10624	0.5618	6698.4	0.6208
HDGYAATGAAAN	1	0.000e	1	8340	0.4411	5505.8	0.5103
NCYAATAAAA	1	0.000e	1	7550	0.3993	5259.9	0.4875
CTAATKGV	1	0.000e	1	7977	0.4219	6501.1	0.6026
GGGGGTGTGTCC	1	0.000e	1	4983	0.2635	3218.4	0.2983
RGKGGGCGKGGC	1	0.000e	1	2913	0.1541	2271.8	0.2106
NNYTAATTAR	1	0.000e	1	5391	0.2851	5646.3	0.5233
TAATTAGN	1	0.000e	1	5351	0.283	5727.6	0.5309
ADBTAATTAR	1	0.000e	1	8059	0.4262	6980.3	0.647
SSCMATWAAA	1	0.000e	1	3268	0.1728	2567	0.2379
AAGACCCYYN	1	0.000e	1	2642	0.1397	2194.6	0.2034
GGGGGGGG	1	0.000e	1	1589	0.084	1819.5	0.1686
VGCTGWCAVB	1	0.000e	1	7775	0.4112	5306.4	0.4918
TGGCAGTTGG	1	0.000e	1	6467	0.342	4111.5	0.3811
GGCVGTTR	1	0.000e	1	7199	0.3807	4568.5	0.4234
RRCAGCTGYTSY	1	0.000e	1	2818	0.149	1875.7	0.1739
AACAGCTG	1	0.000e	1	3729	0.1972	2467.4	0.2287
RGCCATTAAC	1	0.000e	1	14359	0.7594	9155.6	0.8486
GCCATCTGTT	1	0.000e	1	2700	0.1428	2099.7	0.1946
ACCATCTGTT	1	0.000e	1	6001	0.3174	4047.8	0.3752
YTGCCAAG	1	0.000e	1	4258	0.2252	2750.5	0.2549
RGCCAATSRG	1	0.000e	1	3757	0.1987	2545.1	0.2359
RSCACTYRAG	1	0.000e	1	9794	0.518	5970.9	0.5534
BTBRAGTGSN	1	0.000e	1	7348	0.3886	4717.6	0.4373
RRSCACTYAA	1	0.000e	1	8339	0.441	5253.8	0.487
GKTAATGR	1	0.000e	1	11711	0.6193	8514.2	0.7891
TGACCTTTNCNT	1	0.000e	1	1309	0.0692	940.2	0.0871
ATATGCAAAT	1	0.000e	1	1310	0.0693	951.2	0.0882
ATTTGCATAW	1	0.000e	1	2554	0.1351	1889.4	0.1751
CCATTGTATGCAAAT	1	0.000e	1	870	0.046	648.5	0.0601
ATTTGCATAACAATG	1	0.000e	1	800	0.0423	756.4	0.0701
WATGCAAATGAG	1	0.000e	1	2140	0.1132	1835.3	0.1701
ATGCATWATGCATRW	1	0.000e	1	3980	0.2105	2591.3	0.2402
RCCATMTGTT	1	0.000e	1	7211	0.3814	4762.3	0.4414
GCAGCCAAGCRTGACH	1	0.000e	1	1186	0.0627	1238.3	0.1148
NGTGTTCAVTSAAGCGKAAA	1	0.000e	1	476	0.0252	866.3	0.0803
GTCATGCHTGRCTGS	1	0.000e	1	732	0.0387	849.2	0.0787
RTGATTKATRGN	1	0.000e	1	5397	0.2854	3409.9	0.3161
SCTGTCAMTCAN	1	0.000e	1	1405	0.0743	1086.3	0.1007
YCATYAATCA	1	0.000e	1	5876	0.3108	4018	0.3724
YTAATYNRATTA	1	0.000e	1	1934	0.1023	1715.8	0.159
TTAATTNAATTA	1	0.000e	1	941	0.0498	1043	0.0967
ATGMATATDC	1	0.000e	1	5184	0.2742	3397.1	0.3149
SCTGTCAVTCAV	1	0.000e	1	1246	0.0659	983.5	0.0912
ACTTTCACTTTC	1	0.000e	1	2646	0.1399	1752.6	0.1624
NTAATBNAATTA	1	0.000e	1	2943	0.1556	2511.9	0.2328
ACAGCTGTTN	1	0.000e	1	8290	0.4384	5261.3	0.4876
MGGAAGTGAAAC	1	0.000e	1	4488	0.2373	2857.6	0.2649
GGGRAARRGRMCAGMTG	1	0.000e	1	798	0.0422	609.7	0.0565
KGTTGCCATGGCAA	1	0.000e	1	568	0.03	487.1	0.0452
GTTGCCATGGCAACM	1	0.000e	1	314	0.0166	341.6	0.0317
CGGTTGCCATGGCAAC	1	0.000e	1	305	0.0161	310.3	0.0288
AAWCTAGGTCARDNN	1	0.000e	1	549	0.029	851.7	0.0789
AAYTAGGTCA	1	0.000e	1	541	0.0286	921.5	0.0854
WAABTAGGTCAV	1	0.000e	1	400	0.0212	735.6	0.0682
AAYTAGGTCA	1	0.000e	1	541	0.0286	921.5	0.0854
AVCAGCTG	1	0.000e	1	14357	0.7593	8546.1	0.7921
CTGTCTGG	1	0.000e	1	6723	0.3555	4325.8	0.4009
TWGTCTGV	1	0.000e	1	10130	0.5357	6277.9	0.5819
VBSYGTCTGG	1	0.000e	1	7231	0.3824	4591.9	0.4256
SNGCACCTGCHS	1	0.000e	1	1066	0.0564	968.6	0.0898
CCWTTGTYYB	1	0.000e	1	8383	0.4433	6090.7	0.5645
RAACAATGGN	1	0.000e	1	5808	0.3072	4726.6	0.4381
CCATTGTTYB	1	0.000e	1	4211	0.2227	3583.4	0.3321
BCCATTGTTC	1	0.000e	1	4773	0.2524	4275	0.3962
CCWTTGTY	1	0.000e	1	8521	0.4506	6558.8	0.6079
YCTTTGTTCC	1	0.000e	1	4665	0.2467	3504.1	0.3248
CCATTGTTNY	1	0.000e	1	7991	0.4226	5997	0.5558
RGKGGGCGGAGC	1	0.000e	1	1525	0.0806	1120.7	0.1039
VCAGCTGYTG	1	0.000e	1	3219	0.1702	2238.3	0.2075
SMCATCTGKH	1	0.000e	1	5721	0.3026	3847.5	0.3566
YTGWCADY	1	0.000e	1	13280	0.7023	8094	0.7502
TGTCANYT	1	0.000e	1	13351	0.7061	8143.1	0.7548
MCTCCCMCRCAB	1	0.000e	1	1420	0.0751	1174.4	0.1089
GGTTGCCATGGCAA	1	0.000e	1	388	0.0205	346.4	0.0321
HAWGRGGCCM	1	0.000e	1	6184	0.327	4297.9	0.3984
CCCCTCCCCCAC	1	0.000e	1	177	0.0094	318.9	0.0296
GGGTTTTGAAGGATGARTAGGAGTT	1	0.000e	1	0	0	0	0
GGCCYCCTGCTGDGH	1	0.000e	1	1380	0.073	1515.3	0.1404
CCTGCTGAGH	1	0.000e	1	3453	0.1826	2542.7	0.2357
CVGTSCTCCC	1	0.000e	1	4446	0.2351	3359	0.3113
RGGGCACTAACY	1	0.000e	1	2079	0.1099	1555.6	0.1442
TGGGGAAGGGCM	1	0.000e	1	1218	0.0644	1197.5	0.111
CTGCCWVCTTTTRTA	1	0.000e	1	2375	0.1256	1732.6	0.1606
