# Supplementary material for: Analysis of gene network bifurcation during optic cup morphogenesis in zebrafish
Source: Nat Commun. 2021 Jun 23;12:3866. doi: 10.1038/s41467-021-24169-7 (PMC8222258; doi:10.1038/s41467-021-24169-7)
Supplement: Supplementary file 12 — Supplementary Dataset 9 [file 41467_2021_24169_MOESM12_ESM.xlsx]

## Sheet: NR_activating_CREs
Consensus	P-value	Log P-value	q-value (Benjamini)	# of Target Sequences with Motif(of 3434)	% of Target Sequences with Motif	# of Background Sequences with Motif(of 228763)	% of Background Sequences with Motif
CCWTTGTY	1e-276	-636.7	0	2066	0.6016	70230.1	0.307
TAATTAGN	1e-266	-613.9	0	1836	0.5347	58216.7	0.2545
CCWTTGTYYB	1e-241	-555.5	0	1924	0.5603	65944.8	0.2882
NNYTAATTAR	1e-234	-540.9	0	1801	0.5245	59708	0.261
GKTAATGR	1e-231	-532.8	0	2685	0.7819	117421	0.5132
ADBTAATTAR	1e-221	-510.6	0	2196	0.6395	84868.7	0.371
BCCATTGTTC	1e-216	-497.8	0	1362	0.3966	38862	0.1699
CCATTGTTNY	1e-211	-485.9	0	1885	0.5489	67314.3	0.2942
CTAATKGV	1e-209	-482.2	0	2081	0.606	79289	0.3466
RAACAATGGN	1e-208	-480.3	0	1486	0.4327	45794.2	0.2002
RGCCATTAAC	1e-200	-462.8	0	2954	0.8602	143707	0.6281
YTGWCADY	1e-151	-349.6	0	2538	0.7391	118984	0.5201
CCATTGTTYB	1e-150	-347	0	1107	0.3224	33184.3	0.145
YCTTTGTTCC	1e-150	-346.3	0	1137	0.3311	34666.9	0.1515
NDGTAATTAC	1e-146	-338.2	0	1180	0.3436	37175.7	0.1625
TGTCANYT	1e-144	-333	0	2549	0.7423	121067	0.5292
RGCAATNAAA	1e-130	-299.4	0	2297	0.6689	105890	0.4628
HAWGRGGCCM	1e-125	-289.5	0	1560	0.4543	60422.2	0.2641
VGCTGWCAVB	1e-120	-278.5	0	1663	0.4843	67187	0.2937
RSCACTYRAG	1e-120	-277.1	0	1990	0.5795	87390.6	0.382
TRAGGTCA	1e-120	-276.9	0	2317	0.6747	109111	0.4769
VGCCATAAAA	1e-110	-254.7	0	2132	0.6209	98479.8	0.4305
CYHATAAAAN	1e-109	-252.5	0	2157	0.6281	100328	0.4385
TTTTATGGCM	1e-108	-250.4	0	2100	0.6115	96733.7	0.4228
TWGTCTGV	1e-108	-249.5	0	1937	0.5641	86258.5	0.377
RRSCACTYAA	1e-107	-248	0	1716	0.4997	72670.9	0.3176
CCAGGAACAG	1e-104	-241.6	0	2002	0.583	91095.9	0.3982
AVCAGCTG	1e-103	-239.4	0	2631	0.7662	135039	0.5902
VBSYGTCTGG	1e-97	-225.6	0	1471	0.4284	59922.1	0.2619
BTBRAGTGSN	1e-97	-223.9	0	1585	0.4616	66741.6	0.2917
TTRAGTGSYK	1e-95	-220.4	0	1614	0.47	68762.2	0.3006
AGGVNCCTTTGT	1e-93	-215.3	0	956	0.2784	32660.7	0.1428
NCYAATAAAA	1e-91	-210.8	0	1630	0.4747	70527.9	0.3083
CTGTCTGG	1e-91	-209.8	0	1381	0.4022	55976.2	0.2447
HDGYAATGAAAN	1e-89	-206.8	0	1698	0.4945	75005.9	0.3278
TTGAMCTTTG	1e-89	-206.7	0	1854	0.5399	84739.5	0.3704
TAATCCCN	1e-85	-196.1	0	2523	0.7347	131195	0.5734
AGRGGTCA	1e-84	-195.5	0	1457	0.4243	61539.1	0.269
GGGGGGGG	1e-82	-188.9	0	807	0.235	26803.1	0.1172
CVGTSCTCCC	1e-81	-187.6	0	1210	0.3524	48067.2	0.2101
ATTAACACCT	1e-81	-187.1	0	1733	0.5047	78968.4	0.3452
ACCATCTGTT	1e-80	-185.4	0	1266	0.3687	51382.7	0.2246
SMCATCTGKH	1e-78	-181.7	0	1220	0.3553	49087	0.2146
AAGCACTTAA	1e-78	-179.7	0	1635	0.4761	73609.2	0.3217
RCCATMTGTT	1e-77	-178.1	0	1465	0.4266	63515.6	0.2776
YCATYAATCA	1e-76	-176.3	0	1240	0.3611	50652.9	0.2214
AAGACCCYYN	1e-75	-173.6	0	890	0.2592	31932.8	0.1396
VAGRACAKNCTGTBC	1e-73	-169.1	0	1563	0.4552	70226.4	0.307
NRBCARRGGTCA	1e-72	-167.4	0	1166	0.3395	47224.2	0.2064
CAAAGGTCAG	1e-72	-167.3	0	1361	0.3963	58375.5	0.2552
ACAGCTGTTN	1e-72	-166.6	0	1643	0.4785	75367.6	0.3294
TGCCAGCB	1e-70	-161.2	0	1116	0.325	44948	0.1965
GKBCARAGGTCA	1e-69	-161.2	0	1207	0.3515	50052.3	0.2188
GGCVGTTR	1e-69	-160.4	0	1470	0.4281	65452.3	0.2861
NNVVCAGCTGBN	1e-69	-160.1	0	1051	0.3061	41456.4	0.1812
AGGTGTCA	1e-68	-158.8	0	1906	0.555	92809.9	0.4057
AAYTAGGTCA	1e-66	-153.2	0	281	0.0818	5551.9	0.0243
AAYTAGGTCA	1e-66	-153.2	0	281	0.0818	5551.9	0.0243
NHAACBGYYV	1e-66	-152.3	0	1402	0.4083	62175.1	0.2718
NTAATBNAATTA	1e-63	-145.1	0	809	0.2356	29720.3	0.1299
CCTTTTAWAGSC	1e-62	-144.8	0	1235	0.3596	53111.5	0.2321
ATGMATATDC	1e-61	-141.3	0	1075	0.313	44349	0.1938
VNRVCAGCTGGY	1e-60	-139.1	0	878	0.2557	33783.8	0.1477
GGCMATGAAA	1e-60	-138.7	0	1130	0.3291	47673.5	0.2084
RTGATTKATRGN	1e-59	-137.3	0	1076	0.3133	44748.4	0.1956
TGGCAGTTGG	1e-58	-135.5	0	1284	0.3739	56856.3	0.2485
SSCMATWAAA	1e-58	-134.7	0	845	0.2461	32374.1	0.1415
AGGCCTAG	1e-58	-134.6	0	843	0.2455	32277.5	0.1411
AAACMATTAN	1e-57	-133.4	0	647	0.1884	22329.7	0.0976
VNAGGKCAAAGGTCA	1e-57	-133.2	0	840	0.2446	32225.6	0.1409
VCAGCTGBNN	1e-56	-131.1	0	1116	0.325	47573	0.2079
CTGTTTAC	1e-56	-131.1	0	1536	0.4473	72465.3	0.3167
YTGCCAAG	1e-56	-129.7	0	960	0.2796	38981	0.1704
WAAGTAAACA	1e-55	-128.5	0	1255	0.3655	55859.2	0.2442
AGATAASR	1e-55	-127.9	0	1171	0.341	51032.5	0.2231
RTACGTGC	1e-52	-121.6	0	1103	0.3212	47743.4	0.2087
GCCATCTGTT	1e-52	-121.5	0	681	0.1983	24839.2	0.1086
AAGGTGTKAA	1e-52	-121.3	0	1293	0.3765	58844.5	0.2572
CTCCCTGGGAGGCCN	1e-52	-121.2	0	707	0.2059	26197.6	0.1145
AAWCTAGGTCARDNN	1e-51	-118.8	0	253	0.0737	5558.1	0.0243
AGGCCTRG	1e-51	-117.7	0	639	0.1861	22986.5	0.1005
RGKGGGCGKGGC	1e-49	-113.5	0	933	0.2717	38933.6	0.1702
WAABTAGGTCAV	1e-49	-113	0	213	0.062	4282.9	0.0187
YCCDNTCCAGGTTTT	1e-49	-113	0	693	0.2018	26087.7	0.114
TBGCACGCAA	1e-49	-113	0	847	0.2467	34261.9	0.1498
YTAATYNRATTA	1e-47	-109.3	0	562	0.1637	19720	0.0862
TAGGGCAAAGGTCA	1e-47	-108.8	0	772	0.2248	30585.6	0.1337
TATCGATNAN	1e-47	-108.6	0	869	0.2531	35854.1	0.1567
TGACCTTTGCCCCA	1e-47	-108.3	0	718	0.2091	27758.3	0.1213
GGYAATGAAA	1e-46	-107.1	0	645	0.1878	24061.1	0.1052
NGTGTTCAVTSAAGCGKAAA	1e-46	-106	0	229	0.0667	5075.3	0.0222
MGGAAGTGAAAC	1e-44	-103.1	0	915	0.2665	38915	0.1701
TGCGTGGGYG	1e-44	-102.7	0	548	0.1596	19475	0.0851
WAAGTAAACA	1e-43	-101	0	1046	0.3046	46563.5	0.2035
GGGGGTGTGTCC	1e-43	-100.2	0	857	0.2496	35975.4	0.1572
TRTTTACTTW	1e-42	-98.18	0	1048	0.3052	46984.3	0.2054
NVCACGTG	1e-42	-97.9	0	1287	0.3748	61130.9	0.2672
GCTAATCC	1e-41	-95.13	0	1612	0.4694	81587	0.3566
WATGCAAATGAG	1e-40	-93.28	0	561	0.1634	20813.3	0.091
GCAGCCAAGCRTGACH	1e-40	-92.15	0	367	0.1069	11469.8	0.0501
CTGCCWVCTTTTRTA	1e-39	-91.85	0	551	0.1605	20413.9	0.0892
NAHCAGCTGD	1e-39	-91.83	0	926	0.2697	40680.2	0.1778
DAGGTGTBAA	1e-39	-91.73	0	814	0.237	34416.6	0.1504
NNNVCTGWGYAAACASN	1e-39	-90.6	0	1023	0.2979	46376.3	0.2027
ATGCATWATGCATRW	1e-38	-89.54	0	795	0.2315	33581.8	0.1468
TGGGGAAGGGCM	1e-37	-87.17	0	477	0.1389	17041.1	0.0745
ATTTGCATAW	1e-37	-86.49	0	604	0.1759	23576.4	0.1031
DNRCAGCTGY	1e-37	-86.38	0	839	0.2443	36347	0.1589
NAACAGCTGG	1e-37	-85.59	0	715	0.2082	29582	0.1293
TTAATTNAATTA	1e-37	-85.25	0	343	0.0999	10756.2	0.047
GNCACGTG	1e-36	-85.18	0	1380	0.4019	68429.6	0.2991
AACAGCTG	1e-36	-83.58	0	762	0.2219	32350.8	0.1414
RGGGCACTAACY	1e-36	-83.53	0	503	0.1465	18611.7	0.0814
NVWTGTTTAC	1e-35	-82.57	0	1137	0.3311	54033.2	0.2362
MAATCACTGC	1e-35	-82.19	0	646	0.1881	26177.2	0.1144
NBWGATAAGR	1e-34	-79.76	0	833	0.2426	36712.6	0.1605
CYTGTTTACWYW	1e-34	-79.13	0	873	0.2542	39049	0.1707
NTATYGATCH	1e-34	-78.48	0	703	0.2047	29616.1	0.1295
TGATTRATGGCY	1e-33	-76.64	0	346	0.1008	11402.4	0.0498
TGCTGACTCA	1e-32	-75.23	0	693	0.2018	29393.7	0.1285
TTTTATKRGG	1e-32	-75.1	0	991	0.2886	46344.9	0.2026
RTTATGYAAB	1e-32	-74.83	0	806	0.2347	35730.5	0.1562
AGGTGTGAAM	1e-32	-74.54	0	922	0.2685	42396.4	0.1853
AGGTGTGAAA	1e-32	-74.14	0	875	0.2548	39736.5	0.1737
RGCCAATSRG	1e-32	-74.08	0	865	0.2519	39170.4	0.1712
KTGACCTTGA	1e-32	-73.88	0	546	0.159	21618.8	0.0945
NGYCATAAAWCH	1e-31	-73.64	0	918	0.2673	42273.2	0.1848
TGATKGATGR	1e-31	-73.48	0	420	0.1223	15200.6	0.0664
GTCATGCHTGRCTGS	1e-31	-72.61	0	247	0.0719	7134.1	0.0312
GGCGGGAARN	1e-30	-70.94	0	323	0.0941	10674	0.0467
ACTTTCACTTTC	1e-30	-70.19	0	556	0.1619	22479.8	0.0983
HTTTCCCASG	1e-30	-69.81	0	806	0.2347	36300.6	0.1587
RRCAGCTGYTSY	1e-29	-69.02	0	589	0.1715	24354.6	0.1065
CCTGCTGAGH	1e-29	-69.02	0	705	0.2053	30706.1	0.1342
GCTATTTTTGGM	1e-29	-69	0	689	0.2006	29820.7	0.1303
DRTGTTGCAA	1e-29	-68.34	0	683	0.1989	29558.6	0.1292
GGCCYCCTGCTGDGH	1e-29	-67.71	0	453	0.1319	17316.2	0.0757
VCAGCTGYTG	1e-29	-67.69	0	676	0.1969	29240	0.1278
HNRAATCAAT	1e-29	-67.58	0	592	0.1724	24657	0.1078
SCTGTCAMTCAN	1e-29	-67.47	0	351	0.1022	12238.9	0.0535
YCTTATCTBN	1e-28	-66.68	0	725	0.2111	32082.7	0.1402
MCTCCCMCRCAB	1e-28	-66.12	0	428	0.1246	16169.9	0.0707
AGGTCANTGACCTB	1e-27	-63.69	0	306	0.0891	10330.2	0.0452
ATTTTCCATT	1e-27	-63.28	0	667	0.1942	29221.1	0.1277
GGCCATAAATCA	1e-27	-62.51	0	609	0.1773	26099.8	0.1141
DGCACACGTG	1e-26	-61.67	0	805	0.2344	37226.7	0.1627
TGTTKCCTAGCAACM	1e-26	-61.44	0	507	0.1476	20694.3	0.0905
WAVTCACCMTAASYDAAAAG	1e-26	-61.28	0	433	0.1261	16828	0.0736
RGGATTAR	1e-26	-60.76	0	1011	0.2944	49439.1	0.2161
GYMATAAAAH	1e-25	-58.7	0	686	0.1998	30810	0.1347
CCTTTGATST	1e-25	-58.23	0	577	0.168	24800.8	0.1084
SCTGTCAVTCAV	1e-25	-58.15	0	314	0.0914	11091.2	0.0485
BAACAGCTGT	1e-25	-57.98	0	557	0.1622	23734.4	0.1037
NNTGTGGATTSS	1e-24	-56.92	0	635	0.1849	28156.9	0.1231
WWTRTAAACAVG	1e-24	-56.86	0	891	0.2595	42873.6	0.1874
BTKGGCGGGAAA	1e-24	-56.8	0	324	0.0944	11679.3	0.051
WWATRTAAACAN	1e-24	-55.4	0	974	0.2836	48008.8	0.2098
ARAGGTCANWGAGTTCANNN	1e-23	-54.95	0	216	0.0629	6686.2	0.0292
NAGTTTCABTHTGACTNW	1e-23	-54.12	0	490	0.1427	20504.1	0.0896
TATGCWAATBAV	1e-22	-51.78	0	396	0.1153	15748.9	0.0688
TGGAACAGMA	1e-22	-51.54	0	463	0.1348	19315.3	0.0844
ATTGCGCAAC	1e-22	-51.18	0	612	0.1782	27546	0.1204
BTCAAGGTCA	1e-21	-50.56	0	366	0.1066	14302.7	0.0625
NVCACCTGBN	1e-21	-50.26	0	668	0.1945	30831.5	0.1348
SRGTTTCAAA	1e-21	-50.1	0	503	0.1465	21631.2	0.0945
WDNCTGGGCA	1e-21	-49.6	0	477	0.1389	20271.3	0.0886
DATGASTCATHN	1e-21	-49.47	0	756	0.2202	36005.8	0.1574
GGTCACCTGAGGTCA	1e-21	-49.45	0	372	0.1083	14711.6	0.0643
SCHTGTTTACAT	1e-21	-49.26	0	693	0.2018	32392.9	0.1416
NYTTCCWGGAAR	1e-21	-48.52	0	510	0.1485	22189.9	0.097
CACAGCAGGGGG	1e-20	-47.61	0	452	0.1316	19130.7	0.0836
GGTCANYTGAGGWCA	1e-20	-47.57	0	285	0.083	10448.6	0.0457
GTCCCCWGGGGA	1e-20	-47.17	0	412	0.12	17031.5	0.0744
VTGACTCATC	1e-20	-46.62	0	790	0.2301	38403.7	0.1679
ACCRTGACTAATTNN	1e-20	-46.62	0	285	0.083	10522.1	0.046
CAAGGHCANV	1e-20	-46.48	0	256	0.0745	9104.4	0.0398
DATGASTCAT	1e-20	-46.09	0	723	0.2105	34563.4	0.1511
GCACGTACCC	1e-19	-45.48	0	365	0.1063	14713.6	0.0643
TTCCKNAGAA	1e-19	-44	0	331	0.0964	13080.1	0.0572
DGTAAACA	1e-18	-43.61	0	853	0.2484	42601	0.1862
TGACANARRCCAGRC	1e-18	-42.77	0	356	0.1037	14500.4	0.0634
ATTTCCCAGVAKSCY	1e-18	-42.68	0	258	0.0751	9488	0.0415
ATTTGCATAACAATG	1e-18	-42.34	0	232	0.0676	8237.2	0.036
ACAGGAAGTG	1e-18	-42.28	0	810	0.2359	40253.5	0.1759
BBCTTATCTS	1e-18	-42.14	0	506	0.1474	22716.4	0.0993
TGACCTTTNCNT	1e-18	-42.04	0	269	0.0783	10088.5	0.0441
CTTTGATGTGSB	1e-17	-41.43	0	322	0.0938	12849.3	0.0562
ADGGYAGYAGCATCT	1e-17	-40.31	0	266	0.0775	10079.5	0.0441
GATGACGTCA	1e-17	-40.2	0	709	0.2065	34615.6	0.1513
VCAGGTRDRY	1e-17	-40.11	0	751	0.2187	37101.9	0.1622
GGGRAARRGRMCAGMTG	1e-17	-39.57	0	210	0.0612	7371.9	0.0322
NGRTGACGTCAY	1e-17	-39.23	0	538	0.1567	24888.7	0.1088
ATGCATAATTCA	1e-16	-39.05	0	418	0.1217	18223.1	0.0797
KCACGTGMCN	1e-16	-38.73	0	784	0.2283	39282.9	0.1717
VTTACGTAAYNNNNN	1e-16	-38.66	0	692	0.2015	33856.4	0.148
TAATCAATTA	1e-16	-38.63	0	156	0.0454	4903.1	0.0214
GGTGYTGACAGS	1e-16	-38.57	0	254	0.074	9619.1	0.042
SNGCACCTGCHS	1e-16	-37.39	0	315	0.0917	12870.8	0.0563
CCATTGTATGCAAAT	1e-16	-37.15	0	185	0.0539	6342.6	0.0277
AAGAACATWHTGTTC	1e-15	-36.2	0	224	0.0652	8311.2	0.0363
BTCAAGGTCA	1e-15	-36.09	0	232	0.0676	8719.1	0.0381
KCCACGTGAC	1e-15	-36.08	0	690	0.2009	34146.8	0.1493
AAACCACARM	1e-15	-35.82	0	683	0.1989	33776.5	0.1476
NNATGASTCATH	1e-15	-35.19	0	652	0.1899	32056.3	0.1401
GYCATCMATCAT	1e-15	-35.15	0	177	0.0515	6099	0.0267
SCCTAGCAACAG	1e-15	-34.8	0	225	0.0655	8474.9	0.037
NNNCTTTCCAGGAAA	1e-15	-34.74	0	542	0.1578	25740.3	0.1125
VVCCACGTGG	1e-14	-34.26	0	294	0.0856	12075.5	0.0528
AGGTGHCAGACA	1e-14	-33.98	0	191	0.0556	6857.8	0.03
TRCATTCCAG	1e-14	-33.79	0	676	0.1969	33696.9	0.1473
VRCCACGTGG	1e-14	-33.19	0	411	0.1197	18544.9	0.0811
RATGASTCAT	1e-14	-32.92	0	625	0.182	30836.2	0.1348
SVYTTCCNGGAARB	1e-14	-32.86	0	339	0.0987	14629.9	0.0639
AACATCTGGA	1e-14	-32.74	0	366	0.1066	16114.1	0.0704
ABTTCYYRRGAA	1e-14	-32.71	0	313	0.0911	13246.5	0.0579
TTAACCCTTTVNKKN	1e-14	-32.69	0	251	0.0731	9983	0.0436
GRAASTGAAAST	1e-14	-32.62	0	270	0.0786	10978.5	0.048
MTGATGCAAT	1e-14	-32.42	0	328	0.0955	14084.3	0.0616
GGATGACTCATC	1e-14	-32.29	0	567	0.1651	27551.7	0.1204
ANTTMRCASBNNNGTGYKAAN	1e-13	-31.76	0	276	0.0804	11379.4	0.0497
YATGCATATRCATRT	1e-13	-30.92	0	142	0.0414	4729.9	0.0207
TTCAAAWTAAAAGTC	1e-13	-30.66	0	246	0.0716	9916.5	0.0433
HWWGTCAGCAWWTTT	1e-13	-30.35	0	284	0.0827	11951	0.0522
RGGTCTCTAACY	1e-13	-30.26	0	183	0.0533	6750.5	0.0295
GCAACAGGTG	1e-13	-30.22	0	230	0.067	9129.6	0.0399
NABTCCCWDGGGAVH	1e-13	-30.18	0	378	0.1101	17093.2	0.0747
ACTGAAACCA	1e-13	-30.09	0	349	0.1016	15502	0.0678
NYYTGTTTACHN	1e-13	-29.98	0	530	0.1543	25765.9	0.1126
CARRGKBCAAAGTYCA	1e-13	-29.94	0	328	0.0955	14369.9	0.0628
ATGAATATTC	1e-12	-29.51	0	147	0.0428	5058.7	0.0221
ATTGCATCAT	1e-12	-29.43	0	263	0.0766	10931.7	0.0478
VAGRACAKWCTGTYC	1e-12	-28.9	0	197	0.0574	7562.8	0.0331
GWAAYHTGAKMC	1e-12	-28.43	0	679	0.1977	34816.8	0.1522
CCCCTCCCCCAC	1e-12	-28.39	0	131	0.0381	4379	0.0191
GGCGGGAAAH	1e-12	-28.37	0	303	0.0882	13193.1	0.0577
ARGAGGMCAAAATGW	1e-12	-28.26	0	141	0.0411	4859.5	0.0212
CTTTCANTATGACTV	1e-12	-28.08	0	147	0.0428	5158.9	0.0225
GGAAGTGAAAST	1e-12	-27.93	0	152	0.0443	5410.9	0.0237
KGTTGCCATGGCAA	1e-12	-27.85	0	163	0.0475	5953.1	0.026
RCCACGTGGYYN	1e-11	-27.57	0	436	0.127	20723.2	0.0906
ATATGCAAAT	1e-11	-26.61	0	277	0.0807	11988.4	0.0524
GRTGMTRGAGCC	1e-11	-26.48	0	289	0.0842	12654.8	0.0553
NTNATGCAAYMNNHTGMAAY	1e-11	-26.16	0	137	0.0399	4815.8	0.021
SAGATAAGRV	1e-11	-26.07	0	416	0.1211	19804.7	0.0866
TGGTACATTCCA	1e-11	-26.06	0	268	0.078	11566	0.0506
TWVGGTCCGC	1e-11	-26	0	164	0.0478	6150.5	0.0269
ASWTCCTGBT	1e-11	-25.92	0	525	0.1529	26139.9	0.1143
GTRGGTCASTGGGTCA	1e-11	-25.8	0	112	0.0326	3661.3	0.016
AVCAGGAAGT	1e-11	-25.79	0	647	0.1884	33398.8	0.146
CYRCATTCCA	1e-11	-25.69	0	561	0.1634	28298.2	0.1237
SMCAGTCWGAKGGAGGAGGC	1e-11	-25.66	0	70	0.0204	1835.4	0.008
CYAAAAATAG	1e-11	-25.44	0	296	0.0862	13163.4	0.0575
NYTAATCCYB	1e-10	-24.61	0	634	0.1846	32847.1	0.1436
NRRTGACGTCAT	1e-10	-24.61	0	386	0.1124	18312.3	0.08
RGKGGGCGGAGC	1e-10	-24.21	0	467	0.136	23040.4	0.1007
AACCGGAAGT	1e-10	-24.07	0	674	0.1963	35364.9	0.1546
AGAGGAAGTG	1e-10	-23.96	0	310	0.0903	14126.4	0.0617
NWAACCACADNN	1e-10	-23.9	0	590	0.1718	30352.8	0.1327
GTTGCCATGGCAACM	1e-10	-23.78	0	111	0.0323	3744.7	0.0164
NRYTTCCGGH	1e-10	-23.62	0	668	0.1945	35095.7	0.1534
RTCACSCCAY	1e-10	-23.38	0	167	0.0486	6526.5	0.0285
TACGTGCV	1e-10	-23.19	0	232	0.0676	9954.3	0.0435
VAGGTCACNSTGACC	1e-10	-23.05	0	179	0.0521	7173.9	0.0314
ACAGGAAGTG	1e-09	-22.76	0	602	0.1753	31294.6	0.1368
DCYAAAAATAGM	1e-09	-22.53	0	334	0.0973	15669.9	0.0685
CCATATATGGNM	1e-09	-22.06	0	207	0.0603	8743.3	0.0382
YGGCCCCGCCCC	1e-09	-22.01	0	570	0.166	29526.4	0.1291
AGTTTCAKTTTC	1e-09	-21.58	0	226	0.0658	9815.5	0.0429
RGRACASNSTGTYCYB	1e-09	-21.1	0	162	0.0472	6482	0.0283
CGGTTGCCATGGCAAC	1e-08	-20.63	0	102	0.0297	3533.2	0.0154
GCTGTGGTTW	1e-08	-20.24	0	497	0.1447	25522.9	0.1116
CWGGCGGGAA	1e-08	-20.03	0	122	0.0355	4550.3	0.0199
GGTTGCCATGGCAA	1e-08	-20	0	111	0.0323	4012.2	0.0175
GAGGTCAAAGGTCA	1e-08	-19.99	0	175	0.051	7270.8	0.0318
GSCTGTCACTCA	1e-08	-19.83	0	117	0.0341	4319.4	0.0189
ATGACGTCATCY	1e-08	-19.26	0	340	0.099	16512.9	0.0722
VCCACGTG	1e-08	-19.09	0	272	0.0792	12674.1	0.0554
BSNTGTTTACWYWGN	1e-08	-18.86	0	343	0.0999	16750.7	0.0732
GAGSCCGAGC	1e-07	-18.32	0	111	0.0323	4144.8	0.0181
CRGCTGBNGNSNNSAGATAA	1e-07	-18.07	0	115	0.0335	4365	0.0191
AGGTCAAGGTCA	1e-07	-18.01	0	73	0.0213	2350.3	0.0103
YDGHTACAWTGTADC	1e-07	-17.88	0	138	0.0402	5551.9	0.0243
YCWGGAATGY	1e-07	-17.83	0	376	0.1095	18842.1	0.0824
SAAACCACAG	1e-07	-17.76	0	521	0.1517	27465.9	0.1201
CCWGGAATGY	1e-07	-17.58	0	480	0.1398	25043.5	0.1095
AAACYKGTTWDACMRGTTTB	1e-07	-17.54	0	252	0.0734	11774	0.0515
CTGGCAGSCTGCCA	1e-07	-17.41	0	155	0.0451	6488.8	0.0284
NNAYTTCCTGHN	1e-07	-17.34	0	489	0.1424	25634	0.112
NWTAAYCYAATCAWN	1e-07	-16.74	0	66	0.0192	2107.3	0.0092
GTTAATNATTAA	1e-07	-16.72	0	175	0.051	7634.1	0.0334
SARTGGAAAAWRTGAGTCAB	1e-07	-16.59	0	140	0.0408	5785	0.0253
ACCGGAAGTG	1e-07	-16.12	0	557	0.1622	30016.7	0.1312
AAAGRGGAAGTG	1e-06	-16.04	0	176	0.0513	7770.5	0.034
ATTTCCTGTN	1e-06	-15.96	0	422	0.1229	21918.2	0.0958
CGGTCACSCCAC	1e-06	-15.46	0	99	0.0288	3784.5	0.0165
KCACGTGMCN	1e-06	-14.27	0	205	0.0597	9611.4	0.042
DGGGYGKGGC	1e-06	-14.15	0	455	0.1325	24296	0.1062
WNTGCTGASTCAGCANWTTY	1e-06	-14	0	268	0.078	13246.8	0.0579
TWGHWACAWTGTWDC	1e-06	-13.97	0	158	0.046	7047.8	0.0308
AGTAAACAAAAAAGAACAND	1e-05	-13.69	0	73	0.0213	2641.1	0.0115
GHCACGTG	1e-05	-13.6	0	377	0.1098	19734.5	0.0863
RTTTCTNAGAAA	1e-05	-13.5	0	145	0.0422	6399.8	0.028
AGATSTNDNNDSAGATAASN	1e-05	-13.42	0	79	0.023	2957.7	0.0129
RGGTCADNNAGAGGTCAV	1e-05	-13.36	0	41	0.0119	1184.1	0.0052
ACTTCCKGKT	1e-05	-13.32	0	474	0.138	25643.2	0.1121
WGGGGATTTCCC	1e-05	-13.06	0	245	0.0713	12082.1	0.0528
GTCACGCTCSCTGM	1e-05	-13.05	0	87	0.0253	3390.3	0.0148
TYTGACCASWRG	1e-05	-13.02	0	424	0.1235	22687.3	0.0992
GGGGCTYGKCTGGGA	1e-05	-12.85	0	69	0.0201	2510.1	0.011
ASWTCAAAGG	1e-05	-12.78	0	194	0.0565	9214.3	0.0403
GAGCCTGGTACTGWGCCTGR	1e-05	-12.56	0	88	0.0256	3486.5	0.0152
GAAAGTGAAAGT	1e-05	-12.52	0	120	0.0349	5167.3	0.0226
NATGASTCABNN	1e-05	-12.4	0	361	0.1051	19041.3	0.0832
CCTCATGGTGYCYTWYTCCCTTGTG	1e-05	-12.35	0	28	0.0082	692.9	0.003
CCWGGAATGY	1e-05	-12.27	0	291	0.0847	14910.4	0.0652
GTCWGCTGTYYCTCT	1e-05	-11.99	0	95	0.0277	3902.5	0.0171
DGTCCCYRGGGA	1e-05	-11.95	0	78	0.0227	3032.2	0.0133
GARTGGTCATCGCCC	1e-05	-11.56	0	52	0.0151	1786.8	0.0078
GNMCAGGTGTGC	0.0001	-11.16	0	381	0.1109	20533.5	0.0898
GTGGGCCCCA	0.0001	-11.14	0	45	0.0131	1486.3	0.0065
NGCGTGGGCGGR	0.0001	-10.81	0	93	0.0271	3921.4	0.0171
YTAATTRAWWCCAGATGT	0.0001	-10.72	0	171	0.0498	8234.7	0.036
VDTTTCCCGCCA	0.0001	-10.69	0	64	0.0186	2437.1	0.0107
GCTATTTTTAGC	0.0001	-10.47	0	162	0.0472	7763.7	0.0339
AGATGKDGAGATAAG	0.0001	-10.42	0	80	0.0233	3279.1	0.0143
CYTGGCABNSTGCCAR	0.0001	-10.38	0	133	0.0387	6148.8	0.0269
NRGVACABNVTGTYCY	0.0001	-10.32	0	87	0.0253	3657.5	0.016
MKGGGYGTGGCC	0.0001	-10.13	0.0001	370	0.1077	20124.1	0.088
AWWWTGCTGAGTCAT	0.0001	-9.839	0.0001	67	0.0195	2664.9	0.0116
ANCAGGAAGT	0.0001	-9.806	0.0001	347	0.101	18812.6	0.0822
GKVTCADRTTWC	0.0001	-9.735	0.0001	210	0.0612	10656.8	0.0466
YTKGATAHAGTATTCTWGGTNGGCA	0.0001	-9.429	0.0001	53	0.0154	1993.6	0.0087
TAATCHGATTAC	0.0001	-9.23	0.0001	48	0.014	1762.9	0.0077
GGVTCTCGCGAGAAC	0.001	-9.023	0.0001	31	0.009	973.8	0.0043
VCAKCTGGNNNCCAGMTGBN	0.001	-8.996	0.0002	78	0.0227	3324.4	0.0145
ACVAGGAAGT	0.001	-8.662	0.0002	338	0.0984	18564.7	0.0811
RACCGGAAGT	0.001	-8.567	0.0002	426	0.1241	23998.9	0.1049
ATGAATWATTCATGA	0.001	-8.319	0.0003	38	0.0111	1344.1	0.0059
RTCATGTGAC	0.001	-8.174	0.0003	610	0.1776	35643.6	0.1558
NGNTCTAGAACCNGV	0.001	-7.957	0.0004	119	0.0347	5722.1	0.025
NTAATTDGCYAATTANNWWD	0.001	-7.633	0.0006	29	0.0084	965	0.0042
NNNNNBAGATAWYATCTVHN	0.001	-7.466	0.0007	122	0.0355	5973.8	0.0261
AWWNTGCTGAGTCAT	0.001	-7.298	0.0008	71	0.0207	3145.1	0.0137
GGTTAAWCATTAA	0.001	-7.171	0.0009	119	0.0347	5851.4	0.0256
AGTTTCASTTTC	0.01	-6.718	0.0014	51	0.0149	2140.5	0.0094
TGWAAYCTGABACCB	0.01	-6.718	0.0014	51	0.0149	2140.2	0.0094
GAAASYGAAASY	0.01	-6.704	0.0015	81	0.0236	3774	0.0165
CGTGGGTGGTCC	0.01	-6.484	0.0018	55	0.016	2378.2	0.0104
VACAGGAAAT	0.01	-6.305	0.0022	293	0.0853	16484	0.0721
WNTGTTTRYTTTGGCA	0.01	-6.141	0.0025	50	0.0146	2149.3	0.0094
HACTTCCGGY	0.01	-6.077	0.0027	301	0.0877	17049.3	0.0745
RGGTTACTANAGGTCA	0.01	-5.953	0.0031	48	0.014	2063.1	0.009
NATTTCCNGGAAAT	0.01	-5.944	0.0031	125	0.0364	6425.1	0.0281
NAGATWNBNATCTNN	0.01	-5.632	0.0042	63	0.0183	2921.1	0.0128
CTTCCGGGAA	0.01	-5.562	0.0045	180	0.0524	9792.5	0.0428
GATGASTCATCN	0.01	-5.425	0.0051	250	0.0728	14107.2	0.0617
CSGTGACGTCAC	0.01	-5.378	0.0054	237	0.069	13321.5	0.0582
NNDRCATGYCYNRRCATGYH	0.01	-5.344	0.0055	206	0.06	11431.5	0.05
STGCGCATGCGC	0.01	-5.289	0.0058	104	0.0303	5324.8	0.0233
NRAACCRGTTYRAACCRGYT	0.01	-5.284	0.0058	71	0.0207	3421.7	0.015
TTCTAGAABNTTCTA	0.01	-5.052	0.0073	74	0.0215	3629.7	0.0159
ACTYKNATTCGTGNTACTTC	0.01	-4.8	0.0094	37	0.0108	1602.5	0.007
GCCACRCCCACY	0.1	-4.558	0.012	152	0.0443	8359.4	0.0365
TTSGCGCGAAAA	0.1	-4.517	0.0124	35	0.0102	1526.5	0.0067
AAGGKGRCGCAGGCA	0.1	-4.501	0.0126	34	0.0099	1474.8	0.0064
NRYTTCCGGY	0.1	-4.349	0.0146	319	0.0929	18794.2	0.0821
ACWTCAAAGG	0.1	-4.168	0.0175	61	0.0178	3030.4	0.0132
AGGTCAAGGTCA	0.1	-3.843	0.0241	16	0.0047	598.5	0.0026
MACAGGAAGT	0.1	-3.743	0.0266	175	0.051	10013.4	0.0438
TGCTGAGTCA	0.1	-3.709	0.0274	157	0.0457	8911.1	0.0389
GATGACTCAGCA	0.1	-3.538	0.0325	54	0.0157	2734.1	0.012
GCTGASTCAGCA	0.1	-2.935	0.0591	110	0.032	6251.1	0.0273
HTGCTGAGTCAT	0.1	-2.716	0.0734	42	0.0122	2181.2	0.0095
GNCTGTASTRNTGBCTCHTT	0.1	-2.528	0.0883	18	0.0052	827.6	0.0036
BSTTCTRGAABVTTCYAGAA	1	-2.103	0.1348	43	0.0125	2368.5	0.0104
GGGGGAATCCCC	1	-1.974	0.1529	36	0.0105	1972.4	0.0086
CAAGATGGCGGC	1	-1.963	0.1542	50	0.0146	2831.8	0.0124
SGTCACGTGR	1	-1.919	0.1607	265	0.0772	16558.4	0.0724
AVCCGGAAGT	1	-1.857	0.1706	212	0.0617	13172.6	0.0576
ACATGCCCGGGCAT	1	-1.846	0.172	7	0.002	294.9	0.0013
RCAGGATGTGGT	1	-1.751	0.1886	30	0.0087	1656.2	0.0072
AGGAARCAGCTG	1	-1.611	0.2164	35	0.0102	1996.9	0.0087
GGAAATTCCC	1	-1.412	0.2634	25	0.0073	1425.8	0.0062
MACCTTCYATGGCTCCCTAKTGCCY	1	-1.387	0.2693	2	0.0006	64.1	0.0003
AACCGGAAGT	1	-1.296	0.2944	147	0.0428	9303.5	0.0407
GCCACACCCA	1	-1.159	0.3364	114	0.0332	7238.8	0.0316
ATGACGTCATCN	1	-1.118	0.3496	124	0.0361	7916.3	0.0346
BCWGATTCAATCAAN	1	-0.8993	0.4341	4	0.0012	216.7	0.0009
NWGGGTGTGGCY	1	-0.8964	0.4343	61	0.0178	3923	0.0171
AGAAATGACTTCCCT	1	-0.7607	0.4961	2	0.0006	105.1	0.0005
ACTTTCGTTTCT	1	-0.7019	0.5248	6	0.0017	376.7	0.0016
RACTACAATTCCCAGAAKGC	1	-0.6185	0.569	20	0.0058	1339.7	0.0059
GCACAYAGTAGGKCY	1	-0.6002	0.578	5	0.0015	329.1	0.0014
ACTACAATTCCC	1	-0.5601	0.6001	25	0.0073	1703.4	0.0074
ATGAATATTCATGAG	1	-0.4179	0.6901	10	0.0029	732.1	0.0032
NRGCCCCRCCCHBNN	1	-0.1625	0.8886	143	0.0416	10333.1	0.0452
NRRRCAWGTCCDGRCATGYY	1	-0.1535	0.8944	25	0.0073	2021.8	0.0088
RACTACAACTCCCAGVAKGC	1	-0.1318	0.9118	9	0.0026	834.3	0.0036
CTGCGCATGCGC	1	-0.1278	0.9131	30	0.0087	2431.3	0.0106
RRCATGYCYRGRCATGYYYN	1	-0.127	0.9131	50	0.0146	3888	0.017
RRCATGYCYRGRCATGYYYN	1	-0.127	0.9131	50	0.0146	3888	0.017
GTCACGTGGT	1	-0.118	0.9152	191	0.0556	13821.3	0.0604
SCCTSAGGSCAW	1	-0.05225	0.975	307	0.0894	22299.1	0.0975
GGMGCTGTCCATGGTGCTGA	1	-0.04696	0.9777	3	0.0009	427.9	0.0019
ATGCCCTGAGGC	1	-0.03341	0.9886	234	0.0681	17440.6	0.0762
SSGGTCACGTGA	1	-0.0294	0.9902	42	0.0122	3665.6	0.016
TGCAGTTCCMVNWRTGGCCA	1	-0.0236	0.9935	7	0.002	877.7	0.0038
ATTCTCGCGAGA	1	-0.006647	1	1	0.0003	334.7	0.0015
GGCCCCGCCCCC	1	-9.5e-05	1	47	0.0137	5105.5	0.0223
GTCACGTGACYV	1	-1e-05	1	50	0.0146	5695.2	0.0249
CNNBRGCGCCCCCTGSTGGC	1	0	1	117	0.0341	14680.1	0.0642
AYAGTGCCMYCTRGTGGCCA	1	0	1	112	0.0326	14814.7	0.0648
GGYAGCAYDTGCTDCCCNNN	1	0	1	0	0	154.6	0.0007
GGGTTTTGAAGGATGARTAGGAGTT	1	0	1	0	0	12.8	0.0001

## Sheet: NR_repressing_CREs
Consensus	P-value	Log P-value	q-value (Benjamini)	# of Target Sequences with Motif(of 1999)	% of Target Sequences with Motif	# of Background Sequences with Motif(of 229012)	% of Background Sequences with Motif
TAATTAGN	1e-178	-411.2	0	1115	0.5578	58695.7	0.2563
CCWTTGTY	1e-172	-396.2	0	1226	0.6133	70696.5	0.3087
ADBTAATTAR	1e-164	-379.1	0	1349	0.6748	85201.1	0.372
GKTAATGR	1e-163	-377.6	0	1615	0.8079	117693	0.5139
NNYTAATTAR	1e-161	-371.7	0	1099	0.5498	60132.3	0.2626
CCWTTGTYYB	1e-149	-345.2	0	1142	0.5713	66446.5	0.2901
CTAATKGV	1e-143	-331.5	0	1262	0.6313	80026.8	0.3494
BCCATTGTTC	1e-141	-326.5	0	825	0.4127	39121.9	0.1708
RAACAATGGN	1e-140	-324.6	0	906	0.4532	46114.6	0.2014
CCATTGTTNY	1e-140	-322.5	0	1132	0.5663	67400.6	0.2943
RGCCATTAAC	1e-120	-277.7	0	1727	0.8639	144153	0.6294
CCATTGTTYB	1e-105	-242.7	0	684	0.3422	33453.6	0.1461
NDGTAATTAC	1e-101	-233.3	0	723	0.3617	37386.8	0.1633
YCTTTGTTCC	1e-100	-231.7	0	692	0.3462	34925.3	0.1525
TGTCANYT	1e-98	-227	0	1517	0.7589	121293	0.5296
RGCAATNAAA	1e-90	-209.5	0	1374	0.6873	105880	0.4623
YTGWCADY	1e-85	-196.8	0	1471	0.7359	119355	0.5212
HAWGRGGCCM	1e-83	-193	0	943	0.4717	61295.4	0.2676
TTTTATGGCM	1e-82	-188.9	0	1268	0.6343	96202.8	0.4201
TRAGGTCA	1e-81	-186.7	0	1387	0.6938	110401	0.4821
CYHATAAAAN	1e-78	-179.7	0	1289	0.6448	99822.1	0.4359
VGCTGWCAVB	1e-75	-173.9	0	979	0.4897	67084.9	0.2929
VGCCATAAAA	1e-71	-165.2	0	1256	0.6283	98031.2	0.4281
NCYAATAAAA	1e-69	-160.4	0	993	0.4967	70182.6	0.3065
TTGAMCTTTG	1e-68	-157.2	0	1134	0.5673	85544.7	0.3735
AVCAGCTG	1e-66	-153.6	0	1545	0.7729	134920	0.5891
RSCACTYRAG	1e-65	-151	0	1144	0.5723	87501.3	0.3821
AGGTGTCA	1e-65	-150.8	0	1193	0.5968	92966.6	0.4059
AGGVNCCTTTGT	1e-62	-143.2	0	580	0.2901	33060.2	0.1444
CCAGGAACAG	1e-61	-142.8	0	1170	0.5853	91573.9	0.3999
TWGTCTGV	1e-61	-140.9	0	1125	0.5628	86882.4	0.3794
AGRGGTCA	1e-60	-138.6	0	892	0.4462	62751.1	0.274
HDGYAATGAAAN	1e-59	-136.9	0	1007	0.5038	74799.1	0.3266
RRSCACTYAA	1e-59	-136.3	0	988	0.4942	72899.1	0.3183
ATTAACACCT	1e-56	-130.1	0	1037	0.5188	78967.1	0.3448
GKBCARAGGTCA	1e-55	-127.4	0	759	0.3797	51153.4	0.2234
NRBCARRGGTCA	1e-54	-125.5	0	727	0.3637	48328.4	0.211
GGCMATGAAA	1e-54	-125.4	0	717	0.3587	47394.4	0.2069
YCATYAATCA	1e-54	-124.6	0	751	0.3757	50735	0.2215
BTBRAGTGSN	1e-53	-124	0	912	0.4562	66797.6	0.2917
CVGTSCTCCC	1e-53	-123.7	0	723	0.3617	48173.3	0.2104
GGGGGGGG	1e-53	-123.3	0	489	0.2446	27259.4	0.119
TAATCCCN	1e-53	-123.2	0	1479	0.7399	131280	0.5732
TTRAGTGSYK	1e-53	-123.2	0	931	0.4657	68860	0.3007
GGCVGTTR	1e-50	-116.1	0	878	0.4392	64465.8	0.2815
AAGACCCYYN	1e-49	-112.9	0	535	0.2676	32271.7	0.1409
VBSYGTCTGG	1e-48	-112.7	0	826	0.4132	59705.5	0.2607
CAAAGGTCAG	1e-48	-111.3	0	820	0.4102	59318.3	0.259
AAGCACTTAA	1e-46	-107.9	0	955	0.4777	73688.7	0.3218
CTGTCTGG	1e-46	-106.2	0	778	0.3892	55870.7	0.244
RCCATMTGTT	1e-45	-103.9	0	852	0.4262	63656.2	0.278
ACAGCTGTTN	1e-44	-103.6	0	962	0.4812	75135.8	0.3281
TGCCAGCB	1e-44	-102.5	0	660	0.3302	44949.6	0.1963
SSCMATWAAA	1e-44	-102.4	0	521	0.2606	32210.8	0.1407
TGGCAGTTGG	1e-44	-101.7	0	776	0.3882	56338.1	0.246
VAGRACAKNCTGTBC	1e-42	-98.94	0	911	0.4557	70534	0.308
NHAACBGYYV	1e-41	-96.12	0	816	0.4082	61211.8	0.2673
CCTGCTGAGH	1e-41	-95.07	0	493	0.2466	30582	0.1335
SMCATCTGKH	1e-41	-94.75	0	694	0.3472	49305	0.2153
ACCATCTGTT	1e-40	-93.44	0	715	0.3577	51549.4	0.2251
WAAGTAAACA	1e-40	-92.42	0	752	0.3762	55360.2	0.2417
RTGATTKATRGN	1e-39	-90.32	0	638	0.3192	44552.6	0.1945
NNVVCAGCTGBN	1e-38	-89.59	0	604	0.3022	41429.6	0.1809
VNAGGKCAAAGGTCA	1e-38	-89.27	0	512	0.2561	32980.1	0.144
AAGGTGTKAA	1e-38	-88.67	0	778	0.3892	58563.7	0.2557
NNNVCTGWGYAAACASN	1e-38	-88.52	0	653	0.3267	46252	0.202
CCTTTTAWAGSC	1e-38	-88.19	0	721	0.3607	52944.5	0.2312
VCAGCTGBNN	1e-37	-86.26	0	662	0.3312	47460.7	0.2072
NTAATBNAATTA	1e-36	-84.34	0	469	0.2346	29740	0.1299
AGATAASR	1e-36	-84.29	0	694	0.3472	50892.4	0.2222
TAGGGCAAAGGTCA	1e-36	-83.83	0	486	0.2431	31324.3	0.1368
WATGCAAATGAG	1e-35	-80.6	0	361	0.1806	20843.1	0.091
AGGCCTAG	1e-34	-79.86	0	493	0.2466	32471.8	0.1418
TGACCTTTGCCCCA	1e-34	-79.59	0	448	0.2241	28461.8	0.1243
TATCGATNAN	1e-34	-79.09	0	523	0.2616	35326.9	0.1543
GCAGCCAAGCRTGACH	1e-33	-77.58	0	238	0.1191	11381.4	0.0497
AAYTAGGTCA	1e-32	-74.75	0	154	0.077	5747.9	0.0251
AAYTAGGTCA	1e-32	-74.75	0	154	0.077	5747.9	0.0251
CTGTTTAC	1e-32	-74.45	0	882	0.4412	71832.7	0.3137
YTAATYNRATTA	1e-32	-73.74	0	339	0.1696	19735.2	0.0862
CTCCCTGGGAGGCCN	1e-31	-72.96	0	417	0.2086	26544.9	0.1159
ATGMATATDC	1e-31	-72.18	0	604	0.3022	44033.4	0.1923
GGCCYCCTGCTGDGH	1e-31	-72.07	0	309	0.1546	17427.1	0.0761
NGTGTTCAVTSAAGCGKAAA	1e-31	-71.62	0	141	0.0705	5094.5	0.0222
NAGTTTCABTHTGACTNW	1e-30	-70.56	0	347	0.1736	20760.9	0.0907
DNRCAGCTGY	1e-30	-70.36	0	519	0.2596	36209.4	0.1581
NBWGATAAGR	1e-30	-69.82	0	522	0.2611	36572.9	0.1597
RTACGTGC	1e-30	-69.38	0	614	0.3072	45465.7	0.1985
WAABTAGGTCAV	1e-30	-69.14	0	128	0.064	4420.9	0.0193
MGGAAGTGAAAC	1e-29	-68.5	0	545	0.2726	38952.2	0.1701
WAAGTAAACA	1e-28	-66.69	0	616	0.3082	46117.9	0.2014
NTATYGATCH	1e-28	-66.6	0	438	0.2191	29269.8	0.1278
GGYAATGAAA	1e-28	-66.15	0	379	0.1896	24054.4	0.105
ATTTGCATAW	1e-28	-65.27	0	372	0.1861	23550.3	0.1028
GCTAATCC	1e-27	-64.21	0	952	0.4762	81427.2	0.3556
TTTTATKRGG	1e-27	-63.06	0	607	0.3037	45863.9	0.2003
TATGCWAATBAV	1e-27	-62.64	0	276	0.1381	15700.9	0.0686
TBGCACGCAA	1e-27	-62.57	0	470	0.2351	32802.7	0.1432
AAWCTAGGTCARDNN	1e-27	-62.39	0	143	0.0715	5734.4	0.025
VNRVCAGCTGGY	1e-26	-62.09	0	481	0.2406	33903.3	0.148
MAATCACTGC	1e-26	-61.44	0	396	0.1981	26186.8	0.1143
NAHCAGCTGD	1e-26	-59.92	0	546	0.2731	40454	0.1766
GCTATTTTTGGM	1e-25	-59.33	0	432	0.2161	29768.2	0.13
GCCATCTGTT	1e-25	-59.24	0	380	0.1901	25053.1	0.1094
RGKGGGCGKGGC	1e-25	-58.64	0	529	0.2646	39031.4	0.1704
TRTTTACTTW	1e-25	-58.5	0	607	0.3037	46686.7	0.2039
HNRAATCAAT	1e-25	-58.09	0	370	0.1851	24317.2	0.1062
AAACMATTAN	1e-25	-57.67	0	349	0.1746	22508.2	0.0983
DAGGTGTBAA	1e-24	-56.91	0	478	0.2391	34446.1	0.1504
RGGGCACTAACY	1e-24	-56.14	0	301	0.1506	18528.5	0.0809
AGGTGTGAAM	1e-24	-55.93	0	559	0.2796	42424.3	0.1852
AGGTGTGAAA	1e-24	-55.54	0	531	0.2656	39763.9	0.1736
ATTTTCCATT	1e-23	-54.91	0	415	0.2076	28869.5	0.1261
CACAGCAGGGGG	1e-23	-54.81	0	309	0.1546	19381.5	0.0846
CTGCCWVCTTTTRTA	1e-23	-54.39	0	321	0.1606	20479.2	0.0894
CYTGTTTACWYW	1e-23	-53.67	0	517	0.2586	38738.3	0.1692
VCAGCTGYTG	1e-23	-53.6	0	415	0.2076	29072.6	0.1269
AACAGCTG	1e-23	-53.39	0	447	0.2236	32095.9	0.1401
ATTTGCATAACAATG	1e-23	-53.16	0	169	0.0845	8204.8	0.0358
YCCDNTCCAGGTTTT	1e-22	-52.93	0	380	0.1901	25956.9	0.1133
NVCACGTG	1e-22	-51.43	0	727	0.3637	60315	0.2634
TGATKGATGR	1e-21	-50.64	0	254	0.1271	15198.1	0.0664
NVWTGTTTAC	1e-21	-50.52	0	656	0.3282	53196.3	0.2323
RGGATTAR	1e-21	-50.22	0	618	0.3092	49402	0.2157
GTCATGCHTGRCTGS	1e-21	-49.56	0	151	0.0755	7167.1	0.0313
NAACAGCTGG	1e-20	-48.24	0	410	0.2051	29469.1	0.1287
AGGTCANTGACCTB	1e-20	-48.13	0	195	0.0975	10648.8	0.0465
GYMATAAAAH	1e-20	-47.15	0	418	0.2091	30407.8	0.1328
KTGACCTTGA	1e-20	-47.14	0	327	0.1636	22010.3	0.0961
ACTTTCACTTTC	1e-20	-46.56	0	334	0.1671	22728.6	0.0992
HTTTCCCASG	1e-20	-46.43	0	478	0.2391	36282.7	0.1584
GGGGGTGTGTCC	1e-20	-46.24	0	471	0.2356	35638.1	0.1556
ATGCATWATGCATRW	1e-19	-45.8	0	449	0.2246	33598.9	0.1467
AGGCCTRG	1e-19	-45.32	0	339	0.1696	23371.1	0.1021
TGCGTGGGYG	1e-19	-45.12	0	294	0.1471	19355.9	0.0845
CARRGKBCAAAGTYCA	1e-19	-44.98	0	239	0.1196	14606.1	0.0638
GGCCATAAATCA	1e-19	-44.55	0	365	0.1826	25882.6	0.113
TGGGGAAGGGCM	1e-19	-44.54	0	271	0.1356	17413.6	0.076
DRTGTTGCAA	1e-19	-44.46	0	404	0.2021	29549.8	0.129
WWTRTAAACAVG	1e-19	-44.29	0	533	0.2666	42106.3	0.1839
YTGCCAAG	1e-18	-43.32	0	501	0.2506	39136.1	0.1709
NGYCATAAAWCH	1e-18	-43.15	0	527	0.2636	41744.6	0.1823
RGCCAATSRG	1e-18	-42.09	0	495	0.2476	38794	0.1694
ACCRTGACTAATTNN	1e-17	-41.25	0	185	0.0925	10555.8	0.0461
BAACAGCTGT	1e-17	-41.02	0	333	0.1666	23503.4	0.1026
ARAGGTCANWGAGTTCANNN	1e-17	-40.7	0	137	0.0685	6854.1	0.0299
AAACCACARM	1e-16	-39.14	0	438	0.2191	33804	0.1476
CCTTTGATST	1e-16	-38.79	0	343	0.1716	24805.1	0.1083
WWATRTAAACAN	1e-16	-38.55	0	570	0.2851	47085	0.2056
TTAATTNAATTA	1e-16	-38.5	0	184	0.092	10776.8	0.0471
MCTCCCMCRCAB	1e-16	-38.37	0	249	0.1246	16334.8	0.0713
TGGAACAGMA	1e-16	-38.36	0	282	0.1411	19275.9	0.0842
YCTTATCTBN	1e-16	-37.69	0	416	0.2081	31957.2	0.1395
TGCTGACTCA	1e-16	-37.59	0	389	0.1946	29374.5	0.1283
GCACGTACCC	1e-16	-37.51	0	220	0.1101	13928	0.0608
WDNCTGGGCA	1e-16	-37.3	0	293	0.1466	20438.8	0.0892
GAGGTCAAAGGTCA	1e-16	-37.23	0	140	0.07	7393.7	0.0323
GNCACGTG	1e-16	-36.92	0	765	0.3827	67869.3	0.2964
DGCACACGTG	1e-15	-36.27	0	464	0.2321	36953.2	0.1614
RTTATGYAAB	1e-15	-35.81	0	449	0.2246	35571.4	0.1553
RGGTCTCTAACY	1e-15	-35.36	0	131	0.0655	6874.3	0.03
TGATTRATGGCY	1e-14	-34.5	0	187	0.0935	11502	0.0502
GATGACGTCA	1e-14	-33.5	0	427	0.2136	33902.9	0.148
NVCACCTGBN	1e-14	-32.82	0	394	0.1971	30814.6	0.1346
KGTTGCCATGGCAA	1e-13	-32.23	0	114	0.057	5861.1	0.0256
SCTGTCAMTCAN	1e-13	-31.66	0	191	0.0955	12210.6	0.0533
GWAAYHTGAKMC	1e-13	-31.65	0	429	0.2146	34508.6	0.1507
TGACCTTTNCNT	1e-13	-31.62	0	168	0.084	10259.2	0.0448
RTCACSCCAY	1e-13	-31.47	0	122	0.061	6547.1	0.0286
TGTTKCCTAGCAACM	1e-13	-31.23	0	284	0.1421	20635.9	0.0901
DGTAAACA	1e-13	-30.92	0	500	0.2501	41807	0.1826
RRCAGCTGYTSY	1e-13	-30.73	0	320	0.1601	24115	0.1053
SCHTGTTTACAT	1e-13	-30.58	0	399	0.1996	31787.7	0.1388
SNGCACCTGCHS	1e-13	-30.03	0	196	0.098	12872.8	0.0562
CGGTCACSCCAC	1e-12	-29.89	0	83	0.0415	3776.4	0.0165
GGGRAARRGRMCAGMTG	1e-12	-29.86	0	131	0.0655	7422.4	0.0324
NWAACCACADNN	1e-12	-29.74	0	384	0.1921	30501	0.1332
ATTGCGCAAC	1e-12	-29.28	0	351	0.1756	27384	0.1196
VCAGGTRDRY	1e-12	-28.85	0	448	0.2241	37066	0.1619
CCATTGTATGCAAAT	1e-12	-28.83	0	117	0.0585	6416.6	0.028
TTAACCCTTTVNKKN	1e-12	-28.68	0	161	0.0805	10039.8	0.0438
SCTGTCAVTCAV	1e-12	-28.37	0	172	0.086	11020.6	0.0481
NGRTGACGTCAY	1e-12	-28.22	0	318	0.1591	24424.8	0.1067
BBCTTATCTS	1e-12	-27.65	0	298	0.1491	22628.8	0.0988
WAVTCACCMTAASYDAAAAG	1e-11	-27.41	0	237	0.1186	16965	0.0741
SAGATAAGRV	1e-11	-27.08	0	266	0.1331	19716.1	0.0861
ATATGCAAAT	1e-11	-26.28	0	179	0.0895	11928.4	0.0521
GRAASTGAAAST	1e-11	-26.26	0	167	0.0835	10882.6	0.0475
NYYTGTTTACHN	1e-11	-26.12	0	321	0.1606	25156.7	0.1098
VTGACTCATC	1e-11	-25.79	0	457	0.2286	38758.7	0.1692
TACGTGCV	1e-10	-24.94	0	147	0.0735	9340.7	0.0408
BTCAAGGTCA	1e-10	-24.91	0	206	0.1031	14563.1	0.0636
GGCGGGAARN	1e-10	-24.78	0	157	0.0785	10224	0.0446
AGTTTCAKTTTC	1e-10	-23.84	0	149	0.0745	9664.6	0.0422
VTTACGTAAYNNNNN	1e-10	-23.69	0	398	0.1991	33346	0.1456
SRGTTTCAAA	1e-10	-23.58	0	276	0.1381	21365.1	0.0933
GCTGTGGTTW	1e-10	-23.44	0	320	0.1601	25659.7	0.112
NNTGTGGATTSS	1e-10	-23.31	0	343	0.1716	27954.7	0.1221
AACATCTGGA	1e-10	-23.24	0	219	0.1096	16053	0.0701
GTTGCCATGGCAACM	1e-09	-22.97	0	74	0.037	3670	0.016
SAAACCACAG	1e-09	-22.6	0	336	0.1681	27436.6	0.1198
GGTCACCTGAGGTCA	1e-09	-22.29	0	206	0.1031	15025.6	0.0656
CTTTGATGTGSB	1e-09	-22.16	0	182	0.091	12850.8	0.0561
GGTTGCCATGGCAA	1e-09	-22.08	0	77	0.0385	3972.5	0.0173
ANTTMRCASBNNNGTGYKAAN	1e-09	-21.92	0	165	0.0825	11360.9	0.0496
BSNTGTTTACWYWGN	1e-09	-21.71	0	221	0.1106	16531.8	0.0722
ACAGGAAGTG	1e-09	-21.63	0	458	0.2291	40033	0.1748
GGTGYTGACAGS	1e-09	-21.61	0	144	0.072	9550.8	0.0417
VRCCACGTGG	1e-09	-21.52	0	236	0.1181	17984.9	0.0785
RCCACGTGGYYN	1e-09	-21.35	0	260	0.1301	20311.9	0.0887
CGGTTGCCATGGCAAC	1e-09	-21.18	0	69	0.0345	3451.1	0.0151
GAAAGTGAAAGT	1e-09	-20.74	0	90	0.045	5119	0.0224
NYTTCCWGGAAR	1e-08	-20.69	0	278	0.1391	22202.4	0.0969
ARGAGGMCAAAATGW	1e-08	-20.47	0	87	0.0435	4908.8	0.0214
KCACGTGMCN	1e-08	-20.42	0	429	0.2146	37410.2	0.1634
WNTGCTGASTCAGCANWTTY	1e-08	-20.17	0	184	0.092	13384	0.0584
VVCCACGTGG	1e-08	-20.01	0	167	0.0835	11859.8	0.0518
HWWGTCAGCAWWTTT	1e-08	-20	0	168	0.084	11950	0.0522
NYTAATCCYB	1e-08	-19.98	0	383	0.1916	32840.1	0.1434
AVCAGGAAGT	1e-08	-19.89	0	385	0.1926	33069.2	0.1444
ACTGAAACCA	1e-08	-19.77	0	204	0.1021	15320.6	0.0669
TRCATTCCAG	1e-08	-19.58	0	391	0.1956	33768.9	0.1475
TYTGACCASWRG	1e-08	-19.53	0	283	0.1416	22967.3	0.1003
AGGTGHCAGACA	1e-08	-19.23	0	110	0.055	6953.9	0.0304
NRRTGACGTCAT	1e-08	-18.58	0	229	0.1146	17945.6	0.0784
NNNCTTTCCAGGAAA	1e-08	-18.55	0	310	0.1551	25887.5	0.113
ATGCATAATTCA	1e-08	-18.51	0	231	0.1156	18154	0.0793
VAGRACAKWCTGTYC	1e-07	-18.42	0	116	0.058	7580.7	0.0331
GGTCANYTGAGGWCA	1e-07	-18.25	0	151	0.0755	10711.6	0.0468
WGGGGATTTCCC	1e-07	-18.06	0	166	0.083	12117.7	0.0529
ATTTCCCAGVAKSCY	1e-07	-17.92	0	138	0.069	9595.2	0.0419
CTTTCANTATGACTV	1e-07	-17.72	0	87	0.0435	5219.1	0.0228
NABTCCCWDGGGAVH	1e-07	-17.6	0	222	0.1111	17493.6	0.0764
KCCACGTGAC	1e-07	-17.1	0	383	0.1916	33703.3	0.1472
NRYTTCCGGH	1e-07	-17.09	0	388	0.1941	34220	0.1494
VAGGTCACNSTGACC	1e-07	-16.79	0	110	0.055	7297.3	0.0319
DATGASTCAT	1e-07	-16.66	0	394	0.1971	34974.9	0.1527
TGACANARRCCAGRC	1e-07	-16.51	0	191	0.0955	14769.3	0.0645
GGCGGGAAAH	1e-07	-16.17	0	162	0.081	12108.3	0.0529
GCAACAGGTG	1e-06	-16	0	129	0.0645	9110.7	0.0398
SVYTTCCNGGAARB	1e-06	-15.95	0	188	0.094	14606.4	0.0638
DATGASTCATHN	1e-06	-15.77	0	405	0.2026	36412.7	0.159
TTCAAAWTAAAAGTC	1e-06	-15.7	0	135	0.0675	9708.4	0.0424
CTGGCAGSCTGCCA	1e-06	-15.22	0	99	0.0495	6572.4	0.0287
NNATGASTCATH	1e-06	-15.04	0	364	0.1821	32413.9	0.1415
ACAGGAAGTG	1e-06	-14.85	0	349	0.1746	30931.4	0.1351
GGGGCTYGKCTGGGA	1e-06	-14.72	0	49	0.0245	2520.4	0.011
BTCAAGGTCA	1e-06	-14.64	0	124	0.062	8896.8	0.0388
MTGATGCAAT	1e-06	-14.62	0	179	0.0895	14042.5	0.0613
GTCCCCWGGGGA	1e-06	-14.56	0	215	0.1076	17543	0.0766
GNMCAGGTGTGC	1e-06	-14.42	0	244	0.1221	20437.8	0.0892
CYRCATTCCA	1e-06	-14.29	0	322	0.1611	28346.2	0.1238
GYCATCMATCAT	1e-06	-14.26	0	92	0.046	6106.2	0.0267
TAATCAATTA	1e-06	-13.92	0	78	0.039	4949.9	0.0216
NNAYTTCCTGHN	1e-06	-13.87	0	292	0.1461	25422.9	0.111
GGAAGTGAAAST	1e-05	-13.78	0	83	0.0415	5396.8	0.0236
CCWGGAATGY	1e-05	-13.76	0	288	0.1441	25048.2	0.1094
RGRACASNSTGTYCYB	1e-05	-13.68	0	96	0.048	6545.2	0.0286
BTKGGCGGGAAA	1e-05	-13.06	0	145	0.0725	11154.7	0.0487
GTTAATNATTAA	1e-05	-12.95	0	106	0.053	7562.9	0.033
ATGACGTCATCY	1e-05	-12.73	0	197	0.0985	16249.3	0.071
ACTTCCKGKT	1e-05	-12.71	0	287	0.1436	25281.5	0.1104
GGTTAAWCATTAA	1e-05	-12.61	0	85	0.0425	5744.4	0.0251
CAAGGHCANV	1e-05	-12.54	0	124	0.062	9293.1	0.0406
AAGAACATWHTGTTC	1e-05	-12.5	0	114	0.057	8375.2	0.0366
ASWTCCTGBT	1e-05	-12.46	0	293	0.1466	25978.5	0.1134
ATTTCCTGTN	1e-05	-12.44	0	253	0.1266	21915.9	0.0957
ABTTCYYRRGAA	1e-05	-12.39	0	165	0.0825	13218.5	0.0577
RGKGGGCGGAGC	1e-05	-12.34	0	262	0.1311	22856.2	0.0998
CCATATATGGNM	1e-05	-12.24	0	118	0.059	8795.8	0.0384
NTNATGCAAYMNNHTGMAAY	1e-05	-12.07	0	74	0.037	4866.7	0.0213
NGNTCTAGAACCNGV	1e-05	-12.06	0	84	0.042	5743.1	0.0251
CCCCTCCCCCAC	1e-05	-11.93	0	70	0.035	4541.1	0.0198
AACCGGAAGT	1e-05	-11.93	0	377	0.1886	34885.1	0.1523
GTGGGCCCCA	1e-05	-11.78	0	32	0.016	1512.5	0.0066
AGGAARCAGCTG	1e-05	-11.56	0	38	0.019	1974.1	0.0086
SCCTAGCAACAG	0.0001	-11.42	0	113	0.0565	8495.7	0.0371
CYAAAAATAG	0.0001	-11.25	0	162	0.081	13211.4	0.0577
AGATGKDGAGATAAG	0.0001	-11.18	0	54	0.027	3289.8	0.0144
RGGTTACTANAGGTCA	0.0001	-11.1	0	39	0.0195	2094.7	0.0091
AAAGRGGAAGTG	0.0001	-10.98	0	104	0.052	7747.8	0.0338
AAACYKGTTWDACMRGTTTB	0.0001	-10.51	0	146	0.073	11841.1	0.0517
NRGVACABNVTGTYCY	0.0001	-10.25	0.0001	57	0.0285	3663.4	0.016
ANCAGGAAGT	0.0001	-10.19	0.0001	214	0.1071	18684.2	0.0816
SARTGGAAAAWRTGAGTCAB	0.0001	-9.946	0.0001	81	0.0405	5831.6	0.0255
YTAATTRAWWCCAGATGT	0.0001	-9.945	0.0001	107	0.0535	8240.6	0.036
RATGASTCAT	0.0001	-9.798	0.0001	334	0.1671	31227	0.1364
CRGCTGBNGNSNNSAGATAA	0.0001	-9.707	0.0001	64	0.032	4350.8	0.019
YCWGGAATGY	0.0001	-9.609	0.0001	215	0.1076	18974.8	0.0829
GRTGMTRGAGCC	0.0001	-9.592	0.0001	151	0.0755	12571.3	0.0549
NNDRCATGYCYNRRCATGYH	0.0001	-9.585	0.0001	140	0.07	11495.2	0.0502
GGATGACTCATC	0.0001	-9.582	0.0001	301	0.1506	27856.8	0.1216
GAGSCCGAGC	0.001	-9.068	0.0002	59	0.0295	4010.8	0.0175
GSCTGTCACTCA	0.001	-9.049	0.0002	62	0.031	4278.1	0.0187
ATGAATATTC	0.001	-8.875	0.0002	70	0.035	5025.1	0.0219
ACCGGAAGTG	0.001	-8.779	0.0002	312	0.1561	29344	0.1281
GAGCCTGGTACTGWGCCTGR	0.001	-8.652	0.0002	53	0.0265	3548.6	0.0155
CTTCCGGGAA	0.001	-8.627	0.0002	119	0.0595	9698	0.0423
ATTGCATCAT	0.001	-8.503	0.0003	131	0.0655	10903.8	0.0476
VCAKCTGGNNNCCAGMTGBN	0.001	-8.376	0.0003	50	0.025	3328.7	0.0145
CCTCATGGTGYCYTWYTCCCTTGTG	0.001	-8.247	0.0004	17	0.0085	714.2	0.0031
DCYAAAAATAGM	0.001	-8.238	0.0004	177	0.0885	15577	0.068
TGGTACATTCCA	0.001	-8.048	0.0004	138	0.069	11723.6	0.0512
YGGCCCCGCCCC	0.001	-7.834	0.0005	307	0.1536	29237.9	0.1277
ACVAGGAAGT	0.001	-7.75	0.0006	202	0.1011	18300.8	0.0799
TTCCKNAGAA	0.001	-7.737	0.0006	151	0.0755	13116.1	0.0573
GTCACGCTCSCTGM	0.001	-7.734	0.0006	49	0.0245	3338.5	0.0146
CWGGCGGGAA	0.001	-7.7	0.0006	58	0.029	4147.1	0.0181
GTCWGCTGTYYCTCT	0.001	-7.512	0.0007	55	0.0275	3909.7	0.0171
NATTTCCNGGAAAT	0.001	-7.094	0.0011	81	0.0405	6412.5	0.028
TWVGGTCCGC	0.001	-6.988	0.0012	73	0.0365	5676.7	0.0248
ADGGYAGYAGCATCT	0.01	-6.892	0.0013	118	0.059	10077.6	0.044
GCTATTTTTAGC	0.01	-6.823	0.0014	94	0.047	7733.4	0.0338
ACTYKNATTCGTGNTACTTC	0.01	-6.803	0.0015	27	0.0135	1590.6	0.0069
CCWGGAATGY	0.01	-6.796	0.0015	166	0.083	14958.9	0.0653
YDGHTACAWTGTADC	0.01	-6.792	0.0015	71	0.0355	5530.7	0.0241
YTKGATAHAGTATTCTWGGTNGGCA	0.01	-6.733	0.0016	32	0.016	2013.1	0.0088
CYTGGCABNSTGCCAR	0.01	-6.727	0.0016	78	0.039	6211.7	0.0271
GARTGGTCATCGCCC	0.01	-6.711	0.0016	29	0.0145	1765.9	0.0077
TWGHWACAWTGTWDC	0.01	-6.667	0.0016	86	0.043	6996.8	0.0306
AWWWTGCTGAGTCAT	0.01	-6.612	0.0017	40	0.02	2720	0.0119
AGAGGAAGTG	0.01	-6.569	0.0018	158	0.079	14223	0.0621
NWTAAYCYAATCAWN	0.01	-6.484	0.002	33	0.0165	2131.8	0.0093
ASWTCAAAGG	0.01	-6.455	0.002	108	0.054	9213.1	0.0402
GTRGGTCASTGGGTCA	0.01	-6.163	0.0027	51	0.0255	3790.3	0.0166
WNTGTTTRYTTTGGCA	0.01	-5.865	0.0036	32	0.016	2132.3	0.0093
AGGTCAAGGTCA	0.01	-5.687	0.0043	35	0.0175	2423.3	0.0106
NRAACCRGTTYRAACCRGYT	0.01	-5.573	0.0048	46	0.023	3442.2	0.015
GKVTCADRTTWC	0.01	-5.475	0.0053	119	0.0595	10635.4	0.0464
GAAASYGAAASY	0.01	-5.408	0.0056	48	0.024	3661.5	0.016
MKGGGYGTGGCC	0.01	-5.231	0.0067	208	0.1041	19997.2	0.0873
SMCAGTCWGAKGGAGGAGGC	0.01	-5.089	0.0077	28	0.014	1897	0.0083
AGTAAACAAAAAAGAACAND	0.01	-5.024	0.0082	36	0.018	2625.7	0.0115
DGGGYGKGGC	0.01	-4.844	0.0098	245	0.1226	24143	0.1054
YATGCATATRCATRT	0.01	-4.686	0.0114	57	0.0285	4685.9	0.0205
STGCGCATGCGC	0.01	-4.633	0.012	58	0.029	4796.1	0.0209
VACAGGAAAT	0.1	-4.503	0.0136	169	0.0845	16230	0.0709
NTAATTDGCYAATTANNWWD	0.1	-4.371	0.0155	16	0.008	965.9	0.0042
RTCATGTGAC	0.1	-4.331	0.0161	345	0.1726	35307.5	0.1542
HTGCTGAGTCAT	0.1	-4.274	0.0169	30	0.015	2211.3	0.0097
TAATCHGATTAC	0.1	-4.237	0.0175	25	0.0125	1763.3	0.0077
RGGTCADNNAGAGGTCAV	0.1	-4.236	0.0175	19	0.0095	1235.1	0.0054
MACAGGAAGT	0.1	-4.097	0.0201	108	0.054	10025.4	0.0438
ATGAATWATTCATGA	0.1	-4.097	0.0201	20	0.01	1341.1	0.0059
RACCGGAAGT	0.1	-3.992	0.0221	235	0.1176	23568.1	0.1029
GHCACGTG	0.1	-3.734	0.0286	193	0.0965	19199.9	0.0838
AWWNTGCTGAGTCAT	0.1	-3.617	0.0321	39	0.0195	3203.2	0.014
NNNNNBAGATAWYATCTVHN	0.1	-3.466	0.0372	67	0.0335	6047	0.0264
AGTTTCASTTTC	0.1	-3.385	0.0402	27	0.0135	2103.1	0.0092
GNCTGTASTRNTGBCTCHTT	0.1	-3.333	0.0422	13	0.0065	837.6	0.0037
GCTGASTCAGCA	0.1	-3.277	0.0445	69	0.0345	6319.8	0.0276
AAGGKGRCGCAGGCA	0.1	-3.259	0.0452	20	0.01	1473.1	0.0064
KCACGTGMCN	0.1	-3.139	0.0508	95	0.0475	9081.8	0.0397
CSGTGACGTCAC	0.1	-2.881	0.0656	127	0.0635	12611.6	0.0551
RCAGGATGTGGT	0.1	-2.788	0.0718	21	0.0105	1656.4	0.0072
GATGACTCAGCA	0.1	-2.565	0.0895	32	0.016	2790.4	0.0122
ATGAATATTCATGAG	0.1	-2.535	0.0919	10	0.005	680.3	0.003
CGTGGGTGGTCC	0.1	-2.496	0.0953	28	0.014	2409.6	0.0105
NGCGTGGGCGGR	0.1	-2.437	0.1008	42	0.021	3847.6	0.0168
VCCACGTG	0.1	-2.417	0.1026	117	0.0585	11809.2	0.0516
DGTCCCYRGGGA	0.1	-2.403	0.1037	35	0.0175	3142.3	0.0137
NATGASTCABNN	0.1	-2.307	0.1139	185	0.0925	19300.7	0.0843
BSTTCTRGAABVTTCYAGAA	1	-2.251	0.1201	27	0.0135	2378	0.0104
TGCTGAGTCA	1	-2.244	0.1205	90	0.045	9002.3	0.0393
GGGGGAATCCCC	1	-2.2	0.1256	23	0.0115	1989.6	0.0087
VDTTTCCCGCCA	1	-2.178	0.1281	25	0.0125	2196.5	0.0096
MACCTTCYATGGCTCCCTAKTGCCY	1	-2.171	0.1287	2	0.001	66.7	0.0003
ACWTCAAAGG	1	-2.12	0.1351	33	0.0165	3030.8	0.0132
BCWGATTCAATCAAN	1	-2.098	0.1377	4	0.002	216.4	0.0009
RTTTCTNAGAAA	1	-2.007	0.1504	65	0.0325	6449.6	0.0282
GCCACRCCCACY	1	-1.894	0.1679	81	0.0405	8235.3	0.036
TTCTAGAABNTTCTA	1	-1.851	0.1748	38	0.019	3651.5	0.0159
GCACAYAGTAGGKCY	1	-1.811	0.1815	5	0.0025	329.9	0.0014
HACTTCCGGY	1	-1.769	0.1887	154	0.077	16332.7	0.0713
AVCCGGAAGT	1	-1.578	0.2278	119	0.0595	12624.1	0.0551
ATGACGTCATCN	1	-1.474	0.2522	73	0.0365	7632.1	0.0333
NWGGGTGTGGCY	1	-1.426	0.2638	39	0.0195	3950.9	0.0173
TGCAGTTCCMVNWRTGGCCA	1	-1.355	0.2825	10	0.005	893.9	0.0039
RRCATGYCYRGRCATGYYYN	1	-1.228	0.319	38	0.019	3946.9	0.0172
RRCATGYCYRGRCATGYYYN	1	-1.228	0.319	38	0.019	3946.9	0.0172
TTSGCGCGAAAA	1	-1.186	0.332	14	0.007	1361.5	0.0059
TGWAAYCTGABACCB	1	-1.093	0.3634	21	0.0105	2154.1	0.0094
CAAGATGGCGGC	1	-1.053	0.3773	25	0.0125	2612.1	0.0114
AACCGGAAGT	1	-0.965	0.4107	81	0.0405	8938.7	0.039
GATGASTCATCN	1	-0.9136	0.4313	128	0.064	14312.1	0.0625
NRYTTCCGGY	1	-0.8488	0.459	159	0.0795	17924.2	0.0783
NRRRCAWGTCCDGRCATGYY	1	-0.6271	0.5714	18	0.009	2065.2	0.009
AGATSTNDNNDSAGATAASN	1	-0.6153	0.5767	26	0.013	2999.8	0.0131
SGTCACGTGR	1	-0.5585	0.6089	139	0.0695	16121.2	0.0704
NAGATWNBNATCTNN	1	-0.5506	0.6121	25	0.0125	2936.2	0.0128
ACTACAATTCCC	1	-0.5435	0.6149	14	0.007	1653.6	0.0072
ACTTTCGTTTCT	1	-0.4764	0.6559	3	0.0015	367.9	0.0016
GGVTCTCGCGAGAAC	1	-0.4505	0.6714	7	0.0035	872.1	0.0038
AGGTCAAGGTCA	1	-0.4464	0.6724	5	0.0025	628.9	0.0027
GTCACGTGGT	1	-0.1657	0.888	108	0.054	13553.6	0.0592
RACTACAATTCCCAGAAKGC	1	-0.137	0.9116	8	0.004	1287.3	0.0056
NRGCCCCRCCCHBNN	1	-0.1067	0.9373	78	0.039	10215.7	0.0446
RACTACAACTCCCAGVAKGC	1	-0.09208	0.9487	4	0.002	788	0.0034
ATGCCCTGAGGC	1	-0.08206	0.9559	139	0.0695	17788.8	0.0777
GGAAATTCCC	1	-0.0765	0.9588	8	0.004	1418.8	0.0062
ACATGCCCGGGCAT	1	-0.07092	0.9617	1	0.0005	307.1	0.0013
CTGCGCATGCGC	1	-0.05455	0.9752	12	0.006	2067.6	0.009
SCCTSAGGSCAW	1	-0.0314	0.9955	174	0.087	22696.6	0.0991
GCCACACCCA	1	-0.03081	0.9955	49	0.0245	7184.4	0.0314
GGMGCTGTCCATGGTGCTGA	1	-0.03029	0.9955	1	0.0005	402.3	0.0018
SSGGTCACGTGA	1	-0.02986	0.9955	21	0.0105	3482.3	0.0152
GTCACGTGACYV	1	-0.005524	1	32	0.016	5497.6	0.024
GGCCCCGCCCCC	1	-0.000413	1	23	0.0115	4843.8	0.0212
CNNBRGCGCCCCCTGSTGGC	1	0	1	74	0.037	14982.2	0.0654
AYAGTGCCMYCTRGTGGCCA	1	0	1	64	0.032	15180.9	0.0663
GGYAGCAYDTGCTDCCCNNN	1	0	1	0	0	153.3	0.0007
ATTCTCGCGAGA	1	0	1	0	0	285.7	0.0012
GGGTTTTGAAGGATGARTAGGAGTT	1	0	1	0	0	12.7	0.0001
AGAAATGACTTCCCT	1	0	1	0	0	107.1	0.0005

## Sheet: RPE_activating_CREs
Consensus	P-value	Log P-value	q-value (Benjamini)	# of Target Sequences with Motif(of 5984)	% of Target Sequences with Motif	# of Background Sequences with Motif(of 225043)	% of Background Sequences with Motif
SCCTSAGGSCAW	1e-307	-7.090e	0	1462	0.2443	18656.1	0.0829
ATGCCCTGAGGC	1e-249	-5.752e	0	1171	0.1957	14538.8	0.0646
TAATCCCN	1e-190	-4.384e	0	4442	0.7423	125653	0.5583
GNCACGTG	1e-172	-3.979e	0	2935	0.4905	71051.5	0.3157
RTCATGTGAC	1e-167	-3.861e	0	1839	0.3073	36669.6	0.1629
TRAGGTCA	1e-141	-3.252e	0	3890	0.6501	109674	0.4873
TGTCANYT	1e-132	-3.052e	0	4260	0.7119	125492	0.5576
CYRCATTCCA	1e-129	-2.991e	0	1408	0.2353	27362.1	0.1216
YTGWCADY	1e-128	-2.958e	0	4209	0.7034	124002	0.5509
TTGAMCTTTG	1e-128	-2.956e	0	3216	0.5374	86221.6	0.3831
GCTAATCC	1e-128	-2.954e	0	2994	0.5003	78311.1	0.3479
TRCATTCCAG	1e-127	-2.945e	0	1592	0.266	32831.4	0.1459
CCAGGAACAG	1e-127	-2.936e	0	3373	0.5637	92047.5	0.409
CCWTTGTYYB	1e-121	-2.800e	0	2660	0.4445	67578.9	0.3003
NVCACGTG	1e-114	-2.642e	0	2489	0.4159	62648.1	0.2783
AGGVNCCTTTGT	1e-110	-2.540e	0	1547	0.2585	33145.2	0.1473
CTGTTTAC	1e-109	-2.531e	0	2829	0.4728	74961.9	0.3331
CCWGGAATGY	1e-109	-2.525e	0	1232	0.2059	24078.4	0.107
CCWTTGTY	1e-107	-2.479e	0	2728	0.4559	71750.7	0.3188
TWGTCTGV	1e-102	-2.366e	0	3190	0.5331	88878.8	0.3949
RGCCATTAAC	1e-98	-2.261e	0	4503	0.7525	140544	0.6244
VGCCATAAAA	1e-97	-2.245e	0	3366	0.5625	96144.7	0.4272
VAGRACAKNCTGTBC	1e-97	-2.237e	0	2759	0.4611	74320.2	0.3302
GTCACGTGGT	1e-94	-2.171e	0	837	0.1399	14579.5	0.0648
GKBCARAGGTCA	1e-94	-2.167e	0	2038	0.3406	50337.2	0.2237
AVCAGCTG	1e-93	-2.157e	0	4426	0.7396	138081	0.6135
YCWGGAATGY	1e-92	-2.129e	0	983	0.1643	18600.8	0.0826
KCCACGTGAC	1e-92	-2.125e	0	1533	0.2562	34584.5	0.1537
CYHATAAAAN	1e-91	-2.107e	0	3408	0.5695	98656.4	0.4383
NRBCARRGGTCA	1e-91	-2.101e	0	1943	0.3247	47618.1	0.2116
RGGATTAR	1e-90	-2.077e	0	1916	0.3202	46876.5	0.2083
CCWGGAATGY	1e-90	-2.077e	0	825	0.1379	14558.3	0.0647
NNNVCTGWGYAAACASN	1e-88	-2.034e	0	2018	0.3372	50434.9	0.2241
AGRGGTCA	1e-87	-2.019e	0	2354	0.3934	61731.2	0.2743
AAGCACTTAA	1e-87	-2.019e	0	2784	0.4652	76629	0.3405
CAAAGGTCAG	1e-86	-1.994e	0	2258	0.3773	58644.1	0.2606
ATTAACACCT	1e-86	-1.993e	0	2900	0.4846	80922.9	0.3595
WAAGTAAACA	1e-86	-1.992e	0	2237	0.3738	57948.1	0.2575
AGATAASR	1e-86	-1.987e	0	2037	0.3404	51335.2	0.2281
GWAAYHTGAKMC	1e-85	-1.978e	0	1498	0.2503	34227.8	0.1521
KCACGTGMCN	1e-84	-1.955e	0	1546	0.2584	35821	0.1592
CCATTGTTNY	1e-84	-1.945e	0	2518	0.4208	67826.7	0.3014
TTTTATGGCM	1e-81	-1.872e	0	3264	0.5455	95017.9	0.4222
SGTCACGTGR	1e-81	-1.867e	0	871	0.1456	16473.1	0.0732
RSCACTYRAG	1e-80	-1.860e	0	3055	0.5105	87453.2	0.3886
NNDRCATGYCYNRRCATGYH	1e-79	-1.826e	0	702	0.1173	12145.3	0.054
DGCACACGTG	1e-79	-1.825e	0	1611	0.2692	38532	0.1712
AAGGTGTKAA	1e-78	-1.812e	0	2291	0.3829	60924.6	0.2707
CCTTTTAWAGSC	1e-78	-1.810e	0	2007	0.3354	51413.6	0.2284
HDGYAATGAAAN	1e-78	-1.800e	0	2712	0.4532	75605.5	0.3359
ACAGGAAGTG	1e-75	-1.742e	0	1625	0.2716	39437.5	0.1752
AGGTGTCA	1e-75	-1.741e	0	3199	0.5346	93604.3	0.4159
NVWTGTTTAC	1e-75	-1.735e	0	2130	0.3559	55985.3	0.2487
HTTTCCCASG	1e-74	-1.720e	0	1455	0.2431	34218.6	0.152
WAAGTAAACA	1e-73	-1.696e	0	1879	0.314	47904.8	0.2128
YCTTTGTTCC	1e-73	-1.694e	0	1483	0.2478	35227.6	0.1565
NYTAATCCYB	1e-72	-1.666e	0	1325	0.2214	30495.2	0.1355
TRTTTACTTW	1e-71	-1.653e	0	1886	0.3152	48401.5	0.2151
RAACAATGGN	1e-70	-1.624e	0	1825	0.305	46586.1	0.207
RRSCACTYAA	1e-69	-1.591e	0	2583	0.4317	72583.6	0.3225
HAWGRGGCCM	1e-67	-1.561e	0	1973	0.3297	51882.4	0.2305
NBWGATAAGR	1e-66	-1.529e	0	1505	0.2515	36854.1	0.1637
WWATRTAAACAN	1e-66	-1.526e	0	1874	0.3132	48833.4	0.217
GHCACGTG	1e-66	-1.520e	0	946	0.1581	19928.7	0.0885
AGGTGTGAAM	1e-64	-1.492e	0	1741	0.2909	44679.6	0.1985
DGTAAACA	1e-63	-1.469e	0	1733	0.2896	44565.1	0.198
RGCAATNAAA	1e-63	-1.451e	0	3427	0.5727	104448	0.4641
CYTGTTTACWYW	1e-62	-1.438e	0	1623	0.2712	41188.3	0.183
TTRAGTGSYK	1e-61	-1.418e	0	2459	0.4109	69563.5	0.3091
TAGGGCAAAGGTCA	1e-61	-1.410e	0	1225	0.2047	28785.3	0.1279
BTBRAGTGSN	1e-60	-1.401e	0	2320	0.3877	64845.9	0.2881
VBSYGTCTGG	1e-60	-1.393e	0	2175	0.3635	59911.7	0.2662
CTGTCTGG	1e-59	-1.375e	0	2038	0.3406	55377.2	0.246
GGCMATGAAA	1e-59	-1.364e	0	1782	0.2978	46881.9	0.2083
VNAGGKCAAAGGTCA	1e-58	-1.356e	0	1307	0.2184	31626.8	0.1405
WWTRTAAACAVG	1e-58	-1.355e	0	1689	0.2823	43878.6	0.195
ATTTCCTGTN	1e-58	-1.353e	0	995	0.1663	22131	0.0983
TGGCAGTTGG	1e-58	-1.344e	0	2070	0.3459	56692.1	0.2519
AGGCCTAG	1e-58	-1.339e	0	1186	0.1982	27976.7	0.1243
RCCATMTGTT	1e-57	-1.334e	0	2304	0.385	64819.8	0.288
YCTTATCTBN	1e-55	-1.289e	0	1325	0.2214	32589.2	0.1448
RTTATGYAAB	1e-55	-1.277e	0	1447	0.2418	36546.2	0.1624
AGGTGTGAAA	1e-55	-1.275e	0	1590	0.2657	41181.3	0.183
GKTAATGR	1e-55	-1.275e	0	3645	0.6091	114289	0.5078
ACAGCTGTTN	1e-54	-1.265e	0	2621	0.438	76547.7	0.3401
SCHTGTTTACAT	1e-54	-1.247e	0	1342	0.2243	33386.5	0.1483
AACCGGAAGT	1e-54	-1.247e	0	1369	0.2288	34245.9	0.1522
CCATTGTTYB	1e-54	-1.245e	0	1345	0.2248	33496.3	0.1488
VGCTGWCAVB	1e-53	-1.241e	0	2414	0.4034	69422.2	0.3084
NRYTTCCGGH	1e-53	-1.234e	0	1318	0.2203	32705.1	0.1453
GGCVGTTR	1e-53	-1.230e	0	2253	0.3765	63885.1	0.2838
BCCATTGTTC	1e-53	-1.227e	0	1517	0.2535	39134.7	0.1739
AGGCCTRG	1e-52	-1.218e	0	923	0.1542	20664.4	0.0918
TGACCTTTGCCCCA	1e-52	-1.203e	0	1113	0.186	26489.8	0.1177
ACAGGAAGTG	1e-52	-1.199e	0	1230	0.2055	30150.9	0.134
GTCACGTGACYV	1e-51	-1.196e	0	387	0.0647	6098.8	0.0271
NNAYTTCCTGHN	1e-51	-1.194e	0	1070	0.1788	25221	0.1121
CCTTTGATST	1e-49	-1.150e	0	1053	0.176	24947.7	0.1108
VTTACGTAAYNNNNN	1e-49	-1.145e	0	1346	0.2249	34166.4	0.1518
ATTGCGCAAC	1e-49	-1.144e	0	1130	0.1888	27361.9	0.1216
NGYCATAAAWCH	1e-49	-1.133e	0	1563	0.2612	41293.1	0.1835
RRCATGYCYRGRCATGYYYN	1e-48	-1.116e	0	303	0.0506	4332	0.0192
RRCATGYCYRGRCATGYYYN	1e-48	-1.116e	0	303	0.0506	4332	0.0192
NHAACBGYYV	1e-48	-1.106e	0	2168	0.3623	61972.1	0.2753
GATGACGTCA	1e-46	-1.082e	0	1354	0.2263	34852.9	0.1549
ATTTTCCATT	1e-46	-1.080e	0	1153	0.1927	28467.5	0.1265
GKVTCADRTTWC	1e-46	-1.076e	0	567	0.0948	11127.9	0.0494
RTACGTGC	1e-46	-1.075e	0	1644	0.2747	44405.2	0.1973
TBGCACGCAA	1e-45	-1.056e	0	1270	0.2122	32333	0.1437
NCYAATAAAA	1e-45	-1.042e	0	2339	0.3909	68531.6	0.3045
SMCATCTGKH	1e-44	-1.029e	0	1803	0.3013	50107	0.2226
NYYTGTTTACHN	1e-44	-1.019e	0	1085	0.1813	26723.8	0.1187
BBCTTATCTS	1e-44	-1.016e	0	969	0.1619	23145.9	0.1028
YCATYAATCA	1e-44	-1.015e	0	1823	0.3046	50901.9	0.2262
AVCAGGAAGT	1e-44	-1.013e	0	1264	0.2112	32429	0.1441
MGGAAGTGAAAC	1e-43	-1.012e	0	1425	0.2381	37655.2	0.1673
ACCATCTGTT	1e-42	-9.785e	0	1872	0.3128	52880.5	0.235
TGCTGACTCA	1e-42	-9.742e	0	1202	0.2009	30712.2	0.1365
AAACYKGTTWDACMRGTTTB	1e-42	-9.687e	0	611	0.1021	12797.1	0.0569
ACCGGAAGTG	1e-41	-9.619e	0	1110	0.1855	27873.6	0.1238
SAGATAAGRV	1e-41	-9.586e	0	857	0.1432	20065.6	0.0892
VACAGGAAAT	1e-41	-9.474e	0	730	0.122	16335.5	0.0726
RCCACGTGGYYN	1e-40	-9.423e	0	868	0.1451	20491.7	0.091
NNNCTTTCCAGGAAA	1e-40	-9.395e	0	1019	0.1703	25160.2	0.1118
WDNCTGGGCA	1e-40	-9.371e	0	789	0.1319	18139.4	0.0806
AAACCACARM	1e-39	-9.165e	0	1317	0.2201	34837.4	0.1548
NAHCAGCTGD	1e-39	-9.142e	0	1534	0.2564	42009.1	0.1866
CTTTGATGTGSB	1e-39	-9.140e	0	616	0.1029	13188.6	0.0586
CTAATKGV	1e-39	-9.128e	0	2520	0.4211	76214.1	0.3386
GGGGGTGTGTCC	1e-39	-9.092e	0	1501	0.2508	40951.8	0.182
NWAACCACADNN	1e-39	-9.073e	0	1233	0.206	32180.3	0.143
TTTTATKRGG	1e-38	-8.849e	0	1621	0.2709	45169	0.2007
DAGGTGTBAA	1e-38	-8.847e	0	1293	0.2161	34295.4	0.1524
NABTCCCWDGGGAVH	1e-38	-8.795e	0	658	0.11	14569.7	0.0647
RTGATTKATRGN	1e-38	-8.784e	0	1613	0.2696	44956.6	0.1997
ATGMATATDC	1e-37	-8.703e	0	1603	0.2679	44688.4	0.1986
NYTTCCWGGAAR	1e-37	-8.666e	0	911	0.1522	22263	0.0989
ASWTCCTGBT	1e-37	-8.585e	0	1029	0.172	26006.5	0.1155
DRTGTTGCAA	1e-36	-8.374e	0	1163	0.1944	30434.1	0.1352
GCTGTGGTTW	1e-36	-8.363e	0	1054	0.1761	26951.5	0.1197
NGRTGACGTCAY	1e-36	-8.308e	0	1003	0.1676	25373.3	0.1127
SAAACCACAG	1e-35	-8.151e	0	1096	0.1832	28443.8	0.1264
GYMATAAAAH	1e-34	-7.997e	0	1141	0.1907	30005.9	0.1333
RACCGGAAGT	1e-34	-7.881e	0	920	0.1537	23051.8	0.1024
CARRGKBCAAAGTYCA	1e-32	-7.492e	0	634	0.1059	14544.9	0.0646
VCAGCTGBNN	1e-32	-7.419e	0	1638	0.2737	47037.4	0.209
GCTATTTTTGGM	1e-31	-7.365e	0	1083	0.181	28614	0.1271
NNTGTGGATTSS	1e-31	-7.254e	0	1077	0.18	28505.6	0.1267
NRRRCAWGTCCDGRCATGYY	1e-31	-7.203e	0	171	0.0286	2260.7	0.01
ATGCATWATGCATRW	1e-31	-7.186e	0	1242	0.2076	33950.7	0.1508
ANCAGGAAGT	1e-30	-7.093e	0	769	0.1285	18872.2	0.0839
ACTTCCKGKT	1e-30	-6.985e	0	955	0.1596	24789.8	0.1101
GGCCATAAATCA	1e-30	-6.962e	0	969	0.1619	25254.4	0.1122
VTGACTCATC	1e-30	-6.916e	0	1527	0.2552	43740.9	0.1943
YTGCCAAG	1e-29	-6.787e	0	1328	0.2219	37155.1	0.1651
YCCDNTCCAGGTTTT	1e-28	-6.649e	0	910	0.1521	23604.9	0.1049
GTCCCCWGGGGA	1e-28	-6.581e	0	577	0.0964	13355.4	0.0593
BTCAAGGTCA	1e-28	-6.575e	0	620	0.1036	14646.2	0.0651
ACTGAAACCA	1e-26	-6.196e	0	662	0.1106	16156.1	0.0718
NAACAGCTGG	1e-26	-6.170e	0	1102	0.1842	30209.6	0.1342
GNMCAGGTGTGC	1e-26	-6.115e	0	786	0.1314	20067.4	0.0892
BSNTGTTTACWYWGN	1e-25	-5.815e	0	696	0.1163	17460	0.0776
GGYAATGAAA	1e-25	-5.802e	0	906	0.1514	24132.2	0.1072
ACTTTCACTTTC	1e-25	-5.783e	0	848	0.1417	22284.6	0.099
NRRTGACGTCAT	1e-25	-5.768e	0	736	0.123	18744.9	0.0833
AACAGCTG	1e-24	-5.719e	0	1169	0.1954	32835.2	0.1459
VRCCACGTGG	1e-24	-5.643e	0	687	0.1148	17299.4	0.0769
KTGACCTTGA	1e-23	-5.469e	0	865	0.1446	23080.8	0.1025
ASWTCAAAGG	1e-23	-5.419e	0	413	0.069	9163.9	0.0407
ATTTGCATAW	1e-23	-5.400e	0	865	0.1446	23137.9	0.1028
DATGASTCAT	1e-23	-5.371e	0	1357	0.2268	39515.6	0.1756
GGTCACCTGAGGTCA	1e-22	-5.275e	0	580	0.0969	14238.9	0.0633
DATGASTCATHN	1e-22	-5.267e	0	1405	0.2348	41263.1	0.1833
AACATCTGGA	1e-22	-5.242e	0	656	0.1096	16614.6	0.0738
MACAGGAAGT	1e-22	-5.242e	0	461	0.077	10667	0.0474
CTCCCTGGGAGGCCN	1e-22	-5.221e	0	816	0.1364	21705.4	0.0964
TGACANARRCCAGRC	1e-22	-5.167e	0	595	0.0994	14772.1	0.0656
WNTGCTGASTCAGCANWTTY	1e-22	-5.088e	0	591	0.0988	14702.3	0.0653
ACVAGGAAGT	1e-21	-5.013e	0	695	0.1161	18009.8	0.08
SVYTTCCNGGAARB	1e-21	-5.006e	0	582	0.0973	14480.1	0.0643
TGCCAGCB	1e-21	-4.951e	0	1396	0.2333	41304.9	0.1835
CTTCCGGGAA	1e-20	-4.810e	0	406	0.0678	9284.9	0.0413
CCTGCTGAGH	1e-20	-4.810e	0	1080	0.1805	30746	0.1366
MAATCACTGC	1e-20	-4.809e	0	961	0.1606	26793.8	0.119
ATATGCAAAT	1e-20	-4.806e	0	483	0.0807	11584	0.0515
SSGGTCACGTGA	1e-20	-4.780e	0	200	0.0334	3572.8	0.0159
AGAGGAAGTG	1e-20	-4.697e	0	569	0.0951	14291.9	0.0635
KCACGTGMCN	1e-20	-4.688e	0	391	0.0653	8911	0.0396
ARAGGTCANWGAGTTCANNN	1e-19	-4.600e	0	310	0.0518	6620.3	0.0294
NVCACCTGBN	1e-19	-4.597e	0	1058	0.1768	30225.3	0.1343
WGGGGATTTCCC	1e-19	-4.585e	0	435	0.0727	10275.2	0.0457
ATGACGTCATCY	1e-19	-4.569e	0	655	0.1095	17084.6	0.0759
DNRCAGCTGY	1e-19	-4.462e	0	1228	0.2052	36111.5	0.1604
VCAGGTRDRY	1e-19	-4.430e	0	1233	0.206	36318	0.1614
NAGTTTCABTHTGACTNW	1e-19	-4.386e	0	802	0.134	21966.8	0.0976
MTGATGCAAT	1e-19	-4.385e	0	573	0.0958	14640.2	0.065
VNRVCAGCTGGY	1e-19	-4.382e	0	1165	0.1947	34058.9	0.1513
TGGAACAGMA	1e-18	-4.294e	0	680	0.1136	18101.5	0.0804
GGTCANYTGAGGWCA	1e-18	-4.238e	0	436	0.0729	10519.1	0.0467
NNVVCAGCTGBN	1e-18	-4.226e	0	1372	0.2293	41326.7	0.1836
WAVTCACCMTAASYDAAAAG	1e-18	-4.225e	0	647	0.1081	17103.4	0.076
BAACAGCTGT	1e-18	-4.203e	0	877	0.1466	24598.1	0.1093
AAGAACATWHTGTTC	1e-17	-4.082e	0	392	0.0655	9291.1	0.0413
NNATGASTCATH	1e-17	-4.042e	0	1231	0.2057	36698.4	0.1631
VVCCACGTGG	1e-17	-4.041e	0	461	0.077	11411.5	0.0507
RATGASTCAT	1e-17	-4.008e	0	1193	0.1994	35438.4	0.1575
TTCCKNAGAA	1e-17	-3.970e	0	525	0.0877	13446.3	0.0597
NNNNNBAGATAWYATCTVHN	1e-16	-3.887e	0	300	0.0501	6690.1	0.0297
TYTGACCASWRG	1e-16	-3.848e	0	836	0.1397	23592.2	0.1048
BTCAAGGTCA	1e-16	-3.845e	0	370	0.0618	8776.3	0.039
NATTTCCNGGAAAT	1e-16	-3.839e	0	291	0.0486	6455	0.0287
GRAASTGAAAST	1e-16	-3.798e	0	435	0.0727	10778.4	0.0479
SRGTTTCAAA	1e-16	-3.793e	0	744	0.1243	20619	0.0916
CYAAAAATAG	1e-16	-3.745e	0	494	0.0826	12644.9	0.0562
ADBTAATTAR	1e-16	-3.687e	0	2491	0.4163	82051.5	0.3646
CTGCCWVCTTTTRTA	1e-15	-3.670e	0	745	0.1245	20768.4	0.0923
DCYAAAAATAGM	1e-15	-3.628e	0	564	0.0943	14946.4	0.0664
VCCACGTG	1e-15	-3.609e	0	439	0.0734	11033.7	0.049
CVGTSCTCCC	1e-15	-3.597e	0	1361	0.2274	41748	0.1855
AAACMATTAN	1e-15	-3.579e	0	781	0.1305	22044.5	0.0979
DGGGYGKGGC	1e-15	-3.563e	0	698	0.1166	19331.2	0.0859
TTAACCCTTTVNKKN	1e-15	-3.544e	0	392	0.0655	9634.6	0.0428
GRTGMTRGAGCC	1e-15	-3.525e	0	444	0.0742	11249.2	0.05
VAGRACAKWCTGTYC	1e-15	-3.499e	0	348	0.0582	8330.6	0.037
MKGGGYGTGGCC	1e-15	-3.489e	0	587	0.0981	15801	0.0702
SSCMATWAAA	1e-15	-3.489e	0	1014	0.1695	29952.5	0.1331
WATGCAAATGAG	1e-15	-3.474e	0	727	0.1215	20368.2	0.0905
ATTTCCCAGVAKSCY	1e-14	-3.407e	0	348	0.0582	8388.6	0.0373
NWGGGTGTGGCY	1e-14	-3.390e	0	181	0.0302	3581.8	0.0159
GCCATCTGTT	1e-14	-3.389e	0	871	0.1456	25241.1	0.1121
RTTTCTNAGAAA	1e-14	-3.382e	0	287	0.048	6586.3	0.0293
TGTTKCCTAGCAACM	1e-14	-3.351e	0	700	0.117	19602.1	0.0871
GAGGTCAAAGGTCA	1e-14	-3.262e	0	328	0.0548	7877.4	0.035
TGCGTGGGYG	1e-13	-3.200e	0	633	0.1058	17554.7	0.078
ATTGCATCAT	1e-13	-3.152e	0	443	0.074	11499.4	0.0511
HWWGTCAGCAWWTTT	1e-13	-3.085e	0	480	0.0802	12723.2	0.0565
NRYTTCCGGY	1e-13	-3.020e	0	593	0.0991	16422.5	0.073
TATGCWAATBAV	1e-12	-2.988e	0	555	0.0927	15217.1	0.0676
CCATATATGGNM	1e-12	-2.984e	0	336	0.0561	8303.9	0.0369
CAAGGHCANV	1e-12	-2.971e	0	372	0.0622	9420.4	0.0419
GCTATTTTTAGC	1e-12	-2.953e	0	307	0.0513	7442.7	0.0331
NTAATBNAATTA	1e-12	-2.929e	0	928	0.1551	27708.5	0.1231
ACCRTGACTAATTNN	1e-12	-2.919e	0	414	0.0692	10771.5	0.0479
RGKGGGCGKGGC	1e-12	-2.911e	0	984	0.1644	29642.4	0.1317
TGWAAYCTGABACCB	1e-12	-2.851e	0	121	0.0202	2198.6	0.0098
GGTGYTGACAGS	1e-12	-2.828e	0	388	0.0648	10026.9	0.0446
TWGHWACAWTGTWDC	1e-12	-2.810e	0	301	0.0503	7354	0.0327
RGCCAATSRG	1e-11	-2.759e	0	1168	0.1952	36201.1	0.1608
GGATGACTCATC	1e-11	-2.748e	0	1046	0.1748	31990.4	0.1421
NTATYGATCH	1e-11	-2.736e	0	928	0.1551	27953.9	0.1242
AAGACCCYYN	1e-11	-2.722e	0	816	0.1364	24162.2	0.1074
AGGTCANTGACCTB	1e-11	-2.704e	0	382	0.0638	9935.8	0.0441
TGGTACATTCCA	1e-11	-2.660e	0	406	0.0678	10728.2	0.0477
RGGGCACTAACY	1e-11	-2.652e	0	620	0.1036	17681.1	0.0786
AAAGRGGAAGTG	1e-11	-2.578e	0	306	0.0511	7666.4	0.0341
NRAACCRGTTYRAACCRGYT	1e-11	-2.565e	0	168	0.0281	3585.1	0.0159
HNRAATCAAT	1e-11	-2.539e	0	781	0.1305	23204.3	0.1031
CCATTGTATGCAAAT	1e-10	-2.502e	0	272	0.0455	6679.8	0.0297
ANTTMRCASBNNNGTGYKAAN	1e-10	-2.463e	0	432	0.0722	11729.4	0.0521
RRCAGCTGYTSY	1e-10	-2.440e	0	820	0.137	24655.8	0.1095
SCCTAGCAACAG	1e-10	-2.340e	0	319	0.0533	8247.8	0.0366
HACTTCCGGY	1e-10	-2.334e	0	533	0.0891	15147.3	0.0673
YDGHTACAWTGTADC	1e-10	-2.326e	0	240	0.0401	5826	0.0259
GGTTAAWCATTAA	1e-10	-2.316e	0	230	0.0384	5531.7	0.0246
ABTTCYYRRGAA	1e-09	-2.289e	0	482	0.0805	13518.2	0.0601
SARTGGAAAAWRTGAGTCAB	1e-09	-2.270e	0	241	0.0403	5893.8	0.0262
CSGTGACGTCAC	1e-09	-2.250e	0	445	0.0744	12351.7	0.0549
YATGCATATRCATRT	1e-09	-2.237e	0	220	0.0368	5281.3	0.0235
RTCACSCCAY	1e-09	-2.233e	0	251	0.0419	6224	0.0277
GCCACACCCA	1e-09	-2.228e	0	244	0.0408	6013.8	0.0267
GAAAGTGAAAGT	1e-09	-2.223e	0	215	0.0359	5140.7	0.0228
GCACGTACCC	1e-09	-2.212e	0	474	0.0792	13335	0.0592
YTAATTRAWWCCAGATGT	1e-09	-2.195e	0	326	0.0545	8583.5	0.0381
RGGTCTCTAACY	1e-09	-2.109e	0	253	0.0423	6372.2	0.0283
RGRACASNSTGTYCYB	1e-08	-2.032e	0	273	0.0456	7050.5	0.0313
GCTGASTCAGCA	1e-08	-2.029e	0	271	0.0453	6990.8	0.0311
NAGATWNBNATCTNN	1e-08	-2.016e	0	143	0.0239	3147.4	0.014
YGGCCCCGCCCC	1e-08	-2.009e	0	735	0.1228	22334.7	0.0992
GTRGGTCASTGGGTCA	1e-08	-1.994e	0	166	0.0277	3825.5	0.017
GCAACAGGTG	1e-08	-1.989e	0	347	0.058	9431.7	0.0419
TATCGATNAN	1e-08	-1.922e	0	1059	0.177	33708.1	0.1498
AVCCGGAAGT	1e-08	-1.868e	0	416	0.0695	11792.5	0.0524
AGATGKDGAGATAAG	1e-08	-1.862e	0	152	0.0254	3490.3	0.0155
GGGRAARRGRMCAGMTG	1e-08	-1.856e	0	261	0.0436	6814.4	0.0303
NGNTCTAGAACCNGV	1e-08	-1.848e	0	221	0.0369	5576.8	0.0248
MCTCCCMCRCAB	1e-07	-1.838e	0	458	0.0765	13211.9	0.0587
AGTTTCAKTTTC	1e-07	-1.831e	0	354	0.0592	9807.1	0.0436
GTTAATNATTAA	1e-07	-1.825e	0	269	0.045	7091.5	0.0315
SCTGTCAMTCAN	1e-07	-1.775e	0	431	0.072	12388.9	0.055
TGACCTTTNCNT	1e-07	-1.775e	0	393	0.0657	11136.3	0.0495
TGATKGATGR	1e-07	-1.749e	0	518	0.0866	15321.3	0.0681
YTAATYNRATTA	1e-07	-1.698e	0	603	0.1008	18264.3	0.0811
NATGASTCABNN	1e-07	-1.666e	0	725	0.1212	22494.4	0.0999
TGGGGAAGGGCM	1e-07	-1.660e	0	429	0.0717	12453.3	0.0553
TAATTAGN	1e-07	-1.619e	0	1663	0.2779	55897.5	0.2484
VCAGCTGYTG	1e-06	-1.606e	0	930	0.1554	29732.8	0.1321
AGATSTNDNNDSAGATAASN	1e-06	-1.601e	0	132	0.0221	3053.8	0.0136
GGAAATTCCC	1e-06	-1.595e	0	67	0.0112	1240.7	0.0055
CGTGGGTGGTCC	1e-06	-1.585e	0	106	0.0177	2310.4	0.0103
CYTGGCABNSTGCCAR	1e-06	-1.563e	0	212	0.0354	5514.6	0.0245
ATGCATAATTCA	1e-06	-1.552e	0	578	0.0966	17618.6	0.0783
NDGTAATTAC	1e-06	-1.542e	0	1059	0.177	34402.4	0.1529
AACCGGAAGT	1e-06	-1.540e	0	308	0.0515	8603.8	0.0382
CRGCTGBNGNSNNSAGATAA	1e-06	-1.531e	0	179	0.0299	4514.3	0.0201
TGATTRATGGCY	1e-06	-1.456e	0	390	0.0652	11397.2	0.0506
TTCTAGAABNTTCTA	1e-06	-1.446e	0	149	0.0249	3657.6	0.0163
SCTGTCAVTCAV	1e-06	-1.446e	0	379	0.0633	11043.9	0.0491
CTGGCAGSCTGCCA	1e-06	-1.445e	0	228	0.0381	6118.6	0.0272
TTCAAAWTAAAAGTC	1e-06	-1.412e	0	330	0.0551	9459.1	0.042
GGAAGTGAAAST	1e-06	-1.392e	0	205	0.0343	5434.7	0.0241
CGGTCACSCCAC	1e-06	-1.385e	0	143	0.0239	3516.6	0.0156
GYCATCMATCAT	1e-05	-1.359e	0	224	0.0374	6067.3	0.027
WNTGTTTRYTTTGGCA	1e-05	-1.354e	0	97	0.0162	2171.4	0.0096
VAGGTCACNSTGACC	1e-05	-1.309e	0	266	0.0445	7472.4	0.0332
YTKGATAHAGTATTCTWGGTNGGCA	1e-05	-1.291e	0	94	0.0157	2118.8	0.0094
GTCATGCHTGRCTGS	1e-05	-1.291e	0	253	0.0423	7067.8	0.0314
ADGGYAGYAGCATCT	1e-05	-1.271e	0	350	0.0585	10288.6	0.0457
GAAASYGAAASY	1e-05	-1.251e	0	145	0.0242	3672.5	0.0163
NRGVACABNVTGTYCY	1e-05	-1.228e	0	154	0.0257	3968.3	0.0176
AGGTCAAGGTCA	1e-05	-1.226e	0	99	0.0165	2300.1	0.0102
RGGTTACTANAGGTCA	1e-05	-1.221e	0	96	0.016	2215.5	0.0098
CTTTCANTATGACTV	1e-05	-1.219e	0	204	0.0341	5556	0.0247
ATTTGCATAACAATG	1e-05	-1.190e	0	277	0.0463	7961.2	0.0354
ACTYKNATTCGTGNTACTTC	1e-05	-1.182e	0	76	0.0127	1658.2	0.0074
ATGACGTCATCN	1e-05	-1.174e	0	272	0.0455	7814.7	0.0347
AGGTCAAGGTCA	0.0001	-1.138e	0	36	0.006	602.5	0.0027
GTCWGCTGTYYCTCT	0.0001	-1.055e	0	157	0.0262	4204.8	0.0187
GAGCCTGGTACTGWGCCTGR	0.0001	-1.047e	0	130	0.0217	3361.1	0.0149
GCAGCCAAGCRTGACH	0.0001	-1.025e	0	370	0.0618	11293	0.0502
TACGTGCV	0.0001	-1.002e	0.0001	293	0.049	8721.6	0.0388
AGGAARCAGCTG	0.0001	-9.829e	0.0001	84	0.014	2001.8	0.0089
ACWTCAAAGG	0.0001	-9.579e	0.0001	119	0.0199	3088.7	0.0137
DGTCCCYRGGGA	0.0001	-9.532e	0.0001	96	0.016	2382.5	0.0106
GATGASTCATCN	0.0001	-9.503e	0.0001	533	0.0891	17040.6	0.0757
GGGGGAATCCCC	0.001	-9.010e	0.0002	61	0.0102	1373	0.0061
GGCGGGAARN	0.001	-8.887e	0.0002	254	0.0424	7559.7	0.0336
VCAKCTGGNNNCCAGMTGBN	0.001	-8.612e	0.0002	130	0.0217	3516.7	0.0156
BSTTCTRGAABVTTCYAGAA	0.001	-8.301e	0.0003	91	0.0152	2316.4	0.0103
KGTTGCCATGGCAA	0.001	-8.292e	0.0003	193	0.0323	5599.2	0.0249
NGCGTGGGCGGR	0.001	-8.129e	0.0004	129	0.0216	3528.1	0.0157
GCACAYAGTAGGKCY	0.001	-8.106e	0.0004	21	0.0035	329.4	0.0015
TAATCAATTA	0.001	-7.976e	0.0004	157	0.0262	4450.2	0.0198
GARTGGTCATCGCCC	0.001	-7.891e	0.0005	67	0.0112	1613.9	0.0072
NTNATGCAAYMNNHTGMAAY	0.001	-7.798e	0.0005	173	0.0289	4995.4	0.0222
NNYTAATTAR	0.001	-7.262e	0.0008	1625	0.2716	57031.3	0.2534
AGTAAACAAAAAAGAACAND	0.001	-7.174e	0.0009	107	0.0179	2911.7	0.0129
TGCTGAGTCA	0.01	-6.624e	0.0016	331	0.0553	10539.5	0.0468
GTCACGCTCSCTGM	0.01	-6.529e	0.0017	121	0.0202	3426.1	0.0152
NWTAAYCYAATCAWN	0.01	-6.488e	0.0018	78	0.013	2050.4	0.0091
AGGTGHCAGACA	0.01	-6.128e	0.0026	235	0.0393	7310	0.0325
SNGCACCTGCHS	0.01	-5.892e	0.0033	384	0.0642	12536.1	0.0557
GGTTGCCATGGCAA	0.01	-5.680e	0.004	132	0.0221	3884.9	0.0173
ARGAGGMCAAAATGW	0.01	-5.639e	0.0042	151	0.0252	4525.5	0.0201
TWVGGTCCGC	0.01	-5.623e	0.0042	135	0.0226	3991.6	0.0177
NRGCCCCRCCCHBNN	0.01	-5.334e	0.0056	243	0.0406	7718.3	0.0343
AAWCTAGGTCARDNN	0.01	-4.872e	0.0089	190	0.0318	5966.1	0.0265
ATGAATATTC	0.01	-4.806e	0.0095	159	0.0266	4913.7	0.0218
GSCTGTCACTCA	0.01	-4.802e	0.0095	141	0.0236	4301.6	0.0191
GAGSCCGAGC	0.01	-4.760e	0.0099	110	0.0184	3262.4	0.0145
AGTTTCASTTTC	0.1	-4.265e	0.0162	76	0.0127	2190.6	0.0097
RGKGGGCGGAGC	0.1	-4.043e	0.0201	504	0.0842	17287.6	0.0768
STGCGCATGCGC	0.1	-3.261e	0.0438	136	0.0227	4373.6	0.0194
AAGGKGRCGCAGGCA	0.1	-3.195e	0.0467	40	0.0067	1118.3	0.005
GGGGCTYGKCTGGGA	0.1	-3.130e	0.0497	61	0.0102	1819.3	0.0081
GNCTGTASTRNTGBCTCHTT	0.1	-2.801e	0.0689	31	0.0052	862	0.0038
WAABTAGGTCAV	0.1	-2.678e	0.0777	141	0.0236	4662.8	0.0207
BCWGATTCAATCAAN	0.1	-2.652e	0.0795	10	0.0017	218.5	0.001
BTKGGCGGGAAA	0.1	-2.631e	0.081	239	0.0399	8169.1	0.0363
NTAATTDGCYAATTANNWWD	0.1	-2.629e	0.081	29	0.0048	811.9	0.0036
AAYTAGGTCA	0.1	-2.487e	0.0928	178	0.0297	6021.2	0.0268
AAYTAGGTCA	0.1	-2.487e	0.0928	178	0.0297	6021.2	0.0268
TAATCHGATTAC	0.1	-2.327e	0.1086	52	0.0087	1616	0.0072
ATGAATWATTCATGA	0.1	-2.312e	0.1099	43	0.0072	1310.6	0.0058
RCAGGATGTGGT	1	-2.286e	0.1125	50	0.0084	1552.4	0.0069
TTAATTNAATTA	1	-2.071e	0.1391	278	0.0465	9757.1	0.0434
GGCGGGAAAH	1	-2.007e	0.1479	264	0.0441	9270.5	0.0412
CACAGCAGGGGG	1	-1.729e	0.1949	515	0.0861	18611.4	0.0827
GTTGCCATGGCAACM	1	-1.669e	0.2064	103	0.0172	3537.6	0.0157
VDTTTCCCGCCA	1	-1.668e	0.2064	48	0.008	1574.3	0.007
CGGTTGCCATGGCAAC	1	-1.649e	0.2095	96	0.016	3290.1	0.0146
RGGTCADNNAGAGGTCAV	1	-1.622e	0.2146	39	0.0065	1265.4	0.0056
TTSGCGCGAAAA	1	-1.524e	0.236	31	0.0052	999.2	0.0044
SMCAGTCWGAKGGAGGAGGC	1	-1.347e	0.2811	45	0.0075	1524.3	0.0068
AGAAATGACTTCCCT	1	-1.306e	0.2922	4	0.0007	99.1	0.0004
GTGGGCCCCA	1	-1.301e	0.2926	29	0.0048	961.7	0.0043
GGGGGGGG	1	-1.288e	0.2959	487	0.0814	17834.6	0.0792
AWWWTGCTGAGTCAT	1	-1.189e	0.3257	92	0.0154	3268.2	0.0145
ACATGCCCGGGCAT	1	-1.175e	0.3294	9	0.0015	274.6	0.0012
GGYAGCAYDTGCTDCCCNNN	1	-1.117e	0.3484	5	0.0008	142.7	0.0006
CCTCATGGTGYCYTWYTCCCTTGTG	1	-1.108e	0.3505	20	0.0033	669	0.003
GCCACRCCCACY	1	-1.084e	0.3582	175	0.0292	6367.8	0.0283
CWGGCGGGAA	1	-0.9876	0.3934	82	0.0137	2963.1	0.0132
ACTACAATTCCC	1	-0.9026	0.4272	42	0.007	1510.5	0.0067
HTGCTGAGTCAT	1	-0.8272	0.4595	73	0.0122	2683.3	0.0119
NGTGTTCAVTSAAGCGKAAA	1	-0.7307	0.5048	150	0.0251	5608.2	0.0249
RACTACAATTCCCAGAAKGC	1	-0.6002	0.5736	33	0.0055	1255.8	0.0056
GATGACTCAGCA	1	-0.5605	0.5954	88	0.0147	3360.6	0.0149
MACCTTCYATGGCTCCCTAKTGCCY	1	-0.3838	0.7086	1	0.0002	43.6	0.0002
ATGAATATTCATGAG	1	-0.2729	0.7898	15	0.0025	660.3	0.0029
GGCCYCCTGCTGDGH	1	-0.09139	0.9446	397	0.0663	15921.8	0.0707
ACTTTCGTTTCT	1	-0.07735	0.9556	6	0.001	369.4	0.0016
AWWNTGCTGAGTCAT	1	-0.05824	0.9716	90	0.015	3963.8	0.0176
ATTCTCGCGAGA	1	-0.0199	1	2	0.0003	220.3	0.001
CTGCGCATGCGC	1	-0.01821	1	32	0.0053	1689.9	0.0075
CAAGATGGCGGC	1	-0.01463	1	46	0.0077	2330.5	0.0104
RACTACAACTCCCAGVAKGC	1	-0.01198	1	12	0.002	795.3	0.0035
GGVTCTCGCGAGAAC	1	-0.01185	1	8	0.0013	591.5	0.0026
GGCCCCGCCCCC	1	-0.001177	1	67	0.0112	3552.9	0.0158
TGCAGTTCCMVNWRTGGCCA	1	-3.2e-05	1	10	0.0017	1047.4	0.0047
GGMGCTGTCCATGGTGCTGA	1	-8e-06	1	1	0.0002	439.9	0.002
CCCCTCCCCCAC	1	-2e-06	1	43	0.0072	3028.4	0.0135
CNNBRGCGCCCCCTGSTGGC	1	0.000e	1	70	0.0117	14396.1	0.064
AYAGTGCCMYCTRGTGGCCA	1	0.000e	1	68	0.0114	15589.6	0.0693
GGGTTTTGAAGGATGARTAGGAGTT	1	0.000e	1	0	0	10.9	0

## Sheet: RPE_repressing_CREs
Consensus	P-value	Log P-value	q-value (Benjamini)	# of Target Sequences with Motif(of 3358)	% of Target Sequences with Motif	# of Background Sequences with Motif(of 226138)	% of Background Sequences with Motif
SCCTSAGGSCAW	1e-227	-5.233e	0	923	0.2749	19153.9	0.0847
ATGCCCTGAGGC	1e-205	-4.734e	0	775	0.2308	14904.6	0.0659
RTCATGTGAC	1e-127	-2.937e	0	1127	0.3356	37324.7	0.1651
GNCACGTG	1e-118	-2.725e	0	1735	0.5167	72983.4	0.3228
TAATCCCN	1e-112	-2.600e	0	2507	0.7466	126184	0.558
TRAGGTCA	1e-102	-2.354e	0	2251	0.6703	109932	0.4862
VAGRACAKNCTGTBC	1e-79	-1.833e	0	1655	0.4929	75532.3	0.334
GTCACGTGGT	1e-78	-1.799e	0	536	0.1596	14877.4	0.0658
TTGAMCTTTG	1e-76	-1.768e	0	1812	0.5396	86125.4	0.3809
CCAGGAACAG	1e-76	-1.762e	0	1927	0.5739	93682.4	0.4143
NVCACGTG	1e-76	-1.758e	0	1460	0.4348	64283	0.2843
AGGVNCCTTTGT	1e-74	-1.725e	0	908	0.2704	33352.9	0.1475
CCWTTGTYYB	1e-72	-1.680e	0	1508	0.4491	67919.9	0.3004
GCTAATCC	1e-71	-1.651e	0	1683	0.5012	79063.5	0.3497
GKBCARAGGTCA	1e-71	-1.650e	0	1204	0.3585	50195.5	0.222
SGTCACGTGR	1e-68	-1.572e	0	556	0.1656	16849.3	0.0745
CCWTTGTY	1e-65	-1.519e	0	1543	0.4595	71652.2	0.3169
TWGTCTGV	1e-65	-1.512e	0	1839	0.5476	90554.2	0.4005
AGRGGTCA	1e-64	-1.497e	0	1376	0.4098	61691	0.2728
YTGWCADY	1e-63	-1.465e	0	2343	0.6977	125567	0.5553
KCACGTGMCN	1e-63	-1.459e	0	939	0.2796	36968.8	0.1635
CAAAGGTCAG	1e-62	-1.450e	0	1322	0.3937	58914.6	0.2605
TRCATTCCAG	1e-62	-1.428e	0	867	0.2582	33327.2	0.1474
TGTCANYT	1e-61	-1.409e	0	2354	0.701	127019	0.5617
CYRCATTCCA	1e-61	-1.405e	0	760	0.2263	27862.5	0.1232
AVCAGCTG	1e-60	-1.392e	0	2548	0.7588	141444	0.6255
CCWGGAATGY	1e-59	-1.366e	0	690	0.2055	24546.1	0.1086
RGGATTAR	1e-58	-1.349e	0	1109	0.3303	47421.2	0.2097
RSCACTYRAG	1e-58	-1.342e	0	1775	0.5286	88301.1	0.3905
RGCCATTAAC	1e-57	-1.332e	0	2542	0.757	141712	0.6267
NRBCARRGGTCA	1e-56	-1.308e	0	1105	0.3291	47571.1	0.2104
CYHATAAAAN	1e-56	-1.304e	0	1923	0.5727	98482.7	0.4355
RRSCACTYAA	1e-55	-1.275e	0	1528	0.455	73323.5	0.3243
CTGTTTAC	1e-54	-1.246e	0	1562	0.4652	75792.7	0.3352
NYTAATCCYB	1e-53	-1.239e	0	792	0.2359	30786.8	0.1362
CCATTGTTNY	1e-53	-1.236e	0	1431	0.4261	67741.4	0.2996
KCCACGTGAC	1e-53	-1.233e	0	880	0.2621	35599	0.1574
RGCAATNAAA	1e-51	-1.178e	0	1994	0.5938	104810	0.4635
TTTTATGGCM	1e-50	-1.174e	0	1847	0.55	95051	0.4204
GHCACGTG	1e-50	-1.156e	0	582	0.1733	20527.7	0.0908
DGCACACGTG	1e-50	-1.153e	0	942	0.2805	39750.2	0.1758
AAGCACTTAA	1e-49	-1.141e	0	1573	0.4684	77726.2	0.3437
RAACAATGGN	1e-48	-1.128e	0	1056	0.3145	46495.3	0.2056
VGCCATAAAA	1e-47	-1.098e	0	1852	0.5515	96354.8	0.4261
ACAGGAAGTG	1e-47	-1.082e	0	934	0.2781	39968.7	0.1768
AGATAASR	1e-46	-1.080e	0	1138	0.3389	51789.6	0.229
HDGYAATGAAAN	1e-45	-1.049e	0	1527	0.4547	75951.1	0.3359
AACCGGAAGT	1e-44	-1.033e	0	830	0.2472	34613.7	0.1531
HTTTCCCASG	1e-44	-1.033e	0	832	0.2478	34724.2	0.1536
AGGTGTCA	1e-44	-1.031e	0	1812	0.5396	94594	0.4183
YCTTTGTTCC	1e-44	-1.029e	0	841	0.2504	35265.4	0.156
GWAAYHTGAKMC	1e-44	-1.015e	0	826	0.246	34558.7	0.1528
CCWGGAATGY	1e-43	-1.004e	0	447	0.1331	14890.2	0.0659
VBSYGTCTGG	1e-43	-1.002e	0	1291	0.3845	61867	0.2736
NNDRCATGYCYNRRCATGYH	1e-42	-9.888e	0	394	0.1173	12475	0.0552
ATTAACACCT	1e-41	-9.639e	0	1604	0.4777	81964.6	0.3625
GKTAATGR	1e-41	-9.523e	0	2101	0.6257	115185	0.5094
YCWGGAATGY	1e-41	-9.488e	0	522	0.1554	18949.8	0.0838
AAACCACARM	1e-39	-9.210e	0	814	0.2424	34792.8	0.1539
TTRAGTGSYK	1e-39	-9.195e	0	1410	0.4199	70262.2	0.3107
NBWGATAAGR	1e-39	-9.079e	0	856	0.2549	37288.7	0.1649
VNAGGKCAAAGGTCA	1e-38	-8.973e	0	750	0.2233	31465	0.1392
AGGCCTRG	1e-38	-8.955e	0	557	0.1659	21139.4	0.0935
GTCACGTGACYV	1e-38	-8.914e	0	242	0.0721	6259.3	0.0277
ASWTCCTGBT	1e-38	-8.880e	0	654	0.1948	26321.4	0.1164
ACAGGAAGTG	1e-38	-8.811e	0	732	0.218	30627.5	0.1354
AGGCCTAG	1e-38	-8.805e	0	696	0.2073	28660.9	0.1268
NVWTGTTTAC	1e-38	-8.796e	0	1174	0.3496	56255.6	0.2488
BCCATTGTTC	1e-37	-8.742e	0	880	0.2621	39006	0.1725
CTGTCTGG	1e-37	-8.659e	0	1184	0.3526	57032.3	0.2522
NNAYTTCCTGHN	1e-37	-8.607e	0	636	0.1894	25596	0.1132
NRYTTCCGGH	1e-36	-8.496e	0	773	0.2302	33210.2	0.1469
HAWGRGGCCM	1e-36	-8.323e	0	1105	0.3291	52687.9	0.233
GGCVGTTR	1e-35	-8.082e	0	1286	0.383	64037.5	0.2832
ATTTCCTGTN	1e-35	-8.066e	0	568	0.1691	22444.1	0.0993
NWAACCACADNN	1e-34	-7.982e	0	748	0.2228	32335.3	0.143
CCTTTTAWAGSC	1e-34	-7.954e	0	1074	0.3198	51292.8	0.2268
BTBRAGTGSN	1e-33	-7.704e	0	1305	0.3886	65740.5	0.2907
YCTTATCTBN	1e-33	-7.696e	0	753	0.2242	32914.3	0.1456
SAAACCACAG	1e-32	-7.459e	0	670	0.1995	28529.7	0.1262
NCYAATAAAA	1e-31	-7.294e	0	1338	0.3985	68393	0.3025
TTTTATKRGG	1e-31	-7.273e	0	953	0.2838	44952	0.1988
CCATTGTTYB	1e-31	-7.271e	0	756	0.2251	33543	0.1483
VACAGGAAAT	1e-31	-7.228e	0	443	0.1319	16631.8	0.0736
VGCTGWCAVB	1e-31	-7.203e	0	1376	0.4098	70917.7	0.3136
TAGGGCAAAGGTCA	1e-30	-7.112e	0	669	0.1992	28828.5	0.1275
AAGGTGTKAA	1e-30	-7.070e	0	1231	0.3666	62053.6	0.2744
WWATRTAAACAN	1e-30	-7.068e	0	1018	0.3032	49082.4	0.2171
AVCAGGAAGT	1e-30	-7.055e	0	736	0.2192	32648.5	0.1444
DGTAAACA	1e-30	-7.040e	0	947	0.282	44892	0.1985
ACAGCTGTTN	1e-30	-6.990e	0	1493	0.4446	78684.9	0.348
NHAACBGYYV	1e-30	-6.919e	0	1229	0.366	62150.5	0.2749
ACCGGAAGTG	1e-29	-6.897e	0	656	0.1954	28330.1	0.1253
NNNVCTGWGYAAACASN	1e-29	-6.805e	0	1054	0.3139	51602.6	0.2282
RACCGGAAGT	1e-29	-6.803e	0	563	0.1677	23321.2	0.1031
NNTGTGGATTSS	1e-29	-6.757e	0	664	0.1977	28924.3	0.1279
RTACGTGC	1e-29	-6.734e	0	957	0.285	45881.5	0.2029
GTCCCCWGGGGA	1e-29	-6.717e	0	373	0.1111	13487	0.0596
AGGTGTGAAM	1e-28	-6.640e	0	943	0.2808	45173.3	0.1998
TGGCAGTTGG	1e-28	-6.611e	0	1136	0.3383	56868.8	0.2515
AGAGGAAGTG	1e-28	-6.573e	0	389	0.1158	14396.6	0.0637
GATGACGTCA	1e-27	-6.359e	0	769	0.229	35339.2	0.1563
ATTGCGCAAC	1e-27	-6.351e	0	628	0.187	27351.1	0.121
WAAGTAAACA	1e-27	-6.283e	0	1150	0.3425	58212.6	0.2574
MGGAAGTGAAAC	1e-26	-6.207e	0	809	0.2409	37847.2	0.1674
NAHCAGCTGD	1e-26	-6.186e	0	906	0.2698	43583	0.1927
CTAATKGV	1e-26	-6.180e	0	1440	0.4288	76599.5	0.3388
TGACCTTTGCCCCA	1e-26	-6.093e	0	607	0.1808	26461	0.117
GGGGGTGTGTCC	1e-26	-6.092e	0	914	0.2722	44185.2	0.1954
SMCATCTGKH	1e-25	-5.926e	0	1031	0.307	51462.9	0.2276
NABTCCCWDGGGAVH	1e-25	-5.884e	0	384	0.1144	14688.5	0.065
RTTATGYAAB	1e-25	-5.855e	0	782	0.2329	36723.1	0.1624
ATGMATATDC	1e-25	-5.838e	0	928	0.2764	45375.3	0.2007
AGGTGTGAAA	1e-25	-5.829e	0	866	0.2579	41695.6	0.1844
NGYCATAAAWCH	1e-25	-5.828e	0	860	0.2561	41340.5	0.1828
NYTTCCWGGAAR	1e-25	-5.826e	0	526	0.1566	22277	0.0985
TRTTTACTTW	1e-25	-5.796e	0	981	0.2921	48623.6	0.215
SCHTGTTTACAT	1e-25	-5.793e	0	726	0.2162	33556.2	0.1484
CCTTTGATST	1e-25	-5.771e	0	575	0.1712	25032.6	0.1107
BBCTTATCTS	1e-24	-5.718e	0	546	0.1626	23485.7	0.1039
TGCTGACTCA	1e-24	-5.621e	0	691	0.2058	31757.6	0.1404
RCCATMTGTT	1e-24	-5.607e	0	1259	0.3749	66071.3	0.2922
GCTATTTTTGGM	1e-24	-5.607e	0	634	0.1888	28525.6	0.1262
KTGACCTTGA	1e-24	-5.604e	0	534	0.159	22946.6	0.1015
WDNCTGGGCA	1e-24	-5.571e	0	453	0.1349	18584.9	0.0822
SAGATAAGRV	1e-24	-5.545e	0	486	0.1447	20386.7	0.0902
GKVTCADRTTWC	1e-24	-5.530e	0	312	0.0929	11326	0.0501
NYYTGTTTACHN	1e-24	-5.529e	0	603	0.1796	26867.8	0.1188
YCATYAATCA	1e-23	-5.478e	0	1026	0.3055	51835.3	0.2292
YTGCCAAG	1e-23	-5.447e	0	789	0.235	37673.5	0.1666
DRTGTTGCAA	1e-23	-5.436e	0	667	0.1986	30610.7	0.1354
ACCATCTGTT	1e-23	-5.416e	0	1064	0.3169	54259.3	0.24
MACAGGAAGT	1e-23	-5.392e	0	300	0.0893	10832.6	0.0479
WAAGTAAACA	1e-22	-5.227e	0	958	0.2853	48085.1	0.2127
RTGATTKATRGN	1e-22	-5.190e	0	918	0.2734	45722.8	0.2022
ACTTCCKGKT	1e-22	-5.189e	0	563	0.1677	25014.6	0.1106
CYTGTTTACWYW	1e-22	-5.185e	0	846	0.2519	41414.7	0.1832
GGCMATGAAA	1e-22	-5.157e	0	942	0.2805	47223.2	0.2088
VTTACGTAAYNNNNN	1e-22	-5.147e	0	727	0.2165	34450.9	0.1524
RRCATGYCYRGRCATGYYYN	1e-22	-5.141e	0	160	0.0476	4470.5	0.0198
RRCATGYCYRGRCATGYYYN	1e-22	-5.141e	0	160	0.0476	4470.5	0.0198
GCTGTGGTTW	1e-22	-5.094e	0	598	0.1781	27098.5	0.1198
WWTRTAAACAVG	1e-21	-4.968e	0	885	0.2635	44072.8	0.1949
NAACAGCTGG	1e-21	-4.962e	0	668	0.1989	31271.8	0.1383
ADBTAATTAR	1e-21	-4.943e	0	1497	0.4458	82474.3	0.3647
ANCAGGAAGT	1e-21	-4.932e	0	449	0.1337	19004.8	0.084
NNNCTTTCCAGGAAA	1e-21	-4.898e	0	559	0.1665	25130.7	0.1111
BTCAAGGTCA	1e-20	-4.759e	0	365	0.1087	14680.5	0.0649
AACAGCTG	1e-20	-4.742e	0	711	0.2117	34070.3	0.1507
VTGACTCATC	1e-20	-4.735e	0	881	0.2624	44191.2	0.1954
RCCACGTGGYYN	1e-20	-4.698e	0	482	0.1435	21064.9	0.0932
ATGCATWATGCATRW	1e-20	-4.672e	0	714	0.2126	34345.6	0.1519
ATTTCCCAGVAKSCY	1e-20	-4.619e	0	243	0.0724	8589.8	0.038
GYMATAAAAH	1e-19	-4.575e	0	636	0.1894	29935.7	0.1324
MAATCACTGC	1e-19	-4.420e	0	590	0.1757	27493	0.1216
NGRTGACGTCAY	1e-18	-4.330e	0	560	0.1668	25892.3	0.1145
TBGCACGCAA	1e-18	-4.323e	0	699	0.2082	33966.1	0.1502
BTCAAGGTCA	1e-17	-4.091e	0	239	0.0712	8782.4	0.0388
NRYTTCCGGY	1e-17	-3.968e	0	386	0.1149	16600.2	0.0734
GGCCATAAATCA	1e-17	-3.962e	0	548	0.1632	25691.8	0.1136
RTTTCTNAGAAA	1e-17	-3.943e	0	191	0.0569	6545.8	0.0289
RRCAGCTGYTSY	1e-16	-3.829e	0	545	0.1623	25700	0.1137
BAACAGCTGT	1e-16	-3.752e	0	541	0.1611	25577.2	0.1131
CARRGKBCAAAGTYCA	1e-16	-3.731e	0	344	0.1024	14576.5	0.0645
SVYTTCCNGGAARB	1e-16	-3.692e	0	343	0.1021	14563	0.0644
ACTGAAACCA	1e-15	-3.661e	0	372	0.1108	16175.8	0.0715
SSGGTCACGTGA	1e-15	-3.632e	0	125	0.0372	3694.2	0.0163
HACTTCCGGY	1e-15	-3.626e	0	355	0.1057	15285.9	0.0676
NNVVCAGCTGBN	1e-15	-3.574e	0	822	0.2448	42556.7	0.1882
KCACGTGMCN	1e-15	-3.573e	0	240	0.0715	9253.7	0.0409
DATGASTCATHN	1e-15	-3.570e	0	806	0.24	41590.7	0.1839
VNRVCAGCTGGY	1e-15	-3.564e	0	697	0.2076	35028.3	0.1549
NRRRCAWGTCCDGRCATGYY	1e-15	-3.468e	0	91	0.0271	2334.5	0.0103
ANTTMRCASBNNNGTGYKAAN	1e-14	-3.403e	0	287	0.0855	11862	0.0525
CTTCCGGGAA	1e-14	-3.349e	0	238	0.0709	9346.3	0.0413
TTCCKNAGAA	1e-14	-3.330e	0	315	0.0938	13438.4	0.0594
ACVAGGAAGT	1e-14	-3.326e	0	400	0.1191	18125.5	0.0802
ATTTTCCATT	1e-14	-3.234e	0	580	0.1727	28621	0.1266
DCYAAAAATAGM	1e-14	-3.232e	0	339	0.101	14855.4	0.0657
AAGACCCYYN	1e-14	-3.226e	0	504	0.1501	24192.3	0.107
DAGGTGTBAA	1e-13	-3.213e	0	678	0.2019	34485.8	0.1525
AACCGGAAGT	1e-13	-3.157e	0	221	0.0658	8641.6	0.0382
ACCRTGACTAATTNN	1e-13	-3.077e	0	262	0.078	10861.9	0.048
VCAGCTGBNN	1e-13	-3.033e	0	900	0.268	48400.5	0.214
HWWGTCAGCAWWTTT	1e-12	-2.958e	0	298	0.0887	12927	0.0572
NATTTCCNGGAAAT	1e-12	-2.947e	0	174	0.0518	6438.6	0.0285
AAACMATTAN	1e-12	-2.905e	0	456	0.1358	21890.3	0.0968
YCCDNTCCAGGTTTT	1e-12	-2.900e	0	487	0.145	23696.1	0.1048
CTGCCWVCTTTTRTA	1e-12	-2.891e	0	437	0.1301	20814.9	0.0921
ATGACGTCATCY	1e-12	-2.890e	0	378	0.1126	17452.9	0.0772
VCAGCTGYTG	1e-12	-2.846e	0	605	0.1802	30753	0.136
AVCCGGAAGT	1e-12	-2.832e	0	276	0.0822	11872.9	0.0525
TYTGACCASWRG	1e-12	-2.819e	0	484	0.1441	23647.5	0.1046
ACTTTCACTTTC	1e-12	-2.765e	0	462	0.1376	22449.6	0.0993
CYAAAAATAG	1e-11	-2.754e	0	287	0.0855	12559.7	0.0555
NTAATBNAATTA	1e-11	-2.746e	0	551	0.1641	27711.6	0.1226
VRCCACGTGG	1e-11	-2.737e	0	381	0.1135	17831.7	0.0789
TGACANARRCCAGRC	1e-11	-2.668e	0	331	0.0986	15102.6	0.0668
DATGASTCAT	1e-11	-2.648e	0	747	0.2225	39741.5	0.1758
CAAGGHCANV	1e-11	-2.647e	0	227	0.0676	9440.3	0.0417
NRRTGACGTCAT	1e-11	-2.635e	0	402	0.1197	19177.2	0.0848
TGTTKCCTAGCAACM	1e-11	-2.611e	0	412	0.1227	19789.5	0.0875
ABTTCYYRRGAA	1e-10	-2.441e	0	296	0.0881	13439.3	0.0594
ASWTCAAAGG	1e-10	-2.425e	0	219	0.0652	9246.8	0.0409
AACATCTGGA	1e-10	-2.423e	0	363	0.1081	17253	0.0763
WAVTCACCMTAASYDAAAAG	1e-10	-2.417e	0	357	0.1063	16918.7	0.0748
SCTGTCAVTCAV	1e-10	-2.402e	0	256	0.0762	11276.5	0.0499
CTCCCTGGGAGGCCN	1e-10	-2.366e	0	444	0.1322	22039.6	0.0975
GAGGTCAAAGGTCA	1e-10	-2.357e	0	191	0.0569	7830.4	0.0346
GCACGTACCC	1e-10	-2.352e	0	298	0.0887	13668	0.0604
DNRCAGCTGY	1e-10	-2.307e	0	695	0.207	37263.1	0.1648
TTAACCCTTTVNKKN	1e-09	-2.261e	0	220	0.0655	9479.7	0.0419
RGCCAATSRG	1e-09	-2.258e	0	680	0.2025	36447.3	0.1612
SCTGTCAMTCAN	1e-09	-2.256e	0	278	0.0828	12675	0.0561
AAAGRGGAAGTG	1e-09	-2.255e	0	187	0.0557	7721.1	0.0341
NAGATWNBNATCTNN	1e-09	-2.254e	0	97	0.0289	3207.5	0.0142
NTATYGATCH	1e-09	-2.241e	0	546	0.1626	28331	0.1253
NNATGASTCATH	1e-09	-2.231e	0	687	0.2046	36937.1	0.1634
AAGAACATWHTGTTC	1e-09	-2.188e	0	217	0.0646	9399.8	0.0416
BSNTGTTTACWYWGN	1e-09	-2.182e	0	361	0.1075	17501.1	0.0774
NNNNNBAGATAWYATCTVHN	1e-09	-2.145e	0	169	0.0503	6884.4	0.0304
GGATGACTCATC	1e-09	-2.145e	0	607	0.1808	32221	0.1425
CSGTGACGTCAC	1e-09	-2.106e	0	275	0.0819	12706.6	0.0562
AGTTTCAKTTTC	1e-09	-2.085e	0	219	0.0652	9628.8	0.0426
VAGRACAKWCTGTYC	1e-09	-2.074e	0	198	0.059	8500.9	0.0376
CTTTGATGTGSB	1e-08	-2.067e	0	286	0.0852	13381.8	0.0592
HNRAATCAAT	1e-08	-2.046e	0	461	0.1373	23610.1	0.1044
NNYTAATTAR	1e-08	-2.010e	0	1001	0.2981	57194.8	0.2529
GGYAATGAAA	1e-08	-1.985e	0	472	0.1406	24383.3	0.1078
RATGASTCAT	1e-08	-1.965e	0	656	0.1954	35623.2	0.1575
TGGAACAGMA	1e-08	-1.947e	0	369	0.1099	18350.8	0.0812
TGGTACATTCCA	1e-08	-1.928e	0	236	0.0703	10762.6	0.0476
TGCCAGCB	1e-08	-1.921e	0	758	0.2257	42065.8	0.186
WGGGGATTTCCC	1e-08	-1.918e	0	228	0.0679	10331	0.0457
SSCMATWAAA	1e-08	-1.898e	0	561	0.1671	29944.7	0.1324
MTGATGCAAT	1e-08	-1.887e	0	308	0.0917	14905	0.0659
AAACYKGTTWDACMRGTTTB	1e-07	-1.833e	0	271	0.0807	12867.9	0.0569
CVGTSCTCCC	1e-07	-1.821e	0	762	0.2269	42572	0.1883
VCCACGTG	1e-07	-1.811e	0	246	0.0733	11482.8	0.0508
TATCGATNAN	1e-07	-1.798e	0	627	0.1867	34223.2	0.1513
RGGGCACTAACY	1e-07	-1.785e	0	357	0.1063	17929	0.0793
GGTGYTGACAGS	1e-07	-1.761e	0	224	0.0667	10314.1	0.0456
NAGTTTCABTHTGACTNW	1e-07	-1.717e	0	426	0.1269	22155.2	0.098
SRGTTTCAAA	1e-07	-1.712e	0	396	0.1179	20372.5	0.0901
YTAATTRAWWCCAGATGT	1e-07	-1.692e	0	192	0.0572	8626.8	0.0382
GCAGCCAAGCRTGACH	1e-07	-1.667e	0	244	0.0727	11576.8	0.0512
GRTGMTRGAGCC	1e-07	-1.654e	0	246	0.0733	11710.1	0.0518
AGGTCANTGACCTB	1e-07	-1.651e	0	215	0.064	9961.3	0.0441
CCTGCTGAGH	1e-07	-1.633e	0	581	0.173	31779.5	0.1405
VCAKCTGGNNNCCAGMTGBN	1e-06	-1.573e	0	96	0.0286	3651.1	0.0161
WNTGCTGASTCAGCANWTTY	1e-06	-1.565e	0	303	0.0902	15148.9	0.067
TGACCTTTNCNT	1e-06	-1.562e	0	231	0.0688	10993.3	0.0486
RGGTCTCTAACY	1e-06	-1.560e	0	147	0.0438	6329.6	0.028
CYTGGCABNSTGCCAR	1e-06	-1.558e	0	134	0.0399	5635.3	0.0249
ATGCATAATTCA	1e-06	-1.549e	0	348	0.1036	17831.6	0.0789
VVCCACGTGG	1e-06	-1.519e	0	244	0.0727	11802.3	0.0522
TGATKGATGR	1e-06	-1.514e	0	311	0.0926	15709.8	0.0695
RGRACASNSTGTYCYB	1e-06	-1.509e	0	162	0.0482	7204.3	0.0319
GCCATCTGTT	1e-06	-1.496e	0	479	0.1426	25840.7	0.1143
TAATTAGN	1e-06	-1.496e	0	963	0.2868	56283.8	0.2489
ATTGCATCAT	1e-06	-1.496e	0	242	0.0721	11724.8	0.0519
GNMCAGGTGTGC	1e-06	-1.493e	0	391	0.1164	20511.4	0.0907
CGTGGGTGGTCC	1e-06	-1.434e	0	68	0.0203	2379.1	0.0105
ARAGGTCANWGAGTTCANNN	1e-06	-1.418e	0	150	0.0447	6658.8	0.0294
NDGTAATTAC	1e-06	-1.409e	0	617	0.1837	34593.9	0.153
VCAGGTRDRY	1e-06	-1.409e	0	652	0.1942	36785.8	0.1627
YDGHTACAWTGTADC	1e-05	-1.355e	0	133	0.0396	5807.7	0.0257
TACGTGCV	1e-05	-1.345e	0	189	0.0563	8930.8	0.0395
GCTATTTTTAGC	1e-05	-1.338e	0	163	0.0485	7479.7	0.0331
VAGGTCACNSTGACC	1e-05	-1.298e	0	163	0.0485	7533.1	0.0333
GTTAATNATTAA	1e-05	-1.286e	0	155	0.0462	7103.4	0.0314
TGATTRATGGCY	1e-05	-1.268e	0	234	0.0697	11639.5	0.0515
CTGGCAGSCTGCCA	1e-05	-1.264e	0	140	0.0417	6301.8	0.0279
TWGHWACAWTGTWDC	1e-05	-1.256e	0	158	0.0471	7311.2	0.0323
GTCWGCTGTYYCTCT	1e-05	-1.238e	0	103	0.0307	4327.4	0.0191
RTCACSCCAY	1e-05	-1.236e	0	141	0.042	6392.5	0.0283
GRAASTGAAAST	1e-05	-1.221e	0	218	0.0649	10790.2	0.0477
CGGTCACSCCAC	1e-05	-1.220e	0	89	0.0265	3610.7	0.016
CRGCTGBNGNSNNSAGATAA	1e-05	-1.176e	0	108	0.0322	4663.3	0.0206
GYCATCMATCAT	0.0001	-1.143e	0	136	0.0405	6237.1	0.0276
ACWTCAAAGG	0.0001	-1.095e	0	77	0.0229	3106.6	0.0137
TGCGTGGGYG	0.0001	-1.068e	0	342	0.1018	18495.1	0.0818
AGGTGHCAGACA	0.0001	-1.037e	0	155	0.0462	7462.2	0.033
DGTCCCYRGGGA	0.0001	-1.016e	0.0001	62	0.0185	2407.2	0.0106
BSTTCTRGAABVTTCYAGAA	0.0001	-9.996e	0.0001	60	0.0179	2320.9	0.0103
TGWAAYCTGABACCB	0.0001	-9.853e	0.0001	58	0.0173	2231.5	0.0099
CCATATATGGNM	0.0001	-9.746e	0.0001	167	0.0497	8254.5	0.0365
GSCTGTCACTCA	0.0001	-9.733e	0.0001	99	0.0295	4413.2	0.0195
ADGGYAGYAGCATCT	0.0001	-9.725e	0.0001	208	0.0619	10656.7	0.0471
CCATTGTATGCAAAT	0.0001	-9.614e	0.0001	140	0.0417	6724.4	0.0297
ATATGCAAAT	0.0001	-9.570e	0.0001	226	0.0673	11754.3	0.052
GGTTAAWCATTAA	0.0001	-9.520e	0.0001	118	0.0351	5494.9	0.0243
YATGCATATRCATRT	0.0001	-9.244e	0.0001	118	0.0351	5533.8	0.0245
TWVGGTCCGC	0.001	-9.171e	0.0001	92	0.0274	4100	0.0181
GGAAGTGAAAST	0.001	-8.982e	0.0002	116	0.0345	5458.8	0.0241
MCTCCCMCRCAB	0.001	-8.943e	0.0002	252	0.075	13448.2	0.0595
ATTTGCATAW	0.001	-8.704e	0.0002	414	0.1233	23470.4	0.1038
NRGVACABNVTGTYCY	0.001	-8.698e	0.0002	90	0.0268	4048.5	0.0179
YTAATYNRATTA	0.001	-8.618e	0.0003	331	0.0986	18348.2	0.0811
ARGAGGMCAAAATGW	0.001	-8.617e	0.0003	98	0.0292	4501.3	0.0199
GAAAGTGAAAGT	0.001	-8.543e	0.0003	109	0.0325	5127.6	0.0227
GGGGCTYGKCTGGGA	0.001	-8.453e	0.0003	48	0.0143	1844.1	0.0082
NVCACCTGBN	0.001	-8.309e	0.0003	529	0.1575	30833.8	0.1364
AGATGKDGAGATAAG	0.001	-8.186e	0.0004	80	0.0238	3563.6	0.0158
ATGAATATTC	0.001	-8.121e	0.0004	106	0.0316	5019.8	0.0222
GGTCANYTGAGGWCA	0.001	-8.104e	0.0004	202	0.0602	10630.7	0.047
ACATGCCCGGGCAT	0.001	-8.089e	0.0004	13	0.0039	273.4	0.0012
NTNATGCAAYMNNHTGMAAY	0.001	-8.022e	0.0004	105	0.0313	4977.2	0.022
GGTCACCTGAGGTCA	0.001	-7.854e	0.0005	264	0.0786	14439.9	0.0639
NGNTCTAGAACCNGV	0.001	-7.814e	0.0005	116	0.0345	5635.4	0.0249
TTCTAGAABNTTCTA	0.001	-7.769e	0.0006	81	0.0241	3671	0.0162
CTTTCANTATGACTV	0.001	-7.524e	0.0007	114	0.0339	5567.2	0.0246
AGGAARCAGCTG	0.001	-7.458e	0.0008	50	0.0149	2036.6	0.009
GAGSCCGAGC	0.001	-7.338e	0.0009	75	0.0223	3394.5	0.015
GTCATGCHTGRCTGS	0.001	-7.286e	0.0009	143	0.0426	7295.3	0.0323
SARTGGAAAAWRTGAGTCAB	0.001	-7.006e	0.0012	119	0.0354	5943.9	0.0263
NRAACCRGTTYRAACCRGYT	0.001	-6.997e	0.0012	78	0.0232	3605.4	0.0159
WNTGTTTRYTTTGGCA	0.01	-6.788e	0.0015	52	0.0155	2209.1	0.0098
DGGGYGKGGC	0.01	-6.759e	0.0015	341	0.1015	19516.8	0.0863
GARTGGTCATCGCCC	0.01	-6.622e	0.0017	41	0.0122	1648	0.0073
TAATCAATTA	0.01	-6.571e	0.0018	92	0.0274	4458.3	0.0197
GCAACAGGTG	0.01	-6.488e	0.002	177	0.0527	9489.6	0.042
GAAASYGAAASY	0.01	-6.350e	0.0022	77	0.0229	3639.1	0.0161
KGTTGCCATGGCAA	0.01	-6.338e	0.0023	112	0.0334	5654.8	0.025
ATGACGTCATCN	0.01	-6.263e	0.0024	151	0.045	7977.8	0.0353
TGCTGAGTCA	0.01	-6.043e	0.003	194	0.0578	10629.5	0.047
AGATSTNDNNDSAGATAASN	0.01	-6.030e	0.003	68	0.0203	3178.2	0.0141
TTCAAAWTAAAAGTC	0.01	-5.926e	0.0034	172	0.0512	9320.7	0.0412
GAGCCTGGTACTGWGCCTGR	0.01	-5.821e	0.0037	73	0.0217	3490	0.0154
WATGCAAATGAG	0.01	-5.727e	0.0041	355	0.1057	20749.9	0.0918
YTKGATAHAGTATTCTWGGTNGGCA	0.01	-5.700e	0.0042	48	0.0143	2114.5	0.0094
GGGRAARRGRMCAGMTG	0.01	-5.544e	0.0049	132	0.0393	6996.2	0.0309
RGKGGGCGKGGC	0.01	-5.446e	0.0054	496	0.1477	29849.7	0.132
NWGGGTGTGGCY	0.01	-5.407e	0.0056	75	0.0223	3668.6	0.0162
TTAATTNAATTA	0.01	-5.248e	0.0065	176	0.0524	9736.5	0.0431
RGGTCADNNAGAGGTCAV	0.01	-5.235e	0.0066	31	0.0092	1256.7	0.0056
MKGGGYGTGGCC	0.01	-5.232e	0.0066	276	0.0822	15949.2	0.0705
GTGGGCCCCA	0.01	-5.095e	0.0075	25	0.0074	960.3	0.0042
ACTACAATTCCC	0.01	-4.896e	0.0091	35	0.0104	1501.8	0.0066
SCCTAGCAACAG	0.01	-4.777e	0.0103	151	0.045	8330.8	0.0368
NATGASTCABNN	0.01	-4.681e	0.0113	378	0.1126	22623.6	0.1001
AAGGKGRCGCAGGCA	0.01	-4.649e	0.0116	28	0.0083	1154.2	0.0051
GGCGGGAARN	0.1	-4.599e	0.0121	140	0.0417	7704.6	0.0341
TATGCWAATBAV	0.1	-4.492e	0.0135	265	0.0789	15518.2	0.0686
AGGTCAAGGTCA	0.1	-4.466e	0.0138	17	0.0051	609.1	0.0027
GCTGASTCAGCA	0.1	-4.441e	0.0141	131	0.039	7195.3	0.0318
BTKGGCGGGAAA	0.1	-4.153e	0.0188	147	0.0438	8254.2	0.0365
ACTTTCGTTTCT	0.1	-4.042e	0.0209	11	0.0033	350	0.0015
BCWGATTCAATCAAN	0.1	-3.908e	0.0238	8	0.0024	223.8	0.001
ATGAATWATTCATGA	0.1	-3.864e	0.0248	30	0.0089	1344.1	0.0059
AGTAAACAAAAAAGAACAND	0.1	-3.665e	0.0302	57	0.017	2917.7	0.0129
ATGAATATTCATGAG	0.1	-3.646e	0.0307	17	0.0051	672	0.003
AGGTCAAGGTCA	0.1	-3.531e	0.0343	46	0.0137	2297.2	0.0102
CWGGCGGGAA	0.1	-3.397e	0.0391	58	0.0173	3026.7	0.0134
ATTTGCATAACAATG	0.1	-3.224e	0.0464	138	0.0411	7976.9	0.0353
GTRGGTCASTGGGTCA	0.1	-3.186e	0.0481	72	0.0214	3911.2	0.0173
GGCGGGAAAH	0.1	-3.003e	0.0576	160	0.0476	9438	0.0417
GGTTGCCATGGCAA	0.1	-2.915e	0.0627	71	0.0211	3914.1	0.0173
YGGCCCCGCCCC	0.1	-2.884e	0.0645	362	0.1078	22473.2	0.0994
GGYAGCAYDTGCTDCCCNNN	0.1	-2.742e	0.0741	5	0.0015	143.1	0.0006
GCACAYAGTAGGKCY	0.1	-2.685e	0.0783	9	0.0027	337.9	0.0015
GGGGGAATCCCC	0.1	-2.671e	0.0791	28	0.0083	1388.6	0.0061
AGTTTCASTTTC	0.1	-2.594e	0.0852	41	0.0122	2168.3	0.0096
GTTGCCATGGCAACM	0.1	-2.516e	0.0919	64	0.0191	3584.4	0.0159
AAYTAGGTCA	0.1	-2.467e	0.096	102	0.0304	5967.1	0.0264
AAYTAGGTCA	0.1	-2.467e	0.096	102	0.0304	5967.1	0.0264
RGGTTACTANAGGTCA	0.1	-2.418e	0.1005	41	0.0122	2203.4	0.0097
GCCACACCCA	0.1	-2.382e	0.1039	104	0.031	6122.2	0.0271
GGAAATTCCC	0.1	-2.347e	0.1074	25	0.0074	1263.3	0.0056
CGGTTGCCATGGCAAC	1	-2.285e	0.1139	59	0.0176	3335.2	0.0147
TTSGCGCGAAAA	1	-2.046e	0.1442	20	0.006	1016.4	0.0045
GATGASTCATCN	1	-2.040e	0.1446	272	0.081	17117.4	0.0757
NTAATTDGCYAATTANNWWD	1	-1.870e	0.171	16	0.0048	807.7	0.0036
GTCACGCTCSCTGM	1	-1.856e	0.173	60	0.0179	3519.1	0.0156
AGAAATGACTTCCCT	1	-1.715e	0.1987	3	0.0009	98.5	0.0004
RCAGGATGTGGT	1	-1.662e	0.2089	28	0.0083	1570.8	0.0069
CACAGCAGGGGG	1	-1.640e	0.2131	297	0.0884	19033.2	0.0842
TAATCHGATTAC	1	-1.639e	0.2131	29	0.0086	1637.7	0.0072
TGGGGAAGGGCM	1	-1.603e	0.2199	197	0.0587	12489.6	0.0552
STGCGCATGCGC	1	-1.579e	0.2247	77	0.0229	4699	0.0208
AWWWTGCTGAGTCAT	1	-1.469e	0.25	54	0.0161	3264.9	0.0144
WAABTAGGTCAV	1	-1.458e	0.2522	75	0.0223	4619.7	0.0204
GNCTGTASTRNTGBCTCHTT	1	-1.457e	0.2522	16	0.0048	873.7	0.0039
GGGGGGGG	1	-1.192e	0.3274	272	0.081	17750	0.0785
AAWCTAGGTCARDNN	1	-1.156e	0.3384	93	0.0277	5936.5	0.0263
ACTYKNATTCGTGNTACTTC	1	-1.007e	0.3918	27	0.008	1679	0.0074
NGCGTGGGCGGR	1	-0.9902	0.3974	58	0.0173	3719.3	0.0164
NRGCCCCRCCCHBNN	1	-0.8923	0.4372	118	0.0351	7760.7	0.0343
HTGCTGAGTCAT	1	-0.8769	0.4428	42	0.0125	2715.7	0.012
GATGACTCAGCA	1	-0.8572	0.4505	52	0.0155	3388.5	0.015
VDTTTCCCGCCA	1	-0.8297	0.4619	25	0.0074	1608.7	0.0071
SMCAGTCWGAKGGAGGAGGC	1	-0.7929	0.4779	24	0.0071	1555.4	0.0069
MACCTTCYATGGCTCCCTAKTGCCY	1	-0.7508	0.4972	1	0.0003	43	0.0002
AWWNTGCTGAGTCAT	1	-0.7366	0.503	60	0.0179	3991	0.0176
CAAGATGGCGGC	1	-0.735	0.503	35	0.0104	2314.3	0.0102
NWTAAYCYAATCAWN	1	-0.5992	0.5742	30	0.0089	2043.9	0.009
GGCCYCCTGCTGDGH	1	-0.5032	0.6305	239	0.0712	16337.5	0.0723
RACTACAATTCCCAGAAKGC	1	-0.4987	0.6317	18	0.0054	1268	0.0056
CCTCATGGTGYCYTWYTCCCTTGTG	1	-0.4336	0.6725	9	0.0027	662.5	0.0029
NGTGTTCAVTSAAGCGKAAA	1	-0.3903	0.7006	81	0.0241	5710.6	0.0253
CTGCGCATGCGC	1	-0.3548	0.7241	24	0.0071	1772.4	0.0078
SNGCACCTGCHS	1	-0.2687	0.7872	181	0.0539	12809.5	0.0566
RGKGGGCGGAGC	1	-0.2601	0.792	247	0.0736	17374.4	0.0768
GGVTCTCGCGAGAAC	1	-0.2489	0.799	7	0.0021	596.8	0.0026
ATTCTCGCGAGA	1	-0.1773	0.8561	2	0.0006	220.6	0.001
RACTACAACTCCCAGVAKGC	1	-0.1038	0.9191	8	0.0024	794.1	0.0035
GGCCCCGCCCCC	1	-0.08684	0.9326	44	0.0131	3595	0.0159
GCCACRCCCACY	1	-0.06113	0.9545	81	0.0241	6417	0.0284
CCCCTCCCCCAC	1	-0.05729	0.9559	34	0.0101	2942.8	0.013
TGCAGTTCCMVNWRTGGCCA	1	-0.000985	1	5	0.0015	996.9	0.0044
CNNBRGCGCCCCCTGSTGGC	1	0.000e	1	42	0.0125	13866.9	0.0613
AYAGTGCCMYCTRGTGGCCA	1	0.000e	1	47	0.014	14874.3	0.0658
GGMGCTGTCCATGGTGCTGA	1	0.000e	1	0	0	445.9	0.002
GGGTTTTGAAGGATGARTAGGAGTT	1	0.000e	1	0	0	11	0
