# Supplementary material for: Analysis of gene network bifurcation during optic cup morphogenesis in zebrafish
Source: Nat Commun. 2021 Jun 23;12:3866. doi: 10.1038/s41467-021-24169-7 (PMC8222258; doi:10.1038/s41467-021-24169-7)
Supplement: Supplementary file 13 — Supplementary Dataset 10 [file 41467_2021_24169_MOESM13_ESM.xlsx]

## Sheet: Sheet1
peak	associated gene	RPE_ATACcounts	NR_ATACcounts	RPE_fpkm	NR_fpkm	CRE type
peak62245	cers2b	103.634	39.5148	13.122	6.16324	RPE activating CRE
peak86651	pik3c2a	126.307	42.8532	15.5095	9.58871	RPE activating CRE
peak57464	gosr1	98.5281	31.8908	27.245	15.4914	RPE activating CRE
peak57462	gosr1	126.195	59.9009	27.245	15.4914	RPE activating CRE
peak218604	rbm15	420.748	142.811	26.9511	14.3298	RPE activating CRE
peak140115	ctdsp2	121.822	42.9941	49.3443	26.118	RPE activating CRE
peak171676	samm50l	223.714	71.3599	11.9296	5.53057	RPE activating CRE
peak171726	samm50l	162.601	81.6814	11.9296	5.53057	RPE activating CRE
peak117253	cited2	387.601	158.369	19.9606	11.5538	RPE activating CRE
peak225383	cxcr4b	286.217	65.5389	10.4271	5.41626	RPE activating CRE
peak225349	cxcr4b	120.723	46.593	10.4271	5.41626	RPE activating CRE
peak106381	prkci	185.155	87.1009	62.6507	30.3701	RPE activating CRE
peak168716	cyth1a	95.6649	34.7326	37.4022	18.062	RPE activating CRE
peak48687	syvn1	79.9215	30.7322	15.186	7.13546	RPE activating CRE
peak40295	wnt8b	54.4596	16.5969	9.04525	4.24454	RPE activating CRE
peak193349	stx8	289.567	115.512	16.4396	7.52566	RPE activating CRE
peak976	nrp2a	156.135	54.3826	31.2898	10.4864	RPE activating CRE
peak130741	mgat5	175.459	27.51	14.4206	5.26881	RPE activating CRE
peak171527	optn	203.291	103.962	13.459	3.01245	RPE activating CRE
peak61081	ctsc	406.687	151.031	11.0801	6.56891	RPE activating CRE
peak91399	sp8a	243.943	109.332	15.8836	7.20617	RPE activating CRE
peak171581	optn	184.318	74.5081	13.459	3.01245	RPE activating CRE
peak115608	thbs1b	215.94	82.0371	27.7517	8.83718	RPE activating CRE
peak233546	gpr143	427.215	238.934	32.7638	5.7563	RPE activating CRE
peak147545	eya1	219.947	100.028	26.4678	6.91375	RPE activating CRE
peak14156	dchs1b	133.163	44.4625	6.6345	3.41269	RPE activating CRE
peak23048	dhrs3b	103.141	45.3394	7.8282	3.84991	RPE activating CRE
peak56176	atf5b	258.079	138.645	16.7517	7.70033	RPE activating CRE
peak78175	id2a	233.634	124.295	212.604	92.9749	RPE activating CRE
peak101697	bcl6ab	288.879	154.32	14.8711	6.03494	RPE activating CRE
peak142675	rarga	284.05	156.851	29.5855	11.3578	RPE activating CRE
peak175677	celsr1a	109.36	27.9361	14.1154	5.3786	RPE activating CRE
peak222590	egr3	276.26	153.964	8.61704	3.2163	RPE activating CRE
peak76600	nipal3	139.27	57.3653	16.6666	5.03705	RPE activating CRE
peak32682	pmp22b	450.807	201.649	16.385	4.80647	RPE activating CRE
peak173248	ube2h	98.9767	34.5671	29.5768	7.32616	RPE activating CRE
peak66042	bcam	332.783	174.371	95.6425	23.5982	RPE activating CRE
peak151350	snai2	101.062	39.4902	15.1602	2.78977	RPE activating CRE
peak2923	fam114a1	61.681	18.0407	24.2409	4.29211	RPE activating CRE
peak67304	lmna	201.347	91.0556	18.5507	3.10837	RPE activating CRE
peak107275	keap1a	284.999	150.344	10.0643	1.61415	RPE activating CRE
peak206823	esrp2	104.389	31.514	31.8997	4.94034	RPE activating CRE
peak128770	nuak2	474.318	204.983	20.647	3.18174	RPE activating CRE
peak136622	csrp1a	295.054	151.618	68.0093	9.59421	RPE activating CRE
peak7572	atp11a	115.453	43.8252	50.202	5.19165	RPE activating CRE
peak28852	ch25h	256.315	142.195	24.2161	2.08546	RPE activating CRE
peak182199	thy1	107.589	36.7681	95.594	9.86007	RPE activating CRE
peak222590	gfpt1	276.26	153.964	59.9881	14.329	RPE activating CRE
peak165386	pdxdc1	116.484	48.7025	23.9483	4.72934	RPE activating CRE
peak27455	dlx3b	109.667	30.778	57.6645	7.38261	RPE activating CRE
peak220121	zgc:194839	246.881	129.387	118.555	11.6297	RPE activating CRE
peak190669	trim25l	250.275	98.2325	11.1317	1.37484	RPE activating CRE
peak137367	plxnb1a	441.268	263.87	23.0299	7.77692	RPE activating CRE
peak105357	fam49ba	396.43	220.753	34.9699	5.81629	RPE activating CRE
peak172410	net1	355.097	192.746	63.7253	26.8929	RPE activating CRE
peak100704	egfra	499.369	302.67	14.1826	7.17885	RPE activating CRE
peak137367	zgc:171775	441.268	263.87	92.7593	5.93204	RPE activating CRE
peak50462	clint1a	229.979	126.69	75.0266	23.7475	RPE activating CRE
peak194224	amotl2a	338.704	197.454	51.7904	19.4093	RPE activating CRE
peak101556	pigk	183.705	90.7035	14.7424	8.35518	RPE activating CRE
peak3081	tyrp1b	180.677	82.3681	101.385	7.18517	RPE activating CRE
peak3100	tyrp1b	675.254	379.326	101.385	7.18517	RPE activating CRE
peak197020	arl8ba	115.049	28.0559	15.0562	7.51874	RPE activating CRE
peak218819	tmem115	187.428	30.3765	25.6242	11.9441	RPE activating CRE
peak78110	id2a	58.3319	13.1634	212.604	92.9749	RPE activating CRE
peak172398	net1	97.1078	27.4396	63.7253	26.8929	RPE activating CRE
peak172396	net1	289.761	44.7231	63.7253	26.8929	RPE activating CRE
peak172392	net1	119.968	29.5701	63.7253	26.8929	RPE activating CRE
peak214720	mtmr3	90.5517	25.9464	9.49106	3.80888	RPE activating CRE
peak14055	tiam1a	60.5448	4.87729	18.7978	7.30937	RPE activating CRE
peak175633	celsr1a	113.584	19.7698	14.1154	5.3786	RPE activating CRE
peak175704	celsr1a	64.4694	16.4067	14.1154	5.3786	RPE activating CRE
peak175701	celsr1a	155.2	31.3238	14.1154	5.3786	RPE activating CRE
peak222581	egr3	51.6936	13.6846	8.61704	3.2163	RPE activating CRE
peak119145	tram2	68.2745	12.6669	30.8432	10.8071	RPE activating CRE
peak119144	tram2	129.948	26.3268	30.8432	10.8071	RPE activating CRE
peak133244	vasna	91.516	11.2688	8.91933	3.10307	RPE activating CRE
peak133233	vasna	67.8559	7.50431	8.91933	3.10307	RPE activating CRE
peak11741	slc27a4	250.051	44.8182	8.43041	2.84097	RPE activating CRE
peak205690	adam10a	217.764	115.586	65.5459	21.6093	RPE activating CRE
peak108356	pax3a	167.401	31.5351	27.5356	8.42339	RPE activating CRE
peak108378	pax3a	158.131	25.3091	27.5356	8.42339	RPE activating CRE
peak226654	rgcc	94.9773	25.1436	62.3816	19.0799	RPE activating CRE
peak184021	pld2	241.028	33.9051	13.8397	4.17893	RPE activating CRE
peak202520	mctp2b	190.739	90.8901	11.4691	3.02911	RPE activating CRE
peak204004	tnfsf10l	114.264	31.6548	14.4831	3.82205	RPE activating CRE
peak203999	tnfsf10l	104.464	36.2011	14.4831	3.82205	RPE activating CRE
peak50372	afap1l1a	294.426	133.363	12.4224	3.15022	RPE activating CRE
peak66016	bcam	189.513	82.2483	95.6425	23.5982	RPE activating CRE
peak192930	prkca	75.5483	8.31078	8.85887	2.18078	RPE activating CRE
peak121413	thbs4b	205.96	111.206	9.7592	2.33421	RPE activating CRE
peak146136	plod2	80.6167	32.6726	11.3694	2.66951	RPE activating CRE
peak42190	marveld1	111.08	43.5893	13.316	2.88103	RPE activating CRE
peak178613	zgc:158343	257.332	64.3768	45.1524	8.68187	RPE activating CRE
peak151369	snai2	74.8604	22.8933	15.1602	2.78977	RPE activating CRE
peak81680	rab27a	505.102	137.483	27.6518	5.00437	RPE activating CRE
peak2922	fam114a1	127.623	20.8826	24.2409	4.29211	RPE activating CRE
peak2909	fam114a1	116.903	27.9608	24.2409	4.29211	RPE activating CRE
peak24229	fam212aa	81.4165	30.8026	13.4896	2.29014	RPE activating CRE
peak24217	fam212aa	73.7018	13.6142	13.4896	2.29014	RPE activating CRE
peak24202	fam212aa	77.1181	17.8999	13.4896	2.29014	RPE activating CRE
peak105393	fam49ba	162.13	73.3953	34.9699	5.81629	RPE activating CRE
peak206750	esrp2	78.9421	29.4292	31.8997	4.94034	RPE activating CRE
peak192101	cxcr4a	225.92	107.251	12.7351	1.84969	RPE activating CRE
peak59130	postnb	52.486	14.8925	374.172	54.0178	RPE activating CRE
peak67232	tnfaip8l2b	60.4027	9.9905	25.6493	3.67619	RPE activating CRE
peak67227	tnfaip8l2b	115.019	45.3147	25.6493	3.67619	RPE activating CRE
peak67195	tnfaip8l2b	162.983	56.0624	25.6493	3.67619	RPE activating CRE
peak136613	csrp1a	270.324	68.8737	68.0093	9.59421	RPE activating CRE
peak181863	adam28	63.5649	15.389	21.6679	2.821	RPE activating CRE
peak137406	krt18	79.9215	25.4042	737.504	92.547	RPE activating CRE
peak137403	krt18	180.461	66.9087	737.504	92.547	RPE activating CRE
peak197134	mitfa	119.706	29.3799	30.2441	3.28102	RPE activating CRE
peak197122	mitfa	107.932	31.3942	30.2441	3.28102	RPE activating CRE
peak196117	oca2	279.96	132.018	17.1996	1.7616	RPE activating CRE
peak196116	oca2	82.6425	20.0304	17.1996	1.7616	RPE activating CRE
peak196115	oca2	439.4	119.492	17.1996	1.7616	RPE activating CRE
peak19719	b3gnt5a	173.209	44.0364	13.1345	1.16595	RPE activating CRE
peak28467	cmn	91.516	23.4145	68.6828	4.89808	RPE activating CRE
peak20048	elovl1b	302.215	176.928	37.0843	2.55908	RPE activating CRE
peak58684	nos2b	301.288	160.521	22.9268	1.52708	RPE activating CRE
peak219190	mov10b.1	235.331	67.546	12.9807	0.541968	RPE activating CRE
peak140574	zgc:158263	487.415	85.1359	39.55	1.86968	RPE activating CRE
peak13265	pcdh1a	88.4512	16.6673	7.7543	3.85972	RPE activating CRE
peak23061	dhrs3b	40.0841	9.5644	7.8282	3.84991	RPE activating CRE
peak78155	id2a	58.2347	5.72949	212.604	92.9749	RPE activating CRE
peak133248	vasna	76.8714	23.6504	8.91933	3.10307	RPE activating CRE
peak117047	cd2ap	53.8615	18.5865	34.6066	10.6728	RPE activating CRE
peak117038	cd2ap	68.0502	25.4993	34.6066	10.6728	RPE activating CRE
peak117034	cd2ap	99.5972	24.4075	34.6066	10.6728	RPE activating CRE
peak95316	si:ch211-195b13.1	93.6765	9.25807	22.815	6.79331	RPE activating CRE
peak95292	si:ch211-195b13.1	98.7674	15.389	22.815	6.79331	RPE activating CRE
peak79514	foxa2	142.724	49.3398	11.7287	3.13108	RPE activating CRE
peak97250	galnt12	98.5581	32.1267	24.0292	6.22725	RPE activating CRE
peak50390	afap1l1a	45.5113	12.2161	12.4224	3.15022	RPE activating CRE
peak19902	jupa	201.011	36.9336	187.001	37.8112	RPE activating CRE
peak156694	phlda2	155.492	22.4919	125.162	21.8067	RPE activating CRE
peak77554	itpka	134.56	34.5425	9.03304	1.53415	RPE activating CRE
peak42622	cdc42ep3	70.7415	16.2412	11.5805	0.912819	RPE activating CRE
peak76621	cnksr1	54.5194	8.2861	14.5445	1.95764	RPE activating CRE
peak57442	gosr1	257.773	71.6662	27.245	15.4914	RPE activating CRE
peak134551	tsc22d2	159.693	63.9964	20.5117	11.0055	RPE activating CRE
peak152122	cox6b1	196.78	47.3748	25.2269	13.1137	RPE activating CRE
peak171867	samm50l	250.222	109.41	11.9296	5.53057	RPE activating CRE
peak171865	samm50l	99.7915	39.6557	11.9296	5.53057	RPE activating CRE
peak57395	smtnl	160.037	43.6103	8.97692	4.05085	RPE activating CRE
peak217612	notch2	109.435	26.4219	15.1143	6.81284	RPE activating CRE
peak34088	exoc7	154.117	75.6209	17.9273	7.44477	RPE activating CRE
peak153982	snx33	88.3988	22.256	29.4179	11.2628	RPE activating CRE
peak153968	snx33	135.525	27.1332	29.4179	11.2628	RPE activating CRE
peak153960	snx33	168.26	35.7257	29.4179	11.2628	RPE activating CRE
peak194240	amotl2a	232.012	86.1079	51.7904	19.4093	RPE activating CRE
peak42987	zfyve21	88.7052	29.2391	11.9756	4.48336	RPE activating CRE
peak42981	zfyve21	409.153	138.716	11.9756	4.48336	RPE activating CRE
peak42969	zfyve21	64.5218	16.8328	11.9756	4.48336	RPE activating CRE
peak6639	rgs12b	126.659	15.7447	29.7687	10.8989	RPE activating CRE
peak172447	cyb5r3	64.3199	22.6821	43.0655	14.9359	RPE activating CRE
peak160767	tmem56b	113.128	38.7577	12.7896	4.37367	RPE activating CRE
peak125980	zgc:100829	179.212	76.8781	37.1851	12.7118	RPE activating CRE
peak76335	aim1a	42.9846	8.90238	28.5111	3.9162	RPE activating CRE
peak231567	itga4	55.0875	15.7447	16.1465	4.49827	RPE activating CRE
peak57465	gosr1	83.577	27.9854	27.245	15.4914	RPE activating CRE
peak217617	notch2	104.157	36.1764	15.1143	6.81284	RPE activating CRE
peak104716	tmem68	96.8685	23.6293	8.86095	3.52827	RPE activating CRE
peak231539	itga4	145.632	52.2768	16.1465	4.49827	RPE activating CRE
peak6644	rgs12b	64.903	16.2412	29.7687	10.8989	RPE activating CRE
peak117264	cited2	88.5557	19.9353	19.9606	11.5538	RPE activating CRE
peak148546	csrnp1b	56.9564	10.5117	75.9527	39.8212	RPE activating CRE
peak114585	pdgfra	88.8772	10.2511	12.8622	5.53051	RPE activating CRE
peak130751	mgat5	92.2113	23.2737	14.4206	5.26881	RPE activating CRE
peak46130	zgc:92242	219.408	90.1823	53.9934	23.1079	RPE activating CRE
peak42493	pcdh15a	92.8915	33.4543	6.53903	3.86575	RPE activating CRE
peak42478	pcdh15a	35.6361	8.191	6.53903	3.86575	RPE activating CRE
peak220850	rfk	73.1934	15.2482	14.1532	6.47597	RPE activating CRE
peak118341	snx9b	146.955	12.9979	17.8151	7.5206	RPE activating CRE
peak196383	zgc:77517	110.392	20.5269	20.019	8.4401	RPE activating CRE
peak196400	zgc:77517	93.0784	34.1164	20.019	8.4401	RPE activating CRE
peak216326	dennd2da	46.7149	10.5117	17.5272	7.32558	RPE activating CRE
peak185498	vcana	118.989	49.8857	14.1373	5.71544	RPE activating CRE
peak148583	oxsr1b	107.476	41.5045	20.8249	7.63181	RPE activating CRE
peak178958	ypel1	97.6236	40.6276	7.77546	2.45838	RPE activating CRE
peak178950	ypel1	400.183	204.578	7.77546	2.45838	RPE activating CRE
peak209925	prc1b	52.8375	13.755	55.7722	17.0387	RPE activating CRE
peak31189	ablim1b	64.3199	16.8328	28.0324	7.40168	RPE activating CRE
peak147567	eya1	210.236	89.0659	26.4678	6.91375	RPE activating CRE
peak147513	eya1	75.5633	21.4742	26.4678	6.91375	RPE activating CRE
peak147491	eya1	153.459	51.2134	26.4678	6.91375	RPE activating CRE
peak75040	galcb	34.6568	8.31078	14.4779	3.58945	RPE activating CRE
peak222581	gfpt1	51.6936	13.6846	59.9881	14.329	RPE activating CRE
peak189261	rgs3a	80.811	25.3091	12.5171	2.88023	RPE activating CRE
peak97227	si:dkey-184p18.2	245.468	76.6633	81.4817	18.7241	RPE activating CRE
peak205159	rras2	254.82	39.2296	32.6362	5.7306	RPE activating CRE
peak5504	frem3	86.9933	22.6574	44.6599	6.26503	RPE activating CRE
peak5465	frem3	199.351	100.479	44.6599	6.26503	RPE activating CRE
peak81910	capn5a	122.562	36.6272	18.9009	2.58227	RPE activating CRE
peak5472	frem3	74.1204	21.0234	44.6599	6.26503	RPE activating CRE
peak61115	ctsc	115.131	19.2486	11.0801	6.56891	RPE activating CRE
peak117297	cited2	93.8558	18.3013	19.9606	11.5538	RPE activating CRE
peak117278	cited2	77.7162	14.8221	19.9606	11.5538	RPE activating CRE
peak46989	ergic1	81.8053	13.6142	18.0079	10.0737	RPE activating CRE
peak148534	csrnp1b	222.952	82.6287	75.9527	39.8212	RPE activating CRE
peak225333	cxcr4b	68.7305	14.6072	10.4271	5.41626	RPE activating CRE
peak66168	ywhabl	383.946	220.538	473.864	245.74	RPE activating CRE
peak221839	fam160b2	101.705	30.211	6.73769	3.27515	RPE activating CRE
peak166220	gna12a	176.199	66.5036	6.99816	3.30962	RPE activating CRE
peak40290	wnt8b	117.068	51.3999	9.04525	4.24454	RPE activating CRE
peak224368	fmnl2a	302.724	160	17.1107	8.02228	RPE activating CRE
peak48111	ndfip1	47.754	13.424	28.1502	13.0332	RPE activating CRE
peak193331	stx8	47.6569	14.2762	16.4396	7.52566	RPE activating CRE
peak46118	zgc:92242	130.905	22.4919	53.9934	23.1079	RPE activating CRE
peak46101	zgc:92242	76.7069	15.8151	53.9934	23.1079	RPE activating CRE
peak46096	zgc:92242	216.029	107.135	53.9934	23.1079	RPE activating CRE
peak1024	nrp2a	187.106	34.1164	31.2898	10.4864	RPE activating CRE
peak998	nrp2a	299.389	120.675	31.2898	10.4864	RPE activating CRE
peak985	nrp2a	728.054	446.355	31.2898	10.4864	RPE activating CRE
peak171502	optn	159.447	51.0936	13.459	3.01245	RPE activating CRE
peak171576	optn	151.403	61.0594	13.459	3.01245	RPE activating CRE
peak15125	robo3	240.983	109.762	12.1174	6.8227	RPE activating CRE
peak15142	robo3	45.6235	12.2408	12.1174	6.8227	RPE activating CRE
peak15133	robo3	82.1341	24.9076	12.1174	6.8227	RPE activating CRE
peak161406	rab5c	212.366	68.4723	45.7847	25.6486	RPE activating CRE
peak161404	rab5c	62.3015	16.9983	45.7847	25.6486	RPE activating CRE
peak83531	fam107b	91.7403	18.7274	35.4632	19.1268	RPE activating CRE
peak185493	vcana	145.408	27.0135	14.1373	5.71544	RPE activating CRE
peak39291	ap3m1	145.49	28.2214	19.5449	7.54941	RPE activating CRE
peak24005	fam43a	67.9605	24.9076	22.2547	8.188	RPE activating CRE
peak148587	oxsr1b	73.7242	16.4314	20.8249	7.63181	RPE activating CRE
peak28724	si:dkeyp-94b4.1	62.4137	18.1604	26.6235	9.22308	RPE activating CRE
peak28721	si:dkeyp-94b4.1	147.314	59.686	26.6235	9.22308	RPE activating CRE
peak28715	si:dkeyp-94b4.1	294.343	67.6411	26.6235	9.22308	RPE activating CRE
peak162057	cdipt	76.5276	30.4927	17.5319	6.02727	RPE activating CRE
peak39675	rin2	73.5596	14.9382	28.4546	9.57572	RPE activating CRE
peak137276	lama5	84.4442	17.5442	28.021	8.20483	RPE activating CRE
peak93006	si:dkey-240h12.4	69.9938	19.0831	14.5115	4.1281	RPE activating CRE
peak63475	ano10a	73.4401	17.2589	13.6268	3.78797	RPE activating CRE
peak31246	ablim1b	68.2595	24.1963	28.0324	7.40168	RPE activating CRE
peak31234	ablim1b	115.475	37.0286	28.0324	7.40168	RPE activating CRE
peak31225	ablim1b	41.3848	5.56399	28.0324	7.40168	RPE activating CRE
peak31216	ablim1b	128.094	45.2197	28.0324	7.40168	RPE activating CRE
peak31194	ablim1b	41.781	8.38119	28.0324	7.40168	RPE activating CRE
peak147537	eya1	149.631	57.647	26.4678	6.91375	RPE activating CRE
peak147508	eya1	143.284	51.8507	26.4678	6.91375	RPE activating CRE
peak147484	eya1	82.7322	19.7451	26.4678	6.91375	RPE activating CRE
peak235625	rgs3a	123.377	14.7727	12.5171	2.88023	RPE activating CRE
peak189232	rgs3a	224.574	39.0641	12.5171	2.88023	RPE activating CRE
peak189230	rgs3a	78.7029	25.2844	12.5171	2.88023	RPE activating CRE
peak97224	si:dkey-184p18.2	109.248	27.7953	81.4817	18.7241	RPE activating CRE
peak29127	desi1b	147.86	25.8303	14.4953	3.28581	RPE activating CRE
peak29126	desi1b	59.386	16.0757	14.4953	3.28581	RPE activating CRE
peak29123	desi1b	100.33	21.8299	14.4953	3.28581	RPE activating CRE
peak27030	col1a1b	93.0784	27.9854	18.1201	4.10233	RPE activating CRE
peak101902	sdr16c5a	116.253	33.5952	51.6994	11.5566	RPE activating CRE
peak168664	zgc:112148	68.6183	23.6998	11.2351	2.45118	RPE activating CRE
peak168618	zgc:112148	176.155	31.2041	11.2351	2.45118	RPE activating CRE
peak188789	b4galt4	189.498	17.5442	20.4712	4.44039	RPE activating CRE
peak102933	elovl1a	103.484	35.6553	62.4868	11.5558	RPE activating CRE
peak102924	elovl1a	101.197	34.7326	62.4868	11.5558	RPE activating CRE
peak51594	ef1	447.212	143.758	55.0834	9.91894	RPE activating CRE
peak51593	ef1	269.816	114.544	55.0834	9.91894	RPE activating CRE
peak51591	ef1	78.815	19.2943	55.0834	9.91894	RPE activating CRE
peak51556	ef1	99.0888	18.3013	55.0834	9.91894	RPE activating CRE
peak51602	ef1	61.6436	18.2062	55.0834	9.91894	RPE activating CRE
peak51597	ef1	55.6706	18.1358	55.0834	9.91894	RPE activating CRE
peak51572	ef1	168.559	50.3118	55.0834	9.91894	RPE activating CRE
peak233531	gpr143	88.4286	28.3165	32.7638	5.7563	RPE activating CRE
peak205145	rras2	79.1364	20.2663	32.6362	5.7306	RPE activating CRE
peak205122	rras2	70.876	19.5092	32.6362	5.7306	RPE activating CRE
peak54599	pik3cb	177.186	57.3653	19.3234	3.31961	RPE activating CRE
peak94413	hoxa3a	110.399	50.833	74.8687	12.5939	RPE activating CRE
peak58256	pitpnaa	305.041	126.76	64.3341	10.4013	RPE activating CRE
peak30334	epas1a	317.428	76.6139	21.8409	3.38547	RPE activating CRE
peak18471	pmela	148.899	25.8303	137.17	19.3899	RPE activating CRE
peak18470	pmela	371.634	108.906	137.17	19.3899	RPE activating CRE
peak28874	ankrd22	51.5067	8.38119	14.8224	1.91939	RPE activating CRE
peak28870	ankrd22	46.5654	9.92009	14.8224	1.91939	RPE activating CRE
peak27465	dlx3b	360.928	123.637	57.6645	7.38261	RPE activating CRE
peak218634	ahcyl1	58.3095	16.1708	29.1227	3.26757	RPE activating CRE
peak125463	cldnc	85.2216	28.9785	32.857	0.299491	RPE activating CRE
peak209837	rassf7b	51.1255	8.80729	38.1805	2.95703	RPE activating CRE
peak14162	dchs1b	68.424	25.4993	6.6345	3.41269	RPE activating CRE
peak23058	dhrs3b	117.068	39.8458	7.8282	3.84991	RPE activating CRE
peak56148	atf5b	111.057	36.5075	16.7517	7.70033	RPE activating CRE
peak78247	id2a	63.6023	21.2136	212.604	92.9749	RPE activating CRE
peak78234	id2a	131.705	46.4275	212.604	92.9749	RPE activating CRE
peak78230	id2a	132.52	52.3719	212.604	92.9749	RPE activating CRE
peak78225	id2a	97.2647	26.8022	212.604	92.9749	RPE activating CRE
peak78186	id2a	128.901	61.7461	212.604	92.9749	RPE activating CRE
peak78165	id2a	132.318	53.0339	212.604	92.9749	RPE activating CRE
peak78161	id2a	43.777	10.0856	212.604	92.9749	RPE activating CRE
peak78119	id2a	95.6576	34.2114	212.604	92.9749	RPE activating CRE
peak172419	net1	255.657	122.4	63.7253	26.8929	RPE activating CRE
peak172397	net1	381.823	130.26	63.7253	26.8929	RPE activating CRE
peak219040	si:ch211-156j16.1	64.0956	14.7974	17.6122	7.39103	RPE activating CRE
peak214657	mtmr3	124.573	35.1834	9.49106	3.80888	RPE activating CRE
peak142708	rarga	111.446	19.8402	29.5855	11.3578	RPE activating CRE
peak142676	rarga	187.42	35.6553	29.5855	11.3578	RPE activating CRE
peak142664	rarga	207.066	77.9416	29.5855	11.3578	RPE activating CRE
peak222620	egr3	181.918	79.1705	8.61704	3.2163	RPE activating CRE
peak65988	apoeb	54.1082	14.3713	191.965	68.7691	RPE activating CRE
peak230746	myl1	112.694	37.9759	32.8411	11.6105	RPE activating CRE
peak119142	tram2	358.155	109.191	30.8432	10.8071	RPE activating CRE
peak119141	tram2	315.395	99.9826	30.8432	10.8071	RPE activating CRE
peak119140	tram2	76.5349	20.3614	30.8432	10.8071	RPE activating CRE
peak119138	tram2	132.123	32.4824	30.8432	10.8071	RPE activating CRE
peak7903	obfc1	165.188	43.0645	7.57834	2.6435	RPE activating CRE
peak7878	obfc1	219.662	71.0289	7.57834	2.6435	RPE activating CRE
peak184223	bmp3	108.74	40.6276	8.55589	2.93613	RPE activating CRE
peak206953	mmp2	104.127	38.0006	29.2447	9.94355	RPE activating CRE
peak11745	slc27a4	70.4274	14.727	8.43041	2.84097	RPE activating CRE
peak11740	slc27a4	120.708	30.8026	8.43041	2.84097	RPE activating CRE
peak205722	adam10a	63.2882	8.80729	65.5459	21.6093	RPE activating CRE
peak205721	adam10a	279.579	119.967	65.5459	21.6093	RPE activating CRE
peak205702	adam10a	62.4137	22.0904	65.5459	21.6093	RPE activating CRE
peak153864	rbpms2a	99.3131	18.7274	8.02516	2.6431	RPE activating CRE
peak153852	rbpms2a	131.054	48.0369	8.02516	2.6431	RPE activating CRE
peak117556	itpkb	199.987	29.475	7.93212	2.57588	RPE activating CRE
peak9897	ets2	218.631	68.5637	22.8621	7.0601	RPE activating CRE
peak117036	cd2ap	130.471	29.9504	34.6066	10.6728	RPE activating CRE
peak108353	pax3a	141.797	50.9491	27.5356	8.42339	RPE activating CRE
peak226696	rgcc	110.87	17.2589	62.3816	19.0799	RPE activating CRE
peak226686	rgcc	192.362	30.3519	62.3816	19.0799	RPE activating CRE
peak226677	rgcc	382.705	62.8589	62.3816	19.0799	RPE activating CRE
peak76601	nipal3	139.554	37.3597	16.6666	5.03705	RPE activating CRE
peak95307	si:ch211-195b13.1	74.6287	19.319	22.815	6.79331	RPE activating CRE
peak32606	pmp22b	81.7155	25.4042	16.385	4.80647	RPE activating CRE
peak32684	pmp22b	106.138	27.179	16.385	4.80647	RPE activating CRE
peak207099	aktip	126.584	58.7881	48.4319	14.1454	RPE activating CRE
peak64613	deptor	128.094	22.918	17.2611	4.99199	RPE activating CRE
peak64608	deptor	121.261	21.3791	17.2611	4.99199	RPE activating CRE
peak64607	deptor	142.245	31.9612	17.2611	4.99199	RPE activating CRE
peak64604	deptor	113.509	23.9604	17.2611	4.99199	RPE activating CRE
peak181	jam2a	57.5769	16.2412	27.0736	7.73756	RPE activating CRE
peak223797	hoxd4a	90.4246	29.6898	15.327	4.20461	RPE activating CRE
peak47208	smtnl1	53.0318	8.38119	7.9641	2.16389	RPE activating CRE
peak203985	tnfsf10l	126.285	53.9812	14.4831	3.82205	RPE activating CRE
peak204009	tnfsf10l	74.8006	27.5593	14.4831	3.82205	RPE activating CRE
peak204003	tnfsf10l	82.2089	21.2136	14.4831	3.82205	RPE activating CRE
peak170788	creb3l2	163.364	49.7906	56.4628	14.6568	RPE activating CRE
peak170778	creb3l2	77.5516	24.7175	56.4628	14.6568	RPE activating CRE
peak170757	creb3l2	335.115	58.1224	56.4628	14.6568	RPE activating CRE
peak170747	creb3l2	109.024	38.2365	56.4628	14.6568	RPE activating CRE
peak50402	afap1l1a	97.489	38.7577	12.4224	3.15022	RPE activating CRE
peak50384	afap1l1a	203.201	24.9781	12.4224	3.15022	RPE activating CRE
peak50366	afap1l1a	329.434	34.2114	12.4224	3.15022	RPE activating CRE
peak146148	plod2	59.8345	19.0127	11.3694	2.66951	RPE activating CRE
peak146110	plod2	114.018	36.3666	11.3694	2.66951	RPE activating CRE
peak42198	marveld1	108.344	28.2214	13.316	2.88103	RPE activating CRE
peak42201	marveld1	273.666	80.6179	13.316	2.88103	RPE activating CRE
peak19907	jupa	221.479	51.9422	187.001	37.8112	RPE activating CRE
peak177774	dhrs11a	70.2555	23.2243	25.549	4.99753	RPE activating CRE
peak81677	rab27a	554.157	251.911	27.6518	5.00437	RPE activating CRE
peak81527	rab27a	142.103	46.4275	27.6518	5.00437	RPE activating CRE
peak81709	rab27a	152.031	58.5028	27.6518	5.00437	RPE activating CRE
peak63234	mbpb	82.052	23.4392	35.1873	6.2539	RPE activating CRE
peak156695	phlda2	68.11	22.5623	125.162	21.8067	RPE activating CRE
peak156715	phlda2	102.767	23.249	125.162	21.8067	RPE activating CRE
peak156704	phlda2	140.855	47.0932	125.162	21.8067	RPE activating CRE
peak156700	phlda2	107.529	21.8052	125.162	21.8067	RPE activating CRE
peak77555	itpka	152.808	14.5368	9.03304	1.53415	RPE activating CRE
peak77547	itpka	81.2296	22.3721	9.03304	1.53415	RPE activating CRE
peak24220	fam212aa	140.436	22.8229	13.4896	2.29014	RPE activating CRE
peak24219	fam212aa	315.753	41.1242	13.4896	2.29014	RPE activating CRE
peak24189	fam212aa	152.973	27.4889	13.4896	2.29014	RPE activating CRE
peak194526	atp1b1a	162.93	48.9137	172.759	29.1698	RPE activating CRE
peak194524	atp1b1a	205.758	60.6333	172.759	29.1698	RPE activating CRE
peak105338	fam49ba	323.102	125.197	34.9699	5.81629	RPE activating CRE
peak105323	fam49ba	537.943	177.403	34.9699	5.81629	RPE activating CRE
peak105351	fam49ba	87.524	16.8575	34.9699	5.81629	RPE activating CRE
peak206754	esrp2	283.01	59.8515	31.8997	4.94034	RPE activating CRE
peak133641	pdcd4b	62.6603	19.5796	30.1489	4.65884	RPE activating CRE
peak133626	pdcd4b	124.491	54.453	30.1489	4.65884	RPE activating CRE
peak128771	nuak2	57.8012	15.6496	20.647	3.18174	RPE activating CRE
peak65354	fkbp14	327.071	45.9521	45.8965	6.93623	RPE activating CRE
peak111615	dsc2l	75.9221	23.0835	48.8874	7.23398	RPE activating CRE
peak67154	tnfaip8l2b	95.7323	21.3791	25.6493	3.67619	RPE activating CRE
peak67153	tnfaip8l2b	54.3475	17.3787	25.6493	3.67619	RPE activating CRE
peak136636	csrp1a	188.123	64.7782	68.0093	9.59421	RPE activating CRE
peak214170	smyd1b	122.966	28.1263	18.6269	2.54124	RPE activating CRE
peak76609	cnksr1	54.7137	10.0152	14.5445	1.95764	RPE activating CRE
peak76629	cnksr1	219.924	68.5884	14.5445	1.95764	RPE activating CRE
peak181859	adam28	56.9714	18.1358	21.6679	2.821	RPE activating CRE
peak137421	krt18	188.616	53.5304	737.504	92.547	RPE activating CRE
peak137413	krt18	230.435	91.7459	737.504	92.547	RPE activating CRE
peak137428	krt18	311.926	61.32	737.504	92.547	RPE activating CRE
peak137410	krt18	413.781	73.2051	737.504	92.547	RPE activating CRE
peak137404	krt18	173.8	22.0658	737.504	92.547	RPE activating CRE
peak137397	krt18	114.137	17.6146	737.504	92.547	RPE activating CRE
peak144722	tgm1l4	76.6397	15.2482	102.873	12.5794	RPE activating CRE
peak173443	col7a1l	80.0486	30.9928	29.1544	3.50485	RPE activating CRE
peak113989	kita	102.954	38.0006	16.2493	1.8944	RPE activating CRE
peak197133	mitfa	210.266	18.3964	30.2441	3.28102	RPE activating CRE
peak197126	mitfa	337.395	100.715	30.2441	3.28102	RPE activating CRE
peak197125	mitfa	186.448	20.1254	30.2441	3.28102	RPE activating CRE
peak197091	mitfa	116.223	27.0135	30.2441	3.28102	RPE activating CRE
peak7591	atp11a	67.7512	19.9353	50.202	5.19165	RPE activating CRE
peak7590	atp11a	97.3769	19.1782	50.202	5.19165	RPE activating CRE
peak132767	si:ch211-129c21.1	135.159	46.5226	15.8863	1.63346	RPE activating CRE
peak132765	si:ch211-129c21.1	60.1934	16.1708	15.8863	1.63346	RPE activating CRE
peak196118	oca2	231.878	30.8484	17.1996	1.7616	RPE activating CRE
peak196112	oca2	102.184	16.692	17.1996	1.7616	RPE activating CRE
peak196109	oca2	55.3118	7.69449	17.1996	1.7616	RPE activating CRE
peak109969	pvrl4	84.4068	13.2338	12.1857	1.12761	RPE activating CRE
peak108716	sh3gl1a	43.022	7.86	42.81	3.95132	RPE activating CRE
peak172128	flncb	97.975	29.8307	30.9559	2.69483	RPE activating CRE
peak42627	cdc42ep3	268.56	31.2287	11.5805	0.912819	RPE activating CRE
peak42625	cdc42ep3	285.38	31.6548	11.5805	0.912819	RPE activating CRE
peak88604	zgc:101040	56.8966	8.191	21.7757	1.62047	RPE activating CRE
peak28406	cmn	65.9421	19.1535	68.6828	4.89808	RPE activating CRE
peak58682	nos2b	509.625	200.18	22.9268	1.52708	RPE activating CRE
peak58673	nos2b	123.13	57.4851	22.9268	1.52708	RPE activating CRE
peak109282	capsla	41.31	9.3038	11.3679	0.72962	RPE activating CRE
peak140581	zgc:158263	162.063	47.7305	39.55	1.86968	RPE activating CRE
peak140565	zgc:158263	117.733	43.2547	39.55	1.86968	RPE activating CRE
peak211750	zgc:194930	128.774	39.8705	23.2097	1.06613	RPE activating CRE
peak211749	zgc:194930	170.593	47.6812	23.2097	1.06613	RPE activating CRE
peak211738	zgc:194930	130.262	39.4197	23.2097	1.06613	RPE activating CRE
peak33758	zgc:112964	79.7345	16.2412	105.658	3.70148	RPE activating CRE
peak78652	crip1	93.9456	36.9336	38.0752	1.27996	RPE activating CRE
peak423	atp1a1a.3	53.6373	14.3713	45.0022	0.777455	RPE activating CRE
peak78650	crip1	107.439	36.9336	38.0752	1.27996	RPE activating CRE
peak14158	dchs1b	66.6897	15.4594	6.6345	3.41269	RPE activating CRE
peak14157	dchs1b	83.9058	21.7348	6.6345	3.41269	RPE activating CRE
peak14144	dchs1b	294.059	87.2664	6.6345	3.41269	RPE activating CRE
peak14172	dchs1b	65.9197	21.5446	6.6345	3.41269	RPE activating CRE
peak197021	arl8ba	125.493	12.4063	15.0562	7.51874	RPE activating CRE
peak13305	pcdh1a	56.7247	16.7624	7.7543	3.85972	RPE activating CRE
peak13262	pcdh1a	77.619	15.7447	7.7543	3.85972	RPE activating CRE
peak13334	pcdh1a	99.0738	31.9154	7.7543	3.85972	RPE activating CRE
peak13329	pcdh1a	51.275	10.2511	7.7543	3.85972	RPE activating CRE
peak23034	dhrs3b	156.576	41.4094	7.8282	3.84991	RPE activating CRE
peak23101	dhrs3b	183.668	35.2538	7.8282	3.84991	RPE activating CRE
peak56181	atf5b	262.542	127.567	16.7517	7.70033	RPE activating CRE
peak56179	atf5b	168.477	68.3031	16.7517	7.70033	RPE activating CRE
peak56161	atf5b	78.4338	26.0909	16.7517	7.70033	RPE activating CRE
peak53102	sfxn1	119.804	49.3645	12.9907	5.94442	RPE activating CRE
peak78229	id2a	77.6264	24.4569	212.604	92.9749	RPE activating CRE
peak78218	id2a	116.395	24.1259	212.604	92.9749	RPE activating CRE
peak78211	id2a	262.789	49.9104	212.604	92.9749	RPE activating CRE
peak78197	id2a	47.739	11.8851	212.604	92.9749	RPE activating CRE
peak78174	id2a	150.035	44.3921	212.604	92.9749	RPE activating CRE
peak78156	id2a	398.463	99.0143	212.604	92.9749	RPE activating CRE
peak78126	id2a	59.7972	20.7417	212.604	92.9749	RPE activating CRE
peak172382	net1	162.34	26.8726	63.7253	26.8929	RPE activating CRE
peak172379	net1	57.8535	16.8328	63.7253	26.8929	RPE activating CRE
peak172373	net1	96.8985	41.2192	63.7253	26.8929	RPE activating CRE
peak172394	net1	347.024	85.1853	63.7253	26.8929	RPE activating CRE
peak172388	net1	78.0974	4.87729	63.7253	26.8929	RPE activating CRE
peak214735	mtmr3	30.4331	6.15559	9.49106	3.80888	RPE activating CRE
peak14035	tiam1a	215.992	66.5987	18.7978	7.30937	RPE activating CRE
peak142689	rarga	181.47	52.5374	29.5855	11.3578	RPE activating CRE
peak142673	rarga	108.53	31.5351	29.5855	11.3578	RPE activating CRE
peak17360	arrdc3b	183.413	31.4893	38.7445	14.7841	RPE activating CRE
peak175700	celsr1a	218.952	75.8357	14.1154	5.3786	RPE activating CRE
peak175685	celsr1a	68.1474	20.5269	14.1154	5.3786	RPE activating CRE
peak175681	celsr1a	65.7925	13.8501	14.1154	5.3786	RPE activating CRE
peak175676	celsr1a	51.9403	6.08518	14.1154	5.3786	RPE activating CRE
peak66465	arhgef1b	201.504	77.5155	28.2516	10.7557	RPE activating CRE
peak66464	arhgef1b	97.5638	21.6397	28.2516	10.7557	RPE activating CRE
peak222614	egr3	110.885	34.0917	8.61704	3.2163	RPE activating CRE
peak89475	gyltl1b	100.18	41.5503	9.741	3.58191	RPE activating CRE
peak229036	zgc:113314	163.73	85.8509	8.67482	3.18983	RPE activating CRE
peak119124	tram2	47.6419	12.0506	30.8432	10.8071	RPE activating CRE
peak119111	tram2	146.23	50.9245	30.8432	10.8071	RPE activating CRE
peak7879	obfc1	306.783	149.537	7.57834	2.6435	RPE activating CRE
peak31900	llgl2	99.8438	18.9176	49.1939	17.1225	RPE activating CRE
peak31899	llgl2	317.443	178.78	49.1939	17.1225	RPE activating CRE
peak184244	bmp3	87.255	15.2235	8.55589	2.93613	RPE activating CRE
peak137342	plxnb1a	172.394	61.2249	23.0299	7.77692	RPE activating CRE
peak137369	plxnb1a	110.796	41.5503	23.0299	7.77692	RPE activating CRE
peak137322	plxnb1a	89.8191	16.3363	23.0299	7.77692	RPE activating CRE
peak11746	slc27a4	162.549	44.6774	8.43041	2.84097	RPE activating CRE
peak205710	adam10a	169.92	26.9677	65.5459	21.6093	RPE activating CRE
peak205709	adam10a	48.6586	7.62408	65.5459	21.6093	RPE activating CRE
peak205694	adam10a	169.105	47.234	65.5459	21.6093	RPE activating CRE
peak117568	itpkb	162.893	65.0141	7.93212	2.57588	RPE activating CRE
peak117557	itpkb	99.4103	13.6846	7.93212	2.57588	RPE activating CRE
peak48719	neurog1	53.5401	14.9876	9.58722	3.10556	RPE activating CRE
peak48718	neurog1	300.825	142.79	9.58722	3.10556	RPE activating CRE
peak48717	neurog1	81.6932	31.2287	9.58722	3.10556	RPE activating CRE
peak9900	ets2	212.03	103.821	22.8621	7.0601	RPE activating CRE
peak9898	ets2	161.57	53.4847	22.8621	7.0601	RPE activating CRE
peak117050	cd2ap	31.846	6.15559	34.6066	10.6728	RPE activating CRE
peak117049	cd2ap	181.754	19.8402	34.6066	10.6728	RPE activating CRE
peak117042	cd2ap	388.678	39.8458	34.6066	10.6728	RPE activating CRE
peak108368	pax3a	323.012	174.748	27.5356	8.42339	RPE activating CRE
peak108372	pax3a	311.687	129.908	27.5356	8.42339	RPE activating CRE
peak226666	rgcc	144.57	46.8079	62.3816	19.0799	RPE activating CRE
peak57154	nlrx1	63.3032	15.7447	9.2087	2.79489	RPE activating CRE
peak76603	nipal3	54.4073	13.7093	16.6666	5.03705	RPE activating CRE
peak95306	si:ch211-195b13.1	95.7547	8.21568	22.815	6.79331	RPE activating CRE
peak95295	si:ch211-195b13.1	129.971	48.8433	22.815	6.79331	RPE activating CRE
peak95293	si:ch211-195b13.1	165.838	28.0559	22.815	6.79331	RPE activating CRE
peak32693	pmp22b	74.6287	11.9802	16.385	4.80647	RPE activating CRE
peak32681	pmp22b	317.989	176.857	16.385	4.80647	RPE activating CRE
peak24476	sypl2a	65.1123	20.9776	51.8361	15.1465	RPE activating CRE
peak207208	aktip	150.394	64.514	48.4319	14.1454	RPE activating CRE
peak207184	aktip	34.9558	6.4866	48.4319	14.1454	RPE activating CRE
peak207175	aktip	63.0939	19.2486	48.4319	14.1454	RPE activating CRE
peak207160	aktip	49.0921	12.4063	48.4319	14.1454	RPE activating CRE
peak207056	aktip	87.3521	34.2361	48.4319	14.1454	RPE activating CRE
peak218021	itpr3	42.5884	11.3886	12.1048	3.52114	RPE activating CRE
peak136194	rnf114	75.7949	26.2317	8.36868	2.36574	RPE activating CRE
peak136188	rnf114	174.45	88.9991	8.36868	2.36574	RPE activating CRE
peak223792	hoxd4a	232.356	54.2665	15.327	4.20461	RPE activating CRE
peak223791	hoxd4a	104.538	38.1661	15.327	4.20461	RPE activating CRE
peak223799	hoxd4a	130.06	46.0014	15.327	4.20461	RPE activating CRE
peak156599	mob2a	43.3434	11.9802	65.1386	17.8434	RPE activating CRE
peak156606	mob2a	63.7742	15.4594	65.1386	17.8434	RPE activating CRE
peak47210	smtnl1	210.572	98.6339	7.9641	2.16389	RPE activating CRE
peak47209	smtnl1	503.562	289.316	7.9641	2.16389	RPE activating CRE
peak50245	foxa	48.225	9.75458	9.83699	2.64337	RPE activating CRE
peak49452	atl3	99.4626	41.4094	14.5006	3.86658	RPE activating CRE
peak202493	mctp2b	164.044	74.4834	11.4691	3.02911	RPE activating CRE
peak202491	mctp2b	139.337	52.5831	11.4691	3.02911	RPE activating CRE
peak203994	tnfsf10l	163.252	38.4971	14.4831	3.82205	RPE activating CRE
peak204010	tnfsf10l	161.562	69.2998	14.4831	3.82205	RPE activating CRE
peak204005	tnfsf10l	272.993	63.4295	14.4831	3.82205	RPE activating CRE
peak170815	creb3l2	165.337	47.896	56.4628	14.6568	RPE activating CRE
peak170813	creb3l2	222.04	38.9479	56.4628	14.6568	RPE activating CRE
peak170810	creb3l2	51.9403	9.65949	56.4628	14.6568	RPE activating CRE
peak170782	creb3l2	49.7948	13.6142	56.4628	14.6568	RPE activating CRE
peak170763	creb3l2	70.6367	22.3264	56.4628	14.6568	RPE activating CRE
peak170759	creb3l2	215.94	44.6774	56.4628	14.6568	RPE activating CRE
peak170755	creb3l2	76.1985	15.9806	56.4628	14.6568	RPE activating CRE
peak97260	galnt12	59.9991	17.6146	24.0292	6.22725	RPE activating CRE
peak50403	afap1l1a	80.8484	22.3017	12.4224	3.15022	RPE activating CRE
peak173246	ube2h	94.5661	24.1259	29.5768	7.32616	RPE activating CRE
peak173236	ube2h	107.626	46.5473	29.5768	7.32616	RPE activating CRE
peak66003	bcam	77.1778	19.1535	95.6425	23.5982	RPE activating CRE
peak65997	bcam	100.771	40.1311	95.6425	23.5982	RPE activating CRE
peak66041	bcam	48.3745	10.7723	95.6425	23.5982	RPE activating CRE
peak66038	bcam	268.852	144.966	95.6425	23.5982	RPE activating CRE
peak66034	bcam	253.915	103.011	95.6425	23.5982	RPE activating CRE
peak66029	bcam	124.708	53.0092	95.6425	23.5982	RPE activating CRE
peak9258	lgalsla	354.701	144.586	8.50864	2.03682	RPE activating CRE
peak146151	plod2	51.6339	12.0506	11.3694	2.66951	RPE activating CRE
peak146145	plod2	89.7143	15.2939	11.3694	2.66951	RPE activating CRE
peak133411	cxcl12b	271.58	146.625	36.1885	8.11771	RPE activating CRE
peak42250	marveld1	102.348	34.8031	13.316	2.88103	RPE activating CRE
peak42227	marveld1	101.631	43.2793	13.316	2.88103	RPE activating CRE
peak42202	marveld1	258.057	144.329	13.316	2.88103	RPE activating CRE
peak19895	jupa	259.918	41.8108	187.001	37.8112	RPE activating CRE
peak19909	jupa	87.4045	18.1815	187.001	37.8112	RPE activating CRE
peak19908	jupa	196.81	63.616	187.001	37.8112	RPE activating CRE
peak178610	zgc:158343	196.937	45.6	45.1524	8.68187	RPE activating CRE
peak178596	zgc:158343	120.813	39.1592	45.1524	8.68187	RPE activating CRE
peak178615	zgc:158343	223.542	35.3489	45.1524	8.68187	RPE activating CRE
peak151352	snai2	184.064	35.6799	15.1602	2.78977	RPE activating CRE
peak81681	rab27a	299.913	53.4353	27.6518	5.00437	RPE activating CRE
peak81676	rab27a	193.206	53.7663	27.6518	5.00437	RPE activating CRE
peak181472	zfand5a	329.344	196.06	75.0256	13.4723	RPE activating CRE
peak63231	mbpb	107.551	41.9764	35.1873	6.2539	RPE activating CRE
peak221042	aplnra	151.052	15.6249	15.7367	2.77912	RPE activating CRE
peak221030	aplnra	76.9611	25.9007	15.7367	2.77912	RPE activating CRE
peak221042	aplnra	151.052	15.6249	15.7367	2.77912	RPE activating CRE
peak221030	aplnra	76.9611	25.9007	15.7367	2.77912	RPE activating CRE
peak156692	phlda2	148.727	27.2987	125.162	21.8067	RPE activating CRE
peak156690	phlda2	206.341	27.7002	125.162	21.8067	RPE activating CRE
peak77553	itpka	189.207	21.8052	9.03304	1.53415	RPE activating CRE
peak77537	itpka	46.8271	12.4767	9.03304	1.53415	RPE activating CRE
peak24218	fam212aa	62.8696	8.7122	13.4896	2.29014	RPE activating CRE
peak194522	atp1b1a	317.084	76.2829	172.759	29.1698	RPE activating CRE
peak67296	lmna	50.9236	14.1107	18.5507	3.10837	RPE activating CRE
peak67307	lmna	244.579	109.857	18.5507	3.10837	RPE activating CRE
peak105333	fam49ba	390.263	58.9993	34.9699	5.81629	RPE activating CRE
peak105392	fam49ba	79.8317	16.3363	34.9699	5.81629	RPE activating CRE
peak105372	fam49ba	96.9657	30.9188	34.9699	5.81629	RPE activating CRE
peak206822	esrp2	245.147	96.9506	31.8997	4.94034	RPE activating CRE
peak206820	esrp2	107.873	45.6	31.8997	4.94034	RPE activating CRE
peak206806	esrp2	73.1784	22.3968	31.8997	4.94034	RPE activating CRE
peak59136	postnb	75.294	9.1383	374.172	54.0178	RPE activating CRE
peak59129	postnb	166.788	21.8756	374.172	54.0178	RPE activating CRE
peak67233	tnfaip8l2b	83.6368	17.2836	25.6493	3.67619	RPE activating CRE
peak67231	tnfaip8l2b	92.2487	17.7097	25.6493	3.67619	RPE activating CRE
peak67222	tnfaip8l2b	71.1824	16.9279	25.6493	3.67619	RPE activating CRE
peak67220	tnfaip8l2b	112.126	14.1107	25.6493	3.67619	RPE activating CRE
peak67210	tnfaip8l2b	102.423	21.7101	25.6493	3.67619	RPE activating CRE
peak67176	tnfaip8l2b	32.1674	6.58169	25.6493	3.67619	RPE activating CRE
peak136609	csrp1a	246.096	29.7603	68.0093	9.59421	RPE activating CRE
peak227627	lypd6b	298.806	144.942	19.2265	2.56161	RPE activating CRE
peak25844	sult6b1	395.877	151.714	33.0453	4.37053	RPE activating CRE
peak181853	adam28	157.645	35.9863	21.6679	2.821	RPE activating CRE
peak137425	krt18	92.1813	25.1436	737.504	92.547	RPE activating CRE
peak137418	krt18	219.864	47.1142	737.504	92.547	RPE activating CRE
peak137417	krt18	177.283	87.2207	737.504	92.547	RPE activating CRE
peak137411	krt18	500.295	181.428	737.504	92.547	RPE activating CRE
peak137409	krt18	64.4694	5.13789	737.504	92.547	RPE activating CRE
peak154889	ano10b	80.1531	19.6747	18.1764	2.19948	RPE activating CRE
peak154888	ano10b	326.974	75.1701	18.1764	2.19948	RPE activating CRE
peak154883	ano10b	53.0691	12.3359	18.1764	2.19948	RPE activating CRE
peak112562	fmo5	66.1887	19.6747	60.4028	7.04429	RPE activating CRE
peak113992	kita	142.238	70.7436	16.2493	1.8944	RPE activating CRE
peak103289	klhl40a	82.6949	26.6825	9.37137	1.08369	RPE activating CRE
peak182405	ftr82	152.741	67.5003	79.8005	9.22212	RPE activating CRE
peak7593	atp11a	192.72	59.5205	50.202	5.19165	RPE activating CRE
peak7583	atp11a	154.004	38.5922	50.202	5.19165	RPE activating CRE
peak7581	atp11a	72.9094	27.5347	50.202	5.19165	RPE activating CRE
peak182192	thy1	231.549	122.925	95.594	9.86007	RPE activating CRE
peak132766	si:ch211-129c21.1	99.5822	16.3363	15.8863	1.63346	RPE activating CRE
peak196123	oca2	165.651	38.6626	17.1996	1.7616	RPE activating CRE
peak196119	oca2	120.746	27.7002	17.1996	1.7616	RPE activating CRE
peak196114	oca2	129.641	29.3342	17.1996	1.7616	RPE activating CRE
peak12078	rassf6	95.1866	18.1358	46.8401	4.32122	RPE activating CRE
peak19707	b3gnt5a	317.525	60.1615	13.1345	1.16595	RPE activating CRE
peak19703	b3gnt5a	153.69	68.2574	13.1345	1.16595	RPE activating CRE
peak27320	arhgap27	74.0456	17.8048	19.4663	1.70849	RPE activating CRE
peak172084	flncb	158.781	44.2513	30.9559	2.69483	RPE activating CRE
peak172069	flncb	94.7904	14.8925	30.9559	2.69483	RPE activating CRE
peak5224	cd99	60.7017	9.65949	47.0222	4.0786	RPE activating CRE
peak5227	cd99	170.839	69.9618	47.0222	4.0786	RPE activating CRE
peak28858	ch25h	37.6919	8.97279	24.2161	2.08546	RPE activating CRE
peak28851	ch25h	134.598	30.9681	24.2161	2.08546	RPE activating CRE
peak157860	duox	78.1497	17.5195	12.5154	1.03072	RPE activating CRE
peak42635	cdc42ep3	80.2429	28.6475	11.5805	0.912819	RPE activating CRE
peak42633	cdc42ep3	104.239	25.0485	11.5805	0.912819	RPE activating CRE
peak42631	cdc42ep3	117.352	35.7961	11.5805	0.912819	RPE activating CRE
peak195682	rgs4	37.3704	5.99009	32.0381	2.4534	RPE activating CRE
peak28460	cmn	91.8001	19.7698	68.6828	4.89808	RPE activating CRE
peak28410	cmn	52.2544	11.8851	68.6828	4.89808	RPE activating CRE
peak20046	elovl1b	195	22.6821	37.0843	2.55908	RPE activating CRE
peak20044	elovl1b	138.104	25.2387	37.0843	2.55908	RPE activating CRE
peak65021	zgc:174935	65.7702	16.7624	59.282	4.05183	RPE activating CRE
peak58670	nos2b	38.3124	9.49399	22.9268	1.52708	RPE activating CRE
peak109320	capsla	93.983	27.0628	11.3679	0.72962	RPE activating CRE
peak1797	atp1b1b	39.8224	4.45119	34.8216	2.16866	RPE activating CRE
peak1796	atp1b1b	107.334	11.5541	34.8216	2.16866	RPE activating CRE
peak140586	zgc:158263	99.7167	14.3713	39.55	1.86968	RPE activating CRE
peak140573	zgc:158263	367.156	137.863	39.55	1.86968	RPE activating CRE
peak211748	zgc:194930	93.5344	31.8661	23.2097	1.06613	RPE activating CRE
peak214172	sprb	98.4833	27.4149	13.5025	0.199986	RPE activating CRE
peak211737	zgc:194930	48.1352	10.7723	23.2097	1.06613	RPE activating CRE
peak155904	dusp6	207.612	98.1832	76.9482	49.6382	RPE activating CRE
peak155903	dusp6	42.7006	6.7472	76.9482	49.6382	RPE activating CRE
peak105183	yes1	87.3297	16.7624	72.9001	46.8399	RPE activating CRE
peak11219	ggcx	73.5523	15.5545	26.8016	15.8491	RPE activating CRE
peak173135	plxnb2a	90.4919	32.4577	27.6142	15.7745	RPE activating CRE
peak173069	plxnb2a	555.996	292.06	27.6142	15.7745	RPE activating CRE
peak173063	plxnb2a	80.5493	19.9106	27.6142	15.7745	RPE activating CRE
peak173135	plxnb2a	90.4919	32.4577	27.6142	15.7745	RPE activating CRE
peak146595	slc35b3	211.82	30.1617	23.2706	13.0687	RPE activating CRE
peak146594	slc35b3	56.7845	4.7822	23.2706	13.0687	RPE activating CRE
peak146684	slc35b3	181.537	91.436	23.2706	13.0687	RPE activating CRE
peak146675	slc35b3	174.286	67.9968	23.2706	13.0687	RPE activating CRE
peak146672	slc35b3	190.261	81.5406	23.2706	13.0687	RPE activating CRE
peak146643	slc35b3	84.2797	14.5615	23.2706	13.0687	RPE activating CRE
peak146636	slc35b3	165.098	31.0139	23.2706	13.0687	RPE activating CRE
peak146629	slc35b3	285.761	53.7206	23.2706	13.0687	RPE activating CRE
peak150485	snx7	86.5747	22.8476	22.5261	12.6355	RPE activating CRE
peak227132	gdap2	144.675	33.5458	20.3701	11.3858	RPE activating CRE
peak3791	slit2	180.176	65.3451	18.2175	10.0686	RPE activating CRE
peak137245	osbpl2b	124.192	44.6985	19.1172	10.5094	RPE activating CRE
peak219693	dock8	98.3786	24.1259	6.47247	3.52959	RPE activating CRE
peak145783	ccny	185.678	40.5783	10.3037	5.60225	RPE activating CRE
peak145772	ccny	289.193	129.197	10.3037	5.60225	RPE activating CRE
peak145771	ccny	144.495	29.4046	10.3037	5.60225	RPE activating CRE
peak145766	ccny	303.449	113.22	10.3037	5.60225	RPE activating CRE
peak145756	ccny	87.0307	27.1332	10.3037	5.60225	RPE activating CRE
peak145739	ccny	175.422	40.8636	10.3037	5.60225	RPE activating CRE
peak145736	ccny	259.238	121.031	10.3037	5.60225	RPE activating CRE
peak145734	ccny	49.7724	11.6245	10.3037	5.60225	RPE activating CRE
peak145730	ccny	42.4613	8.90238	10.3037	5.60225	RPE activating CRE
peak145725	ccny	232.857	51.3295	10.3037	5.60225	RPE activating CRE
peak227657	arl4cb	180.049	27.7248	31.841	17.2628	RPE activating CRE
peak227701	arl4cb	94.9549	27.5347	31.841	17.2628	RPE activating CRE
peak10862	sptlc1	107.133	39.6099	27.1185	14.2024	RPE activating CRE
peak91765	map7d1b	140.952	41.4094	11.3533	5.8216	RPE activating CRE
peak160560	sun1	226.286	93.1897	33.633	16.723	RPE activating CRE
peak160558	sun1	90.5891	31.6548	33.633	16.723	RPE activating CRE
peak80844	tgfb3	40.2336	10.6772	13.6793	6.74208	RPE activating CRE
peak57106	mcamb	50.4527	13.755	7.82804	3.6867	RPE activating CRE
peak57104	mcamb	205.81	22.7771	7.82804	3.6867	RPE activating CRE
peak142182	itga5	158.535	55.9215	9.69117	4.4543	RPE activating CRE
peak142244	itga5	87.4866	19.3437	9.69117	4.4543	RPE activating CRE
peak142239	itga5	218.832	20.3614	9.69117	4.4543	RPE activating CRE
peak142233	itga5	149.923	27.179	9.69117	4.4543	RPE activating CRE
peak142231	itga5	115.468	30.4716	9.69117	4.4543	RPE activating CRE
peak142227	itga5	215.147	38.1661	9.69117	4.4543	RPE activating CRE
peak142210	itga5	101.787	14.2762	9.69117	4.4543	RPE activating CRE
peak142209	itga5	218.122	58.7634	9.69117	4.4543	RPE activating CRE
peak142204	itga5	197.206	56.1611	9.69117	4.4543	RPE activating CRE
peak142188	itga5	187.869	94.1123	9.69117	4.4543	RPE activating CRE
peak96715	zbtb10	103.634	18.3964	8.18593	3.53101	RPE activating CRE
peak96698	zbtb10	414.992	233.825	8.18593	3.53101	RPE activating CRE
peak195135	atg4c	330.772	73.0853	21.962	9.45618	RPE activating CRE
peak121545	ccni	129.073	27.6755	84.25	35.726	RPE activating CRE
peak69409	cmtm7	109.839	22.587	8.06867	3.29734	RPE activating CRE
peak69406	cmtm7	74.7856	23.911	8.06867	3.29734	RPE activating CRE
peak95486	bloc1s4	91.2694	24.4322	13.2141	5.38509	RPE activating CRE
peak212043	pcdh7b	63.2284	16.7624	24.304	9.25901	RPE activating CRE
peak211996	pcdh7b	70.7415	25.3337	24.304	9.25901	RPE activating CRE
peak211991	pcdh7b	83.7339	23.1786	24.304	9.25901	RPE activating CRE
peak185364	smarca2	105.862	26.9677	9.13779	3.38434	RPE activating CRE
peak185350	smarca2	46.4159	13.093	9.13779	3.38434	RPE activating CRE
peak1661	micall2b	83.4499	20.3367	10.7104	3.88545	RPE activating CRE
peak178783	nf2a	57.1209	13.1634	11.4978	4.15188	RPE activating CRE
peak141750	sgk1	131.794	36.8631	61.9256	21.4199	RPE activating CRE
peak52831	qdpra	77.8881	10.6772	28.4403	9.78584	RPE activating CRE
peak160878	fam173a	259.56	130.475	8.67233	2.97954	RPE activating CRE
peak168742	timp2b	84.5787	29.7356	10.4376	3.3492	RPE activating CRE
peak168750	timp2b	168.956	68.2821	10.4376	3.3492	RPE activating CRE
peak65855	efna1b	73.612	17.2836	29.0509	9.2806	RPE activating CRE
peak65843	efna1b	319.611	132.159	29.0509	9.2806	RPE activating CRE
peak75853	pank1a	178.838	82.4174	8.60228	2.63462	RPE activating CRE
peak75850	pank1a	58.945	16.4771	8.60228	2.63462	RPE activating CRE
peak80524	vps39	185.26	24.8126	23.1289	7.02207	RPE activating CRE
peak80516	vps39	95.2164	13.8748	23.1289	7.02207	RPE activating CRE
peak172780	tmbim4	45.287	11.0329	48.0793	13.8617	RPE activating CRE
peak30711	arl4d	226.547	102.8	41.9905	12.0899	RPE activating CRE
peak218314	tpd52l2a	60.1336	20.1959	58.4268	16.6986	RPE activating CRE
peak62332	cnih4	38.6488	9.65949	89.3319	24.998	RPE activating CRE
peak62315	cnih4	176.566	48.3221	89.3319	24.998	RPE activating CRE
peak33745	cnih4	489.546	302.79	89.3319	24.998	RPE activating CRE
peak130997	ahr2	305.983	85.7522	11.0593	3.02563	RPE activating CRE
peak130989	ahr2	351.546	43.8005	11.0593	3.02563	RPE activating CRE
peak130988	ahr2	58.9898	17.023	11.0593	3.02563	RPE activating CRE
peak130970	ahr2	79.1141	16.1461	11.0593	3.02563	RPE activating CRE
peak101130	prdx1	218.751	116.009	74.7062	20.1245	RPE activating CRE
peak220148	lmx1bb	78.0076	18.5619	13.2109	3.51891	RPE activating CRE
peak220145	lmx1bb	168.731	54.2875	13.2109	3.51891	RPE activating CRE
peak220356	lmx1bb	160.62	33.9262	13.2109	3.51891	RPE activating CRE
peak220353	lmx1bb	75.4361	11.2935	13.2109	3.51891	RPE activating CRE
peak220309	lmx1bb	81.4913	28.3869	13.2109	3.51891	RPE activating CRE
peak34553	zgc:92749	110.474	40.1769	9.40362	2.48278	RPE activating CRE
peak145756	klf6a	87.0307	27.1332	77.3852	20.2076	RPE activating CRE
peak145739	klf6a	175.422	40.8636	77.3852	20.2076	RPE activating CRE
peak145736	klf6a	259.238	121.031	77.3852	20.2076	RPE activating CRE
peak145734	klf6a	49.7724	11.6245	77.3852	20.2076	RPE activating CRE
peak145730	klf6a	42.4613	8.90238	77.3852	20.2076	RPE activating CRE
peak145725	klf6a	232.857	51.3295	77.3852	20.2076	RPE activating CRE
peak145783	klf6a	185.678	40.5783	77.3852	20.2076	RPE activating CRE
peak145772	klf6a	289.193	129.197	77.3852	20.2076	RPE activating CRE
peak145771	klf6a	144.495	29.4046	77.3852	20.2076	RPE activating CRE
peak145766	klf6a	303.449	113.22	77.3852	20.2076	RPE activating CRE
peak145690	klf6a	162.071	33.5248	77.3852	20.2076	RPE activating CRE
peak64895	myh14	140.272	39.7508	30.43	7.87081	RPE activating CRE
peak141909	nr4a1	59.0645	17.9703	46.3927	11.6477	RPE activating CRE
peak79830	otx2	268.044	120.038	34.1441	8.4043	RPE activating CRE
peak150897	ca2	72.3337	19.65	41.4229	10.1303	RPE activating CRE
peak96852	fabp11a	122.607	31.1337	721.794	171.169	RPE activating CRE
peak96828	fabp11a	200.174	45.4098	721.794	171.169	RPE activating CRE
peak96823	fabp11a	54.938	14.0403	721.794	171.169	RPE activating CRE
peak96790	fabp11a	174.63	55.0693	721.794	171.169	RPE activating CRE
peak179615	hspb8	245.139	67.0742	14.4073	3.40888	RPE activating CRE
peak179549	hspb8	176.566	46.9487	14.4073	3.40888	RPE activating CRE
peak24412	bhlhe40	95.2614	25.3337	92.6663	21.8181	RPE activating CRE
peak24407	bhlhe40	113.577	25.6648	92.6663	21.8181	RPE activating CRE
peak24395	bhlhe40	379.52	81.5652	92.6663	21.8181	RPE activating CRE
peak24393	bhlhe40	952.449	555.74	92.6663	21.8181	RPE activating CRE
peak24387	bhlhe40	83.8013	32.1056	92.6663	21.8181	RPE activating CRE
peak24368	bhlhe40	129.866	46.0261	92.6663	21.8181	RPE activating CRE
peak24356	bhlhe40	87.6288	34.2819	92.6663	21.8181	RPE activating CRE
peak24355	bhlhe40	1415.19	351.228	92.6663	21.8181	RPE activating CRE
peak24348	bhlhe40	47.3802	11.6949	92.6663	21.8181	RPE activating CRE
peak24345	bhlhe40	622.656	388.852	92.6663	21.8181	RPE activating CRE
peak179655	xbp1	101.563	16.5018	322.116	75.1201	RPE activating CRE
peak179615	xbp1	245.139	67.0742	322.116	75.1201	RPE activating CRE
peak111535	igfbp1a	93.4373	23.911	8.17971	1.87782	RPE activating CRE
peak111528	igfbp1a	115.161	21.615	8.17971	1.87782	RPE activating CRE
peak161643	hagh	78.83	14.3713	23.2874	5.32546	RPE activating CRE
peak45335	gnpda2	186.575	71.6662	76.9589	17.4717	RPE activating CRE
peak45330	gnpda2	272.739	131.328	76.9589	17.4717	RPE activating CRE
peak112665	jun	218.556	42.5926	141.351	31.1043	RPE activating CRE
peak112652	jun	233.537	89.9922	141.351	31.1043	RPE activating CRE
peak112645	jun	248.638	41.0291	141.351	31.1043	RPE activating CRE
peak112640	jun	185.611	60.4925	141.351	31.1043	RPE activating CRE
peak112638	jun	432.343	172.807	141.351	31.1043	RPE activating CRE
peak112637	jun	70.8012	18.3964	141.351	31.1043	RPE activating CRE
peak112635	jun	90.3498	35.0179	141.351	31.1043	RPE activating CRE
peak112620	jun	235.466	28.7426	141.351	31.1043	RPE activating CRE
peak112613	jun	254.573	116.861	141.351	31.1043	RPE activating CRE
peak112612	jun	245.849	46.6881	141.351	31.1043	RPE activating CRE
peak112603	jun	61.8529	11.6245	141.351	31.1043	RPE activating CRE
peak112601	jun	36.6902	7.3388	141.351	31.1043	RPE activating CRE
peak112598	jun	324.5	82.9597	141.351	31.1043	RPE activating CRE
peak112593	jun	328.694	105.783	141.351	31.1043	RPE activating CRE
peak112581	jun	208.404	93.2355	141.351	31.1043	RPE activating CRE
peak98044	col9a2	144.884	22.6327	18.1284	3.73986	RPE activating CRE
peak98040	col9a2	292.781	143.593	18.1284	3.73986	RPE activating CRE
peak97957	col9a2	63.662	17.9703	18.1284	3.73986	RPE activating CRE
peak97984	col9a2	134.366	30.6125	18.1284	3.73986	RPE activating CRE
peak160414	abca3b	78.9645	18.3964	12.9902	2.66605	RPE activating CRE
peak160410	abca3b	263.91	76.3533	12.9902	2.66605	RPE activating CRE
peak160388	abca3b	165.031	66.6445	12.9902	2.66605	RPE activating CRE
peak37197	cfd	82.6575	11.6492	31.7577	6.49763	RPE activating CRE
peak179694	kremen1	175.302	33.074	30.0666	6.14624	RPE activating CRE
peak179698	kremen1	145.572	51.2802	30.0666	6.14624	RPE activating CRE
peak138140	si:ch211-218g4.2	148.816	29.3342	8.63751	1.72785	RPE activating CRE
peak138123	si:ch211-218g4.2	39.501	9.58908	8.63751	1.72785	RPE activating CRE
peak138112	si:ch211-218g4.2	79.5326	15.3186	8.63751	1.72785	RPE activating CRE
peak98536	tinagl1	196.391	62.4081	44.9324	8.86141	RPE activating CRE
peak150340	col11a1a	101.855	34.8031	45.9342	8.87198	RPE activating CRE
peak191436	sdprb	169.232	12.3816	88.9301	16.6541	RPE activating CRE
peak191435	sdprb	37.9535	9.16298	88.9301	16.6541	RPE activating CRE
peak191430	sdprb	81.7529	15.5545	88.9301	16.6541	RPE activating CRE
peak191424	sdprb	153.309	69.3912	88.9301	16.6541	RPE activating CRE
peak191422	sdprb	63.5125	11.8851	88.9301	16.6541	RPE activating CRE
peak191404	sdprb	77.275	24.3618	88.9301	16.6541	RPE activating CRE
peak191402	sdprb	128.715	38.071	88.9301	16.6541	RPE activating CRE
peak82878	tmem243a	304.189	143.949	8.51305	1.57188	RPE activating CRE
peak83680	cotl1	171.213	38.8986	165.397	30.5118	RPE activating CRE
peak173603	dcn	64.3049	9.5644	20.5087	3.6965	RPE activating CRE
peak173542	dcn	75.6454	16.8575	20.5087	3.6965	RPE activating CRE
peak30677	hoxb1b	167.259	81.9173	20.0399	3.50768	RPE activating CRE
peak30665	hoxb1b	177.037	89.8266	20.0399	3.50768	RPE activating CRE
peak30664	hoxb1b	146.275	67.9757	20.0399	3.50768	RPE activating CRE
peak210896	piezo1	88.8398	18.2309	17.2514	2.90746	RPE activating CRE
peak210911	piezo1	327.281	49.7413	17.2514	2.90746	RPE activating CRE
peak210906	piezo1	197.826	58.1014	17.2514	2.90746	RPE activating CRE
peak29619	nsfb	129.918	38.8281	61.0517	10.2736	RPE activating CRE
peak87824	znf296	195.89	63.8556	9.11817	1.4733	RPE activating CRE
peak87818	znf296	193.072	79.8819	9.11817	1.4733	RPE activating CRE
peak19158	gadd45ba	103.245	34.6129	126.897	20.1445	RPE activating CRE
peak19157	gadd45ba	50.1238	12.9732	126.897	20.1445	RPE activating CRE
peak19134	gadd45ba	41.9903	7.3388	126.897	20.1445	RPE activating CRE
peak19132	gadd45ba	73.7092	19.3894	126.897	20.1445	RPE activating CRE
peak19126	gadd45ba	217.771	106.469	126.897	20.1445	RPE activating CRE
peak122608	glrx	56.6499	15.3186	185.57	29.0642	RPE activating CRE
peak83410	fgd4a	123.489	22.9884	21.4794	3.35588	RPE activating CRE
peak28007	cyp26a1	97.3769	28.7426	45.695	7.0582	RPE activating CRE
peak140619	galnt6	133.499	30.2568	54.3546	8.35291	RPE activating CRE
peak140617	galnt6	85.8645	13.6846	54.3546	8.35291	RPE activating CRE
peak140614	galnt6	55.7454	10.6068	54.3546	8.35291	RPE activating CRE
peak110362	smyd2b	71.631	19.3437	9.39562	1.44248	RPE activating CRE
peak68012	fam46ba	329.598	167.483	38.0429	5.72482	RPE activating CRE
peak210010	iqgap1	58.8179	15.3186	43.173	6.47531	RPE activating CRE
peak209971	iqgap1	227.28	33.5952	43.173	6.47531	RPE activating CRE
peak209962	iqgap1	170.137	70.6942	43.173	6.47531	RPE activating CRE
peak131130	arl4ca	106.512	23.6047	9.8932	1.44182	RPE activating CRE
peak131127	arl4ca	139.442	23.6751	9.8932	1.44182	RPE activating CRE
peak131124	arl4ca	158.176	40.5572	9.8932	1.44182	RPE activating CRE
peak3411	tmem144a	114.13	42.0961	10.4638	1.4628	RPE activating CRE
peak225737	glb1l	437.351	260.148	30.1344	3.93003	RPE activating CRE
peak87657	ryr1b	92.3608	25.95	12.924	1.6791	RPE activating CRE
peak168447	srl	47.0738	4.19059	51.7462	6.70438	RPE activating CRE
peak177879	lmx1ba	58.8552	14.9629	12.2423	1.57709	RPE activating CRE
peak177868	lmx1ba	279.392	60.7495	12.2423	1.57709	RPE activating CRE
peak177862	lmx1ba	122.233	37.1448	12.2423	1.57709	RPE activating CRE
peak135856	lmx1ba	131.944	34.4016	12.2423	1.57709	RPE activating CRE
peak177884	lmx1ba	51.1255	13.6599	12.2423	1.57709	RPE activating CRE
peak95157	zgc:64022	315.798	82.0828	18.0473	2.30902	RPE activating CRE
peak54507	bace2	206.169	50.759	67.7161	8.53909	RPE activating CRE
peak54489	bace2	108.53	22.6574	67.7161	8.53909	RPE activating CRE
peak870	tuba8l2	120.992	44.4872	190.998	23.8277	RPE activating CRE
peak847	tuba8l2	78.7329	15.7447	190.998	23.8277	RPE activating CRE
peak115075	gmds	83.8013	28.813	183.466	22.8133	RPE activating CRE
peak115093	gmds	54.5792	10.6068	183.466	22.8133	RPE activating CRE
peak177249	zgc:158463	198.903	33.3346	510.524	62.3769	RPE activating CRE
peak177244	zgc:158463	459.778	87.8827	510.524	62.3769	RPE activating CRE
peak45335	dhrs13l1	186.575	71.6662	11.9377	1.45491	RPE activating CRE
peak45330	dhrs13l1	272.739	131.328	11.9377	1.45491	RPE activating CRE
peak164152	cldni	80.056	24.883	135.243	15.8777	RPE activating CRE
peak164145	cldni	40.57	7.00779	135.243	15.8777	RPE activating CRE
peak34	ildr1a	43.9863	11.1984	18.5889	2.14622	RPE activating CRE
peak38	ildr1a	52.7477	14.1107	18.5889	2.14622	RPE activating CRE
peak210443	cdh1	261.279	52.8437	377.471	43.0636	RPE activating CRE
peak75311	ank3a	132.011	40.1311	82.2115	9.26733	RPE activating CRE
peak67759	prss35	67.1831	21.5446	13.1944	1.44309	RPE activating CRE
peak135800	tgm1	68.0876	22.9426	29.7831	3.17556	RPE activating CRE
peak114776	ctgfa	128.176	24.883	81.6032	8.61623	RPE activating CRE
peak114772	ctgfa	242.485	38.3527	81.6032	8.61623	RPE activating CRE
peak114764	ctgfa	420.912	122.003	81.6032	8.61623	RPE activating CRE
peak114744	ctgfa	30.9638	5.72949	81.6032	8.61623	RPE activating CRE
peak219841	vgll4l	179.092	21.5693	34.3838	3.56718	RPE activating CRE
peak219838	vgll4l	125.171	27.51	34.3838	3.56718	RPE activating CRE
peak219846	vgll4l	86.5971	24.5062	34.3838	3.56718	RPE activating CRE
peak50403	ablim3	80.8484	22.3017	11.3816	1.17962	RPE activating CRE
peak50410	ablim3	82.792	24.6471	11.3816	1.17962	RPE activating CRE
peak42362	nkx2.3	142.156	45.1986	11.2605	1.13712	RPE activating CRE
peak65895	icn	67.9381	18.6076	1745.64	173.826	RPE activating CRE
peak110362	fynrk	71.631	19.3437	25.1679	2.46863	RPE activating CRE
peak103657	amotl2b	71.4441	15.0333	39.9758	3.91408	RPE activating CRE
peak103653	amotl2b	255.298	32.7676	39.9758	3.91408	RPE activating CRE
peak103646	amotl2b	191.636	70.7646	39.9758	3.91408	RPE activating CRE
peak4946	itga6b	65.9421	10.3462	36.8257	3.52064	RPE activating CRE
peak4938	itga6b	108.306	46.8783	36.8257	3.52064	RPE activating CRE
peak4937	itga6b	180.505	33.9262	36.8257	3.52064	RPE activating CRE
peak4941	itga6b	145.333	72.8741	36.8257	3.52064	RPE activating CRE
peak16512	mmp30	138.747	59.6156	19.491	1.72937	RPE activating CRE
peak16515	mmp30	81.1848	25.4993	19.491	1.72937	RPE activating CRE
peak48284	cxcl14	120.559	51.5654	222.112	19.3663	RPE activating CRE
peak155362	ppfibp2b	48.4716	7.95509	45.4228	3.88021	RPE activating CRE
peak196382	krt4	88.6679	14.1107	21175.9	1725	RPE activating CRE
peak196374	krt4	52.2394	15.9102	21175.9	1725	RPE activating CRE
peak158244	anxa2a	88.0848	22.3264	238.906	18.3705	RPE activating CRE
peak158207	anxa2a	94.6632	39.9409	238.906	18.3705	RPE activating CRE
peak216039	pip5k1bb	147.217	16.9279	13.8636	1.02145	RPE activating CRE
peak216028	pip5k1bb	62.5332	14.8678	13.8636	1.02145	RPE activating CRE
peak170688	cd9b	81.9548	12.5471	208.985	15.3253	RPE activating CRE
peak170681	cd9b	74.4418	19.6747	208.985	15.3253	RPE activating CRE
peak133071	rgs2	48.9052	7.95509	95.3382	6.97144	RPE activating CRE
peak133070	rgs2	115.161	20.4318	95.3382	6.97144	RPE activating CRE
peak19515	uox	47.3728	7.95509	114.209	7.98003	RPE activating CRE
peak19463	uox	59.1543	17.6146	114.209	7.98003	RPE activating CRE
peak225204	nr1i2	164.964	35.6799	27.8562	1.85625	RPE activating CRE
peak225184	nr1i2	82.9042	17.8048	27.8562	1.85625	RPE activating CRE
peak225164	nr1i2	76.3257	13.8501	27.8562	1.85625	RPE activating CRE
peak53463	cyp2y3	281.874	123.82	214.797	13.8339	RPE activating CRE
peak53457	cyp2y3	345.237	140.515	214.797	13.8339	RPE activating CRE
peak53444	cyp2y3	43.1565	10.1103	214.797	13.8339	RPE activating CRE
peak137369	zgc:171775	110.796	41.5503	92.7593	5.93204	RPE activating CRE
peak137342	zgc:171775	172.394	61.2249	92.7593	5.93204	RPE activating CRE
peak132734	gna15.1	156.045	57.2245	35.4429	2.25421	RPE activating CRE
peak181456	anxa1a	97.1228	22.9426	528.677	33.3841	RPE activating CRE
peak61142	tyr	74.9651	19.9353	152.691	9.31572	RPE activating CRE
peak61136	tyr	305.901	114.615	152.691	9.31572	RPE activating CRE
peak61078	tyr	233.799	37.6449	152.691	9.31572	RPE activating CRE
peak21717	myog	118.974	35.6799	20.1868	0.979764	RPE activating CRE
peak3955	sh3d19	156.591	62.8095	22.4039	0.982402	RPE activating CRE
peak3966	sh3d19	45.287	12.4063	22.4039	0.982402	RPE activating CRE
peak3965	sh3d19	79.0393	15.1284	22.4039	0.982402	RPE activating CRE
peak22097	pnp4a	110.1	24.4322	35.8018	1.13762	RPE activating CRE
peak76603	grhl3	54.4073	13.7093	54.9573	1.72014	RPE activating CRE
peak22093	pnp4a	233.739	46.2127	35.8018	1.13762	RPE activating CRE
peak96468	myclb	148.031	47.8256	17.7981	10.2157	RPE activating CRE
peak18617	gata2a	45.5113	11.6492	17.2328	0.986481	RPE activating CRE
peak197206	zgc:113054	87.7259	16.0757	39.4948	14.4581	RPE activating CRE
peak197192	zgc:113054	152.405	38.4478	39.4948	14.4581	RPE activating CRE
peak100481	aqp1a.1	90.9929	17.8752	8.70501	2.93528	RPE activating CRE
peak100478	aqp1a.1	107.716	25.4746	8.70501	2.93528	RPE activating CRE
peak50518	clint1a	192.145	57.9606	75.0266	23.7475	RPE activating CRE
peak50504	clint1a	199.329	35.1587	75.0266	23.7475	RPE activating CRE
peak50485	clint1a	83.5246	26.2317	75.0266	23.7475	RPE activating CRE
peak168417	tex2	200.106	100.881	8.72551	2.71705	RPE activating CRE
peak167363	pmp22a	246.26	75.4307	75.1142	22.8263	RPE activating CRE
peak167352	pmp22a	89.7069	18.3717	75.1142	22.8263	RPE activating CRE
peak116012	hebp2	163.08	72.4727	23.4004	4.89394	RPE activating CRE
peak174736	pawr	239.6	129.553	20.5767	3.74725	RPE activating CRE
peak174725	pawr	100.255	29.1933	20.5767	3.74725	RPE activating CRE
peak174712	pawr	93.6839	26.1155	20.5767	3.74725	RPE activating CRE
peak191495	kalrnb	39.0824	9.65949	20.235	2.91251	RPE activating CRE
peak45240	gstp1	194.529	64.8943	348.851	49.6188	RPE activating CRE
peak45239	gstp1	127.825	49.8363	348.851	49.6188	RPE activating CRE
peak45237	gstp1	101.683	18.3964	348.851	49.6188	RPE activating CRE
peak100307	dspa	83.3004	19.9353	99.9509	11.7638	RPE activating CRE
peak60883	zgc:110333	43.4556	12.2865	92.864	7.51662	RPE activating CRE
peak60878	zgc:110333	85.9168	26.2317	92.864	7.51662	RPE activating CRE
peak60869	zgc:110333	140.451	36.0109	92.864	7.51662	RPE activating CRE
peak18601	gata2a	566.567	142.977	17.2328	0.986481	RPE activating CRE
peak95188	s100v2	285.679	64.919	58.7377	4.59783	RPE activating CRE
peak42475	pcdh15a	75.3987	23.985	6.53903	3.86575	RPE activating CRE
peak42467	pcdh15a	136.893	48.3432	6.53903	3.86575	RPE activating CRE
peak42536	pcdh15a	625.848	273.431	6.53903	3.86575	RPE activating CRE
peak42510	pcdh15a	95.6949	24.9781	6.53903	3.86575	RPE activating CRE
peak94282	slc39a7	89.0417	28.9081	89.0406	50.8937	RPE activating CRE
peak15104	robo3	152.262	56.3019	12.1174	6.8227	RPE activating CRE
peak15154	robo3	126.195	44.2724	12.1174	6.8227	RPE activating CRE
peak15145	robo3	132.557	40.6523	12.1174	6.8227	RPE activating CRE
peak15141	robo3	238.478	57.6753	12.1174	6.8227	RPE activating CRE
peak224678	pou3f3a	87.4419	20.4318	12.4005	6.74571	RPE activating CRE
peak83478	fam107b	72.0122	19.6747	35.4632	19.1268	RPE activating CRE
peak100706	egfra	141.722	21.2136	14.1826	7.17885	RPE activating CRE
peak130820	rnd3a	99.2981	24.1259	24.4954	12.3255	RPE activating CRE
peak74782	sptlc2a	187.854	39.3493	15.6913	7.78456	RPE activating CRE
peak74779	sptlc2a	361.407	170.751	15.6913	7.78456	RPE activating CRE
peak118281	igf2r	111.341	21.4495	21.8471	9.76889	RPE activating CRE
peak196387	zgc:77517	288.789	127.588	20.019	8.4401	RPE activating CRE
peak94551	tbc1d5	245.281	48.7482	26.9474	11.1853	RPE activating CRE
peak228794	ptpn4a	232.991	72.3035	20.4141	8.43635	RPE activating CRE
peak196478	myl6	84.1675	15.6496	45.5559	18.5286	RPE activating CRE
peak39292	ap3m1	62.8696	11.3639	19.5449	7.54941	RPE activating CRE
peak39287	ap3m1	91.4413	16.7624	19.5449	7.54941	RPE activating CRE
peak24033	fam43a	38.8581	5.30339	22.2547	8.188	RPE activating CRE
peak28748	si:dkeyp-94b4.1	63.1313	8.90238	26.6235	9.22308	RPE activating CRE
peak28717	si:dkeyp-94b4.1	98.1095	27.4889	26.6235	9.22308	RPE activating CRE
peak28716	si:dkeyp-94b4.1	369.099	85.3508	26.6235	9.22308	RPE activating CRE
peak12978	bnip3lb	265.69	138.596	10.042	3.45216	RPE activating CRE
peak15336	wnt11r	142.342	31.5598	17.4903	5.89673	RPE activating CRE
peak15322	wnt11r	156.539	73.42	17.4903	5.89673	RPE activating CRE
peak15301	wnt11r	80.6241	16.6673	17.4903	5.89673	RPE activating CRE
peak15288	wnt11r	62.2641	19.4141	17.4903	5.89673	RPE activating CRE
peak15272	wnt11r	150.431	27.6755	17.4903	5.89673	RPE activating CRE
peak15271	wnt11r	256.547	87.7419	17.4903	5.89673	RPE activating CRE
peak39722	rin2	169.808	32.6021	28.4546	9.57572	RPE activating CRE
peak39721	rin2	75.6828	11.5541	28.4546	9.57572	RPE activating CRE
peak39720	rin2	142.903	57.9569	28.4546	9.57572	RPE activating CRE
peak39719	rin2	115.827	43.2793	28.4546	9.57572	RPE activating CRE
peak39702	rin2	214.011	69.8914	28.4546	9.57572	RPE activating CRE
peak93021	si:dkey-240h12.4	69.6724	16.5018	14.5115	4.1281	RPE activating CRE
peak93005	si:dkey-240h12.4	151.777	21.1185	14.5115	4.1281	RPE activating CRE
peak93004	si:dkey-240h12.4	121.112	28.1263	14.5115	4.1281	RPE activating CRE
peak31251	ablim1b	34.8063	7.36348	28.0324	7.40168	RPE activating CRE
peak31232	ablim1b	296.788	35.8208	28.0324	7.40168	RPE activating CRE
peak31231	ablim1b	124.738	24.7175	28.0324	7.40168	RPE activating CRE
peak31199	ablim1b	80.1681	19.0127	28.0324	7.40168	RPE activating CRE
peak147566	eya1	177.881	55.0446	26.4678	6.91375	RPE activating CRE
peak147527	eya1	349.222	177.424	26.4678	6.91375	RPE activating CRE
peak147522	eya1	135.944	63.4295	26.4678	6.91375	RPE activating CRE
peak147510	eya1	834.028	536.773	26.4678	6.91375	RPE activating CRE
peak147509	eya1	468.382	154.01	26.4678	6.91375	RPE activating CRE
peak147473	eya1	173.643	67.1235	26.4678	6.91375	RPE activating CRE
peak189260	rgs3a	189.88	27.5804	12.5171	2.88023	RPE activating CRE
peak189258	rgs3a	96.5471	21.4495	12.5171	2.88023	RPE activating CRE
peak97226	si:dkey-184p18.2	35.9202	5.99009	81.4817	18.7241	RPE activating CRE
peak97225	si:dkey-184p18.2	253.145	35.3242	81.4817	18.7241	RPE activating CRE
peak97204	si:dkey-184p18.2	85.1094	26.9888	81.4817	18.7241	RPE activating CRE
peak97237	si:dkey-184p18.2	195.643	54.5481	81.4817	18.7241	RPE activating CRE
peak101903	sdr16c5a	37.4826	7.95509	51.6994	11.5566	RPE activating CRE
peak168665	zgc:112148	227.811	84.5726	11.2351	2.45118	RPE activating CRE
peak168459	zgc:112148	35.5016	4.68711	11.2351	2.45118	RPE activating CRE
peak168457	zgc:112148	349.693	63.1442	11.2351	2.45118	RPE activating CRE
peak188790	b4galt4	54.5792	9.32848	20.4712	4.44039	RPE activating CRE
peak75388	abhd12	47.3204	10.4166	27.2244	5.53832	RPE activating CRE
peak76115	ugp2b	321.143	165.898	77.1911	15.5738	RPE activating CRE
peak76094	ugp2b	349.551	192.891	77.1911	15.5738	RPE activating CRE
peak102930	elovl1a	45.287	12.1457	62.4868	11.5558	RPE activating CRE
peak51603	ef1	433.285	186.161	55.0834	9.91894	RPE activating CRE
peak51586	ef1	343.458	92.3128	55.0834	9.91894	RPE activating CRE
peak51584	ef1	69.1417	13.1634	55.0834	9.91894	RPE activating CRE
peak205146	rras2	122.727	45.8113	32.6362	5.7306	RPE activating CRE
peak205119	rras2	241.424	60.5876	32.6362	5.7306	RPE activating CRE
peak205116	rras2	353.341	149.562	32.6362	5.7306	RPE activating CRE
peak205112	rras2	58.8329	16.4067	32.6362	5.7306	RPE activating CRE
peak205111	rras2	127.915	18.5865	32.6362	5.7306	RPE activating CRE
peak205110	rras2	379.685	127.732	32.6362	5.7306	RPE activating CRE
peak205106	rras2	109.854	18.8225	32.6362	5.7306	RPE activating CRE
peak54591	pik3cb	82.6575	19.4845	19.3234	3.31961	RPE activating CRE
peak58228	pitpnaa	56.3359	5.895	64.3341	10.4013	RPE activating CRE
peak30322	epas1a	264.538	64.919	21.8409	3.38547	RPE activating CRE
peak30318	epas1a	71.1974	26.517	21.8409	3.38547	RPE activating CRE
peak18469	pmela	74.098	16.5265	137.17	19.3899	RPE activating CRE
peak5512	frem3	381.898	232.613	44.6599	6.26503	RPE activating CRE
peak190649	trim25l	78.3217	17.1885	11.1317	1.37484	RPE activating CRE
peak67126	mcl1b	58.3469	11.8851	242.351	27.7662	RPE activating CRE
peak209833	rassf7b	49.0921	13.2585	38.1805	2.95703	RPE activating CRE
peak220099	zgc:194839	79.3383	21.1185	118.555	11.6297	RPE activating CRE
peak15319	wnt11r	65.7702	22.9884	17.4903	5.89673	RPE activating CRE
peak39723	rin2	74.3297	25.0485	28.4546	9.57572	RPE activating CRE
peak137271	lama5	242.493	108.765	28.021	8.20483	RPE activating CRE
peak27038	col1a1b	159.566	27.0382	18.1201	4.10233	RPE activating CRE
peak51585	ef1	133.813	37.8104	55.0834	9.91894	RPE activating CRE
peak5514	frem3	275.976	91.3162	44.6599	6.26503	RPE activating CRE
peak205121	rras2	188.362	40.698	32.6362	5.7306	RPE activating CRE
peak5331	kctd12.2	186.897	82.0124	13.4229	3.51765	RPE activating CRE
peak15112	robo3	103.126	32.0352	12.1174	6.8227	RPE activating CRE
peak15147	robo3	187.697	80.0931	12.1174	6.8227	RPE activating CRE
peak118328	snx9b	94.1475	20.953	17.8151	7.5206	RPE activating CRE
peak15280	wnt11r	108.306	42.7828	17.4903	5.89673	RPE activating CRE
peak178951	ypel1	183.331	80.5439	7.77546	2.45838	RPE activating CRE
peak63484	ano10a	291.428	158.746	13.6268	3.78797	RPE activating CRE
peak92235	pvrl2l	78.4562	25.3091	23.0728	6.27851	RPE activating CRE
peak31220	ablim1b	137.356	46.2163	28.0324	7.40168	RPE activating CRE
peak31191	ablim1b	414.08	160.5	28.0324	7.40168	RPE activating CRE
peak147516	eya1	156.307	75.716	26.4678	6.91375	RPE activating CRE
peak97208	si:dkey-184p18.2	65.0375	14.5368	81.4817	18.7241	RPE activating CRE
peak168643	zgc:112148	70.2031	25.2633	11.2351	2.45118	RPE activating CRE
peak51579	ef1	210.101	94.5842	55.0834	9.91894	RPE activating CRE
peak5462	frem3	159.566	67.4299	44.6599	6.26503	RPE activating CRE
peak190670	trim25l	443.018	79.41	11.1317	1.37484	RPE activating CRE
peak5477	frem3	160.336	66.4332	44.6599	6.26503	RPE activating CRE
peak168413	tex2	210.782	90.0168	8.72551	2.71705	RPE activating CRE
peak50461	clint1a	80.8708	27.2494	75.0266	23.7475	RPE activating CRE
peak226601	cln5	97.4293	29.0982	14.8779	2.92799	RPE activating CRE
peak197134	zgc:113054	119.706	29.3799	39.4948	14.4581	RPE activating CRE
peak50524	clint1a	74.7259	14.9629	75.0266	23.7475	RPE activating CRE
peak168390	tex2	103.709	34.6375	8.72551	2.71705	RPE activating CRE
peak168415	tex2	72.2515	13.2338	8.72551	2.71705	RPE activating CRE
peak186014	arrdc3a	55.4987	9.82499	31.1836	6.22638	RPE activating CRE
peak186026	arrdc3a	124.648	49.53	31.1836	6.22638	RPE activating CRE
peak174687	pawr	125.851	48.6074	20.5767	3.74725	RPE activating CRE
peak185982	arrdc3a	196.608	76.1421	31.1836	6.22638	RPE activating CRE
peak101276	ripk2	64.432	7.1733	10.0131	3.89064	RPE activating CRE
peak173795	etnk1	251.979	71.0042	33.5137	7.23354	RPE activating CRE
peak173794	etnk1	141.894	39.8458	33.5137	7.23354	RPE activating CRE
peak173789	etnk1	51.8058	16.1708	33.5137	7.23354	RPE activating CRE
peak173772	etnk1	116.619	13.424	33.5137	7.23354	RPE activating CRE
peak173740	etnk1	250.566	102.965	33.5137	7.23354	RPE activating CRE
peak173735	etnk1	146.349	44.8429	33.5137	7.23354	RPE activating CRE
peak7878	fstl1a	219.662	71.0289	57.7802	11.7253	RPE activating CRE
peak157725	tnni2a.4	499.57	201.476	11.7238	2.04075	RPE activating CRE
peak173198	akr1b1	134.448	43.5399	126.292	7.35375	RPE activating CRE
peak157722	tnni2a.4	102.752	29.2391	11.7238	2.04075	RPE activating CRE
peak29738	rab18a	116.799	18.7027	32.0039	15.3251	RPE activating CRE
peak101320	ripk2	64.6189	12.9028	10.0131	3.89064	RPE activating CRE
peak223274	apeh	84.0854	27.6544	19.9999	7.07689	RPE activating CRE
peak173820	etnk1	133.379	61.4398	33.5137	7.23354	RPE activating CRE
peak173799	etnk1	149.915	64.9437	33.5137	7.23354	RPE activating CRE
peak191645	xirp2a	65.3366	20.1712	12.1012	0.721884	RPE activating CRE
peak157727	tnni2a.4	108.897	33.2642	11.7238	2.04075	RPE activating CRE
peak193429	glulb	87.8455	18.8225	601.305	239.107	RPE activating CRE
peak193425	glulb	78.6655	17.3787	601.305	239.107	RPE activating CRE
peak193423	glulb	54.1456	14.1107	601.305	239.107	RPE activating CRE
peak193415	glulb	94.6782	37.7153	601.305	239.107	RPE activating CRE
peak173792	etnk1	142.582	50.9985	33.5137	7.23354	RPE activating CRE
peak173766	etnk1	171.019	76.6386	33.5137	7.23354	RPE activating CRE
peak173752	etnk1	106.557	31.9612	33.5137	7.23354	RPE activating CRE
peak7879	fstl1a	306.783	149.537	57.7802	11.7253	RPE activating CRE
peak157726	tnni2a.4	250.155	53.5551	11.7238	2.04075	RPE activating CRE
peak125518	rab34b	45.8178	11.5541	25.3573	2.34886	RPE activating CRE
peak125521	rab34b	93.9306	23.3441	25.3573	2.34886	RPE activating CRE
peak125522	rab34b	49.6976	13.3536	25.3573	2.34886	RPE activating CRE
peak193431	glulb	194.634	42.332	601.305	239.107	RPE activating CRE
peak186045	arrdc3a	61.4343	18.8225	31.1836	6.22638	RPE activating CRE
peak29713	rab18a	159.678	32.0809	32.0039	15.3251	RPE activating CRE
peak185871	arrdc3a	164.261	61.32	31.1836	6.22638	RPE activating CRE
peak186031	arrdc3a	258.588	129.627	31.1836	6.22638	RPE activating CRE
peak197156	zgc:113054	116.716	28.4115	39.4948	14.4581	RPE activating CRE
peak50503	clint1a	178.412	63.926	75.0266	23.7475	RPE activating CRE
peak168398	tex2	134.635	36.106	8.72551	2.71705	RPE activating CRE
peak167354	pmp22a	95.5604	20.1008	75.1142	22.8263	RPE activating CRE
peak13941	smpd1	124.693	34.8031	8.6443	2.02448	RPE activating CRE
peak13940	smpd1	225.359	94.8448	8.6443	2.02448	RPE activating CRE
peak13939	smpd1	123.115	30.447	8.6443	2.02448	RPE activating CRE
peak174732	pawr	52.7851	13.9205	20.5767	3.74725	RPE activating CRE
peak174726	pawr	142.395	68.8279	20.5767	3.74725	RPE activating CRE
peak174699	pawr	140.474	59.7107	20.5767	3.74725	RPE activating CRE
peak213284	sec24d	77.9031	31.0139	22.8726	4.15819	RPE activating CRE
peak213183	sec24d	61.5091	15.1284	22.8726	4.15819	RPE activating CRE
peak100308	dspa	43.2463	7.86	99.9509	11.7638	RPE activating CRE
peak23487	slc22a7a	64.3349	8.90238	14.2573	0.460921	RPE activating CRE
peak18563	gata2a	35.4118	7.3388	17.2328	0.986481	RPE activating CRE
peak197236	zgc:113054	112.822	37.5498	39.4948	14.4581	RPE activating CRE
peak100486	aqp1a.1	109.532	28.6721	8.70501	2.93528	RPE activating CRE
peak100485	aqp1a.1	80.7362	17.2132	8.70501	2.93528	RPE activating CRE
peak50491	clint1a	174.727	74.3389	75.0266	23.7475	RPE activating CRE
peak167364	pmp22a	81.4315	26.9184	75.1142	22.8263	RPE activating CRE
peak203368	snx15	70.9508	17.8752	11.5965	2.42154	RPE activating CRE
peak174742	pawr	74.0306	25.9254	20.5767	3.74725	RPE activating CRE
peak174691	pawr	83.3751	29.2391	20.5767	3.74725	RPE activating CRE
peak174681	pawr	55.9921	7.86	20.5767	3.74725	RPE activating CRE
peak213156	sec24d	50.9536	13.9452	22.8726	4.15819	RPE activating CRE
peak191516	kalrnb	398.717	58.714	20.235	2.91251	RPE activating CRE
peak191491	kalrnb	100.382	13.6142	20.235	2.91251	RPE activating CRE
peak100304	dspa	95.8742	18.7274	99.9509	11.7638	RPE activating CRE
peak66922	s100v1	80.7362	17.4491	190.683	21.6382	RPE activating CRE
peak60884	zgc:110333	167.184	34.4474	92.864	7.51662	RPE activating CRE
peak60875	zgc:110333	83.7339	13.3289	92.864	7.51662	RPE activating CRE
peak95190	s100v2	119.295	17.023	58.7377	4.59783	RPE activating CRE
peak18618	gata2a	127.922	50.8787	17.2328	0.986481	RPE activating CRE
peak18598	gata2a	99.9934	26.8233	17.2328	0.986481	RPE activating CRE
peak186044	arrdc3a	316.052	64.8979	31.1836	6.22638	RPE activating CRE
peak185985	arrdc3a	131.6	45.6951	31.1836	6.22638	RPE activating CRE
peak185884	arrdc3a	241.94	69.7963	31.1836	6.22638	RPE activating CRE
peak185882	arrdc3a	45.8478	9.23339	31.1836	6.22638	RPE activating CRE
peak185872	arrdc3a	50.3331	11.7196	31.1836	6.22638	RPE activating CRE
peak185860	arrdc3a	259.298	79.2656	31.1836	6.22638	RPE activating CRE
peak185861	arrdc3a	200.301	78.7444	31.1836	6.22638	RPE activating CRE
peak186060	arrdc3a	110.526	40.367	31.1836	6.22638	RPE activating CRE
peak186033	arrdc3a	234.546	85.4952	31.1836	6.22638	RPE activating CRE
peak186030	arrdc3a	363.321	127.042	31.1836	6.22638	RPE activating CRE
peak186017	arrdc3a	266.736	123.682	31.1836	6.22638	RPE activating CRE
peak185870	arrdc3a	124.169	31.9859	31.1836	6.22638	RPE activating CRE
peak185886	arrdc3a	172.192	79.5262	31.1836	6.22638	RPE activating CRE
peak114392	ginm1	97.6983	29.8554	24.2444	14.3923	RPE activating CRE
peak207306	sall1a	143.98	31.9612	6.68776	3.68519	RPE activating CRE
peak210069	col4a6	106.378	47.1883	41.3925	22.077	RPE activating CRE
peak142602	tmem18	143.883	53.2945	23.1512	11.5285	RPE activating CRE
peak217766	rfx2	213.233	111.818	18.3178	8.4289	RPE activating CRE
peak32237	qki2	136.347	21.7348	19.8016	8.1104	RPE activating CRE
peak32236	qki2	236.46	60.7741	19.8016	8.1104	RPE activating CRE
peak194411	tp63	131.451	39.1592	12.3408	4.97491	RPE activating CRE
peak8240	lef1	354.014	197.405	10.2144	4.04062	RPE activating CRE
peak172728	msrb3	89.5948	24.2914	7.62738	2.87597	RPE activating CRE
peak172721	msrb3	327.199	173.212	7.62738	2.87597	RPE activating CRE
peak43640	golga4	219.804	54.2875	17.2306	5.85459	RPE activating CRE
peak59777	mecom	201.355	86.6995	10.1753	3.14914	RPE activating CRE
peak59657	mecom	222.675	100.951	10.1753	3.14914	RPE activating CRE
peak197020	edem1	115.049	28.0559	31.3359	9.12643	RPE activating CRE
peak116362	fam84a	382.458	188.08	10.1974	2.96957	RPE activating CRE
peak92488	hax1	119.116	40.8178	20.4139	5.71862	RPE activating CRE
peak41425	sptlc3	125.911	22.918	36.0505	3.2118	RPE activating CRE
peak41442	sptlc3	111.962	38.5429	36.0505	3.2118	RPE activating CRE
peak207454	sall1a	250.252	116.654	6.68776	3.68519	RPE activating CRE
peak107275	crlf1a	284.999	150.344	6.91907	3.71707	RPE activating CRE
peak159492	myh9b	629.728	298.839	25.2492	12.6071	RPE activating CRE
peak143477	sall4	117.748	49.6004	56.2264	26.8231	RPE activating CRE
peak143376	sall4	103.612	32.0563	56.2264	26.8231	RPE activating CRE
peak92985	tpm3	343.234	198.43	307.821	137.482	RPE activating CRE
peak39388	pcbd1	113.868	35.5848	60.9142	25.2423	RPE activating CRE
peak148934	spata13	99.3879	30.5878	23.3905	9.62496	RPE activating CRE
peak32225	qki2	280.342	113.717	19.8016	8.1104	RPE activating CRE
peak194431	tp63	57.9133	15.4841	12.3408	4.97491	RPE activating CRE
peak207120	irx3a	127.825	59.6156	44.7258	17.8524	RPE activating CRE
peak234937	tom1	140.062	64.3978	18.3064	6.96016	RPE activating CRE
peak16467	serpinh1a	145.497	63.1195	83.9636	12.8966	RPE activating CRE
peak205292	tmem9b	248.795	103.958	28.6163	8.58135	RPE activating CRE
peak56661	tpst1	51.3348	13.1634	10.8194	6.67762	RPE activating CRE
peak182846	ier5l	226.929	118.735	72.403	43.4154	RPE activating CRE
peak232237	igfbp5b	38.0881	8.38119	9.25512	5.30817	RPE activating CRE
peak232172	igfbp5b	442.943	91.8621	9.25512	5.30817	RPE activating CRE
peak208572	shcbp1	68.125	16.5969	15.9844	9.13323	RPE activating CRE
peak183343	fcho2	166.317	63.595	18.7837	10.5921	RPE activating CRE
peak215497	otud5a	215.603	111.892	16.0134	8.56215	RPE activating CRE
peak215491	otud5a	181.455	63.5209	16.0134	8.56215	RPE activating CRE
peak123135	ulk1b	72.9318	21.0234	14.9158	5.89457	RPE activating CRE
peak161236	atp6v0a1a	63.7294	16.692	23.8113	9.15963	RPE activating CRE
peak66321	dtnbp1a	58.7057	19.4141	25.469	7.53126	RPE activating CRE
peak110921	spint1b	78.06	21.3791	31.6035	11.4846	RPE activating CRE
peak191346	slc44a2	100.277	30.211	18.0758	10.8604	RPE activating CRE
peak66326	dtnbp1a	403.15	170.395	25.469	7.53126	RPE activating CRE
peak58887	wsb1	121.501	39.374	39.5697	23.669	RPE activating CRE
peak183449	stard8	132.221	28.2918	6.76899	3.65004	RPE activating CRE
peak230189	rcan1a	116.754	15.2939	24.2462	11.8741	RPE activating CRE
peak165532	gosr2	170.443	36.9582	34.3813	16.6457	RPE activating CRE
peak204624	arrb2b	29.6033	6.22601	28.0705	13.5401	RPE activating CRE
peak48648	gm2a	108.77	42.568	27.0414	12.3682	RPE activating CRE
peak33747	foxi1	77.1404	20.9072	7.61468	3.23904	RPE activating CRE
peak33746	foxi1	194.567	53.0339	7.61468	3.23904	RPE activating CRE
peak140574	hspg2	487.415	85.1359	20.5743	7.54931	RPE activating CRE
peak171584	wnk1b	42.4613	9.92009	8.8207	2.78301	RPE activating CRE
peak171576	wnk1b	151.403	61.0594	8.8207	2.78301	RPE activating CRE
peak161530	tob1a	141.535	40.698	32.2206	8.58503	RPE activating CRE
peak161527	tob1a	213.697	42.9236	32.2206	8.58503	RPE activating CRE
peak139420	rap1gap	34.9408	7.69449	13.7271	3.00482	RPE activating CRE
peak59300	stard13b	157.936	69.8703	14.7876	2.75244	RPE activating CRE
peak187158	man2a1	138.463	26.6825	29.5463	3.69968	RPE activating CRE
peak68725	myo1eb	70.6517	26.1613	28.2759	4.08707	RPE activating CRE
peak48609	gm2a	280.79	163.838	27.0414	12.3682	RPE activating CRE
peak171581	wnk1b	184.318	74.5081	8.8207	2.78301	RPE activating CRE
peak59333	stard13b	55.6333	17.3293	14.7876	2.75244	RPE activating CRE
peak59335	stard13b	123.646	57.3653	14.7876	2.75244	RPE activating CRE
peak59334	stard13b	229.784	122.309	14.7876	2.75244	RPE activating CRE
peak161528	tob1a	205.018	61.2743	32.2206	8.58503	RPE activating CRE
peak195535	ap1m3	110.227	28.7672	28.0439	2.19006	RPE activating CRE
peak41705	actn1	111.648	48.9384	45.9722	7.53254	RPE activating CRE
peak210315	cgnl1	250.499	74.103	29.0989	14.3195	RPE activating CRE
peak217612	sec22bb	109.435	26.4219	33.5932	15.5768	RPE activating CRE
peak174038	apaf1	91.3815	24.0554	8.46613	3.91916	RPE activating CRE
peak173968	apaf1	110.624	22.918	8.46613	3.91916	RPE activating CRE
peak60355	robo2	77.9031	27.7953	14.201	6.27094	RPE activating CRE
peak60301	robo2	122.652	15.2235	14.201	6.27094	RPE activating CRE
peak184021	mink1	241.028	33.9051	16.7667	7.02912	RPE activating CRE
peak173166	cmasa	68.1847	23.0131	46.2332	18.904	RPE activating CRE
peak166007	actb1	39.2393	10.797	2809.11	1129.09	RPE activating CRE
peak209851	ascl1b	57.1433	12.8324	10.1774	4.03311	RPE activating CRE
peak122485	nedd4l	144.211	12.0506	9.0984	3.59888	RPE activating CRE
peak139063	slc35c2	98.2964	33.3135	25.615	9.963	RPE activating CRE
peak19758	rbms1a	67.7735	13.6142	29.6652	11.2977	RPE activating CRE
peak97073	triqk	72.5132	26.4465	16.0187	6.04451	RPE activating CRE
peak139514	eno1a	67.2204	24.6224	27.1288	10.2095	RPE activating CRE
peak20110	arrdc2	280.05	109.075	14.1319	4.96515	RPE activating CRE
peak20105	arrdc2	100.33	44.6527	14.1319	4.96515	RPE activating CRE
peak101752	gng12a	144.062	31.7499	16.0691	5.58834	RPE activating CRE
peak41793	cdkl1	184.183	92.6192	10.7935	3.5591	RPE activating CRE
peak11038	tpm2	110.1	31.109	52.8782	16.8011	RPE activating CRE
peak225255	fstl1b	95.0221	40.0607	114.058	33.2622	RPE activating CRE
peak225244	fstl1b	288.976	38.4478	114.058	33.2622	RPE activating CRE
peak220759	rab11fip1a	98.9243	27.8904	8.42127	2.1495	RPE activating CRE
peak220750	rab11fip1a	122.652	38.0253	8.42127	2.1495	RPE activating CRE
peak59438	frem2b	131.51	31.2287	17.9836	4.32145	RPE activating CRE
peak185498	zgc:110626	118.989	49.8857	10.2644	2.31303	RPE activating CRE
peak162549	col1a1a	75.6978	27.3692	36.785	7.85046	RPE activating CRE
peak111468	si:ch211-191a24.4	118.765	31.4893	16.3654	3.46812	RPE activating CRE
peak153302	hps5	224.776	94.5348	11.0583	2.16678	RPE activating CRE
peak225333	hnmt	68.7305	14.6072	10.7362	2.01598	RPE activating CRE
peak225310	hnmt	247.277	56.5589	10.7362	2.01598	RPE activating CRE
peak225300	hnmt	113.023	32.9085	10.7362	2.01598	RPE activating CRE
peak66987	mef2d	616.548	364.184	38.3053	6.41361	RPE activating CRE
peak157727	tnnt3a	108.897	33.2642	22.7384	3.71223	RPE activating CRE
peak204975	sox6	233.597	60.8235	20.4817	3.33158	RPE activating CRE
peak204964	sox6	326.242	181.354	20.4817	3.33158	RPE activating CRE
peak204962	sox6	87.8231	14.7974	20.4817	3.33158	RPE activating CRE
peak113515	prkchb	238.165	57.9112	10.225	1.59799	RPE activating CRE
peak73876	emilin1b	117.217	20.8826	13.1732	1.97013	RPE activating CRE
peak112902	nfkbiaa	154.976	72.5888	99.1877	14.8243	RPE activating CRE
peak69003	tgfbr2	53.9737	13.6846	23.3146	2.96165	RPE activating CRE
peak69028	tgfbr2	77.2302	21.8052	23.3146	2.96165	RPE activating CRE
peak69019	tgfbr2	121.351	55.4497	23.3146	2.96165	RPE activating CRE
peak211346	camk2d1	211.723	80.6637	121.705	14.5328	RPE activating CRE
peak103194	ptgs2a	69.8219	8.4516	110.529	12.4309	RPE activating CRE
peak45920	hbegfa	103.238	29.9962	38.0204	3.76649	RPE activating CRE
peak85468	zgc:158868	332.185	160.095	22.5705	2.14277	RPE activating CRE
peak152306	smyhc1	61.1653	20.0761	111.541	10.4424	RPE activating CRE
peak152298	smyhc1	56.7771	16.5722	111.541	10.4424	RPE activating CRE
peak152288	smyhc1	178.98	60.9854	111.541	10.4424	RPE activating CRE
peak137406	krt8	79.9215	25.4042	2099.29	192.359	RPE activating CRE
peak137403	krt8	180.461	66.9087	2099.29	192.359	RPE activating CRE
peak186310	fam169aa	144.675	22.0658	9.64216	0.861868	RPE activating CRE
peak221287	si:ch211-158d24.4	148.839	69.7012	21.7733	1.91726	RPE activating CRE
peak5031	slc2a15b	81.7155	19.6043	92.9965	7.37588	RPE activating CRE
peak194411	tprg1	131.451	39.1592	11.515	0.954367	RPE activating CRE
peak34078	tvp23b	320.934	185.259	16.8703	9.71481	RPE activating CRE
peak50202	zdhhc24	222.1	86.0832	16.8566	9.29291	RPE activating CRE
peak145738	ccny	435.811	228.873	10.3037	5.60225	RPE activating CRE
peak187353	slc37a2	57.719	15.5545	48.8143	26.2783	RPE activating CRE
peak212007	pcdh7b	280.072	148.967	24.304	9.25901	RPE activating CRE
peak118103	man1a1	54.0261	17.023	12.7029	3.96257	RPE activating CRE
peak65392	cpvl	390.3	178.752	39.7687	11.8364	RPE activating CRE
peak220192	lmx1bb	251.478	128.25	13.2109	3.51891	RPE activating CRE
peak145738	klf6a	435.811	228.873	77.3852	20.2076	RPE activating CRE
peak63507	bmper	55.2894	13.6846	16.7485	4.37058	RPE activating CRE
peak79821	otx2	203.298	53.3156	34.1441	8.4043	RPE activating CRE
peak121786	col5a1	249.819	128.961	16.0251	3.8855	RPE activating CRE
peak179609	hspb8	51.4693	13.6142	14.4073	3.40888	RPE activating CRE
peak179626	xbp1	190.896	91.3619	322.116	75.1201	RPE activating CRE
peak179609	xbp1	51.4693	13.6142	322.116	75.1201	RPE activating CRE
peak222590	gfpt1	276.26	153.964	192.486	39.8136	RPE activating CRE
peak97974	col9a2	119.385	49.5053	18.1284	3.73986	RPE activating CRE
peak173586	dcn	116.507	44.864	20.5087	3.6965	RPE activating CRE
peak85435	pard6a	104.8	33.5248	21.6686	3.84072	RPE activating CRE
peak83406	fgd4a	62.137	21.3087	21.4794	3.35588	RPE activating CRE
peak70132	paqr6	213.772	101.286	9.33306	1.22429	RPE activating CRE
peak54493	bace2	128.109	39.1838	67.7161	8.53909	RPE activating CRE
peak115069	gmds	558.045	359.236	183.466	22.8133	RPE activating CRE
peak4961	itga6b	119.721	42.568	36.8257	3.52064	RPE activating CRE
peak76600	grhl3	139.27	57.3653	54.9573	1.72014	RPE activating CRE
peak61081	tyr	406.687	151.031	152.691	9.31572	RPE activating CRE
peak155861	dusp6	179.287	29.9258	76.9482	49.6382	RPE activating CRE
peak155919	dusp6	146.08	50.2624	76.9482	49.6382	RPE activating CRE
peak173114	plxnb2a	53.443	15.389	27.6142	15.7745	RPE activating CRE
peak173114	plxnb2a	53.443	15.389	27.6142	15.7745	RPE activating CRE
peak146613	slc35b3	81.596	15.389	23.2706	13.0687	RPE activating CRE
peak74467	syne3	69.6948	11.0329	20.837	11.6921	RPE activating CRE
peak74437	syne3	88.025	33.8558	20.837	11.6921	RPE activating CRE
peak227153	gdap2	106.138	34.0459	20.3701	11.3858	RPE activating CRE
peak3794	slit2	71.3993	16.4067	18.2175	10.0686	RPE activating CRE
peak3789	slit2	206.012	100.359	18.2175	10.0686	RPE activating CRE
peak145767	ccny	222.907	54.4988	10.3037	5.60225	RPE activating CRE
peak145809	ccny	290.89	75.7617	10.3037	5.60225	RPE activating CRE
peak187333	slc37a2	119.049	40.7685	48.8143	26.2783	RPE activating CRE
peak215546	bcap31	126.584	29.3342	65.5331	32.2011	RPE activating CRE
peak94575	rab5aa	46.3785	13.3536	31.0528	15.1583	RPE activating CRE
peak96771	zbtb10	147.77	33.0529	8.18593	3.53101	RPE activating CRE
peak212142	pcdh7b	61.9427	9.1383	24.304	9.25901	RPE activating CRE
peak212039	pcdh7b	202.813	110.142	24.304	9.25901	RPE activating CRE
peak211967	pcdh7b	82.9491	16.5722	24.304	9.25901	RPE activating CRE
peak141742	sgk1	101.713	44.7478	61.9256	21.4199	RPE activating CRE
peak107249	efr3a	61.6436	21.0481	7.90392	2.63821	RPE activating CRE
peak107246	efr3a	227.497	31.8203	7.90392	2.63821	RPE activating CRE
peak84324	ampd3b	93.4523	28.1967	8.99247	2.87908	RPE activating CRE
peak218811	efhd2	171.295	44.4379	42.0116	13.1961	RPE activating CRE
peak118068	man1a1	121.209	28.9081	12.7029	3.96257	RPE activating CRE
peak75854	pank1a	76.7592	12.4767	8.60228	2.63462	RPE activating CRE
peak172778	tmbim4	61.2848	17.6146	48.0793	13.8617	RPE activating CRE
peak172805	tmbim4	83.3901	16.2412	48.0793	13.8617	RPE activating CRE
peak172804	tmbim4	51.0731	14.0156	48.0793	13.8617	RPE activating CRE
peak30712	arl4d	96.8685	37.5498	41.9905	12.0899	RPE activating CRE
peak33747	cnih4	77.1404	20.9072	89.3319	24.998	RPE activating CRE
peak33746	cnih4	194.567	53.0339	89.3319	24.998	RPE activating CRE
peak182975	ptges	382.921	186.397	10.7402	2.95449	RPE activating CRE
peak220161	lmx1bb	99.6569	23.8406	13.2109	3.51891	RPE activating CRE
peak220302	lmx1bb	383.393	155.809	13.2109	3.51891	RPE activating CRE
peak220274	lmx1bb	51.275	15.7447	13.2109	3.51891	RPE activating CRE
peak220254	lmx1bb	39.1198	10.156	13.2109	3.51891	RPE activating CRE
peak220253	lmx1bb	148.472	30.3519	13.2109	3.51891	RPE activating CRE
peak220201	lmx1bb	247.173	110.66	13.2109	3.51891	RPE activating CRE
peak145767	klf6a	222.907	54.4988	77.3852	20.2076	RPE activating CRE
peak79774	otx2	206.864	96.8344	34.1441	8.4043	RPE activating CRE
peak121777	col5a1	120.118	42.663	16.0251	3.8855	RPE activating CRE
peak96800	fabp11a	361.99	176.361	721.794	171.169	RPE activating CRE
peak24389	bhlhe40	117.927	38.071	92.6663	21.8181	RPE activating CRE
peak24369	bhlhe40	231.848	78.1775	92.6663	21.8181	RPE activating CRE
peak24365	bhlhe40	177.104	76.452	92.6663	21.8181	RPE activating CRE
peak112657	jun	50.3405	14.727	141.351	31.1043	RPE activating CRE
peak112656	jun	132.617	24.1716	141.351	31.1043	RPE activating CRE
peak112617	jun	38.3124	7.26839	141.351	31.1043	RPE activating CRE
peak222581	gfpt1	51.6936	13.6846	192.486	39.8136	RPE activating CRE
peak97961	col9a2	286.681	94.7743	18.1284	3.73986	RPE activating CRE
peak160413	abca3b	88.5333	35.2045	12.9902	2.66605	RPE activating CRE
peak160385	abca3b	104.098	29.7603	12.9902	2.66605	RPE activating CRE
peak179706	kremen1	229.867	55.756	30.0666	6.14624	RPE activating CRE
peak138152	si:ch211-218g4.2	144.869	41.6243	8.63751	1.72785	RPE activating CRE
peak150336	col11a1a	116.484	18.3717	45.9342	8.87198	RPE activating CRE
peak191449	sdprb	105.854	34.3065	88.9301	16.6541	RPE activating CRE
peak173590	dcn	287.683	86.5093	20.5087	3.6965	RPE activating CRE
peak85468	pard6a	332.185	160.095	21.6686	3.84072	RPE activating CRE
peak30673	hoxb1b	805.658	447.21	20.0399	3.50768	RPE activating CRE
peak210918	piezo1	57.3826	17.6393	17.2514	2.90746	RPE activating CRE
peak210907	piezo1	31.1881	4.87729	17.2514	2.90746	RPE activating CRE
peak210905	piezo1	148.353	31.2041	17.2514	2.90746	RPE activating CRE
peak122606	glrx	345.91	183.273	185.57	29.0642	RPE activating CRE
peak83964	mapk12a	57.7414	10.5364	17.2088	2.61019	RPE activating CRE
peak209959	iqgap1	495.332	172.103	43.173	6.47531	RPE activating CRE
peak209953	iqgap1	405.55	196.247	43.173	6.47531	RPE activating CRE
peak209947	iqgap1	99.956	23.4392	43.173	6.47531	RPE activating CRE
peak209940	iqgap1	123.011	41.2192	43.173	6.47531	RPE activating CRE
peak116242	rab32a	64.8432	13.2338	37.6364	5.51099	RPE activating CRE
peak107249	otomp	61.6436	21.0481	8.88456	1.26793	RPE activating CRE
peak107246	otomp	227.497	31.8203	8.88456	1.26793	RPE activating CRE
peak204624	alox12	29.6033	6.22601	100.298	13.358	RPE activating CRE
peak225743	glb1l	361.055	186.351	30.1344	3.93003	RPE activating CRE
peak135857	lmx1ba	116.769	53.3649	12.2423	1.57709	RPE activating CRE
peak135847	lmx1ba	153.855	72.5641	12.2423	1.57709	RPE activating CRE
peak177890	lmx1ba	70.106	6.9127	12.2423	1.57709	RPE activating CRE
peak87714	ppp1r13l	72.6103	20.1959	23.0406	2.67072	RPE activating CRE
peak19	ildr1a	114.145	45.7408	18.5889	2.14622	RPE activating CRE
peak45	ildr1a	81.6782	8.7122	18.5889	2.14622	RPE activating CRE
peak42	ildr1a	131.69	38.638	18.5889	2.14622	RPE activating CRE
peak210450	cdh1	50.8115	10.9378	377.471	43.0636	RPE activating CRE
peak210449	cdh1	532.979	119.182	377.471	43.0636	RPE activating CRE
peak75314	ank3a	48.5614	13.8501	82.2115	9.26733	RPE activating CRE
peak67763	prss35	34.3577	6.84229	13.1944	1.44309	RPE activating CRE
peak180357	trpv4	141.685	39.1592	10.1849	1.08001	RPE activating CRE
peak178232	ostf1	68.2595	15.8151	61.1286	6.39866	RPE activating CRE
peak42370	nkx2.3	67.0933	19.4141	11.2605	1.13712	RPE activating CRE
peak110349	fynrk	107.192	26.4219	25.1679	2.46863	RPE activating CRE
peak103662	amotl2b	70.4274	14.9629	39.9758	3.91408	RPE activating CRE
peak103651	amotl2b	239.562	63.1652	39.9758	3.91408	RPE activating CRE
peak46537	irg1l	56.3883	14.9629	57.655	5.07703	RPE activating CRE
peak48289	cxcl14	135.846	60.327	222.112	19.3663	RPE activating CRE
peak155361	ppfibp2b	100.405	35.5144	45.4228	3.88021	RPE activating CRE
peak5391	klf5a	257.549	54.6185	47.0144	3.41818	RPE activating CRE
peak19566	uox	309.22	50.1216	114.209	7.98003	RPE activating CRE
peak210974	cdh15	98.0721	36.3173	25.2622	1.76369	RPE activating CRE
peak76605	grhl3	59.0795	11.459	54.9573	1.72014	RPE activating CRE
peak12330	si:ch211-95j8.2	106.191	31.0632	215.44	10.0812	RPE activating CRE
peak3824	slit2	202.401	108.695	18.2175	10.0686	RPE activating CRE
peak49436	fosl1a	228.431	127.211	134.819	29.3768	RPE activating CRE
peak112668	jun	180.722	80.3537	141.351	31.1043	RPE activating CRE
peak220294	lmx1bb	382.271	152.495	13.2109	3.51891	RPE activating CRE
peak105185	yes1	443.578	191.225	72.9001	46.8399	RPE activating CRE
peak199518	tfap2c	109.719	18.7027	67.0136	10.1178	RPE activating CRE
peak167578	ttyh2l	129.686	17.5195	8.31483	4.84347	RPE activating CRE
peak155079	nav2b	47.6419	12.1457	36.109	17.4135	RPE activating CRE
peak79291	fosl2	274.436	82.7484	12.3344	5.78317	RPE activating CRE
peak198817	sdc4	283.855	49.53	212.905	95.9419	RPE activating CRE
peak167578	baiap2a	129.686	17.5195	12.0987	5.36867	RPE activating CRE
peak70279	nr2f5	628.637	203.37	120.818	44.1965	RPE activating CRE
peak35462	qkib	86.6345	31.7746	23.0209	6.23237	RPE activating CRE
peak35406	qkib	101.451	14.9382	23.0209	6.23237	RPE activating CRE
peak35404	qkib	270.855	48.227	23.0209	6.23237	RPE activating CRE
peak172965	prickle1b	79.5103	22.8476	45.5235	12.2312	RPE activating CRE
peak124452	c6	64.1927	10.1807	9.10393	2.35506	RPE activating CRE
peak55907	flot2b	77.2826	20.7875	19.7115	4.94511	RPE activating CRE
peak112341	ezrb	40.7196	7.69449	64.6425	14.5184	RPE activating CRE
peak164958	sept9a	151.395	21.615	38.851	8.36759	RPE activating CRE
peak139163	pax7b	88.9519	18.7274	17.3908	3.67867	RPE activating CRE
peak190235	quo	60.5896	14.3713	8.98151	1.2027	RPE activating CRE
peak191250	myh9a	75.7425	19.9353	147.157	16.6672	RPE activating CRE
peak94968	eppk1	35.4492	7.36348	91.1629	7.85977	RPE activating CRE
peak187919	aspa	139.591	38.5675	11.0496	0.992374	RPE activating CRE
peak26796	sox9a	358.476	162.746	12.6799	4.51689	RPE activating CRE
peak114045	gsx2	199.583	61.1545	9.24678	4.46129	RPE activating CRE
peak169140	ubald2	119.706	48.4172	8.34457	2.52505	RPE activating CRE
peak171600	adipor2	56.5752	14.5368	49.3432	9.94327	RPE activating CRE
peak11865	ugcg	130.935	53.8861	31.3659	19.5767	RPE activating CRE
peak230364	inhbb	179.563	68.1623	18.3221	11.4011	RPE activating CRE
peak14748	alcama	240.579	113.953	32.7315	19.3065	RPE activating CRE
peak14748	alcama	240.579	113.953	32.7315	19.3065	RPE activating CRE
peak69442	si:dkey-199f5.8	103.552	32.6726	30.9423	18.1285	RPE activating CRE
peak167562	ttyh2l	50.0117	10.5117	8.31483	4.84347	RPE activating CRE
peak172728	hmga2	89.5948	24.2914	121.34	70.2835	RPE activating CRE
peak172721	hmga2	327.199	173.212	121.34	70.2835	RPE activating CRE
peak8452	otx1a	99.2757	42.4518	19.3601	10.2808	RPE activating CRE
peak8436	otx1a	317.077	157.299	19.3601	10.2808	RPE activating CRE
peak106365	skila	81.7155	28.246	10.3875	5.33755	RPE activating CRE
peak219648	zgc:162939	143.06	53.2945	9.48576	4.66808	RPE activating CRE
peak123333	tnfrsfa	151.171	40.7931	7.70672	3.77372	RPE activating CRE
peak123378	tnfrsfa	356.466	140.8	7.70672	3.77372	RPE activating CRE
peak210315	tcf12	250.499	74.103	25.9934	12.6721	RPE activating CRE
peak210363	tcf12	48.8828	12.9979	25.9934	12.6721	RPE activating CRE
peak24202	gnai2a	77.1181	17.8999	33.1551	16.103	RPE activating CRE
peak114050	gsx2	99.4476	27.4643	9.24678	4.46129	RPE activating CRE
peak217510	zgc:77486	93.0934	36.5568	19.4374	9.12152	RPE activating CRE
peak148415	sulf1	234.584	64.8943	25.124	11.3599	RPE activating CRE
peak148392	sulf1	82.9341	30.8026	25.124	11.3599	RPE activating CRE
peak148390	sulf1	56.6499	15.389	25.124	11.3599	RPE activating CRE
peak148370	sulf1	35.4118	5.6344	25.124	11.3599	RPE activating CRE
peak198803	sdc4	55.8052	10.6068	212.905	95.9419	RPE activating CRE
peak198818	sdc4	247.404	45.1492	212.905	95.9419	RPE activating CRE
peak230471	slc15a2	97.9076	27.7953	16.278	7.3035	RPE activating CRE
peak216932	rnf11b	170.54	65.9824	9.06643	4.02866	RPE activating CRE
peak193331	ntn1a	47.6569	14.2762	33.4181	14.8153	RPE activating CRE
peak182020	tnc	121.03	15.2235	38.001	14.0214	RPE activating CRE
peak221643	fzd10	67.355	10.1807	26.441	9.50395	RPE activating CRE
peak236318	sox9a	47.2607	13.7093	12.6799	4.51689	RPE activating CRE
peak151535	grnb	60.6793	16.7624	13.6692	4.74325	RPE activating CRE
peak113615	ckbb	107.903	21.284	91.9675	27.3005	RPE activating CRE
peak189373	ak1	56.478	18.3964	17.0794	4.98095	RPE activating CRE
peak142056	si:dkey-261h17.1	110.287	28.8587	44.9086	12.9279	RPE activating CRE
peak141969	si:dkey-261h17.1	80.6615	16.2412	44.9086	12.9279	RPE activating CRE
peak205774	myo1ea	71.4067	22.0411	10.6781	2.96439	RPE activating CRE
peak194792	pde4ba	82.9042	23.6751	23.0795	6.24972	RPE activating CRE
peak35434	qkib	272.559	103.937	23.0209	6.23237	RPE activating CRE
peak35393	qkib	360.525	171.603	23.0209	6.23237	RPE activating CRE
peak172989	prickle1b	253.983	59.8762	45.5235	12.2312	RPE activating CRE
peak124260	dusp4	419.783	218.816	46.8666	12.5822	RPE activating CRE
peak124441	c6	89.3855	35.8912	9.10393	2.35506	RPE activating CRE
peak55924	flot2b	48.1502	9.23339	19.7115	4.94511	RPE activating CRE
peak190414	ptprfa	221.008	110.519	8.54535	2.11731	RPE activating CRE
peak75975	b3gnt2b	431.244	168.923	27.3275	6.73037	RPE activating CRE
peak112337	ezrb	73.9111	19.1782	64.6425	14.5184	RPE activating CRE
peak117472	vash2	216.089	88.2137	23.5709	5.07734	RPE activating CRE
peak164969	sept9a	92.6299	29.0982	38.851	8.36759	RPE activating CRE
peak139175	pax7b	169.718	62.8625	17.3908	3.67867	RPE activating CRE
peak184587	npr3	153.556	42.8039	11.6956	2.47338	RPE activating CRE
peak163415	emp2	69.5753	21.8299	73.5124	14.5754	RPE activating CRE
peak64808	nradd	150.633	50.2871	24.5158	4.03688	RPE activating CRE
peak186310	gcnt4a	144.675	22.0658	31.7902	4.82143	RPE activating CRE
peak199522	tfap2c	115.789	46.7832	67.0136	10.1178	RPE activating CRE
peak25260	pax7a	134.179	43.2793	30.3985	4.51742	RPE activating CRE
peak48575	sparc	129.245	26.5627	507.387	74.3584	RPE activating CRE
peak27440	itga3b	45.8178	7.86	38.0708	5.30536	RPE activating CRE
peak165756	zgc:100868	311.365	127.683	93.9583	13.0536	RPE activating CRE
peak165747	zgc:100868	131.735	31.7499	93.9583	13.0536	RPE activating CRE
peak191262	myh9a	65.8449	15.389	147.157	16.6672	RPE activating CRE
peak155861	kitlga	179.287	29.9258	29.6042	3.19936	RPE activating CRE
peak216993	rpe65b	51.447	14.1811	51.09	5.05272	RPE activating CRE
peak151388	cebpd	118.413	39.3493	49.5667	4.83211	RPE activating CRE
peak170339	slco1c1	146.275	64.2287	29.6081	2.77111	RPE activating CRE
peak106291	gadd45bb	143.628	30.8731	76.5972	6.9444	RPE activating CRE
peak65325	hdac9b	92.8542	36.6025	18.2678	1.44198	RPE activating CRE
peak3094	tyrp1b	136.198	27.9361	101.385	7.18517	RPE activating CRE
peak3092	tyrp1b	182.546	29.9258	101.385	7.18517	RPE activating CRE
peak3101	tyrp1b	79.0393	27.4396	101.385	7.18517	RPE activating CRE
peak3099	tyrp1b	259.365	102.163	101.385	7.18517	RPE activating CRE
peak112909	si:ch73-74h11.1	40.4653	7.7649	57.3624	3.55334	RPE activating CRE
peak112975	si:ch73-74h11.1	218.855	116.319	57.3624	3.55334	RPE activating CRE
peak139420	slc2a1a	34.9408	7.69449	60.3898	1.43717	RPE activating CRE
peak2085	pcdh10a	335.026	148.66	67.333	3.39479	RPE activating CRE
peak106215	pak2a	320.149	186.971	40.953	22.6779	RPE activating CRE
peak219653	zgc:162939	243.562	123.777	9.48576	4.66808	RPE activating CRE
peak16110	ucp2	100.24	41.2439	24.8577	11.9495	RPE activating CRE
peak103136	agla	144.675	67.2854	7.14322	3.11555	RPE activating CRE
peak102861	agla	139.053	65.1302	7.14322	3.11555	RPE activating CRE
peak102821	agla	114.122	27.7002	7.14322	3.11555	RPE activating CRE
peak49910	atp11c	246.208	110.494	7.8069	3.14853	RPE activating CRE
peak70264	nr2f5	257.975	133.412	120.818	44.1965	RPE activating CRE
peak189443	ak1	195.113	72.0219	17.0794	4.98095	RPE activating CRE
peak142044	si:dkey-261h17.1	133.514	65.2747	44.9086	12.9279	RPE activating CRE
peak38054	mat1a	98.1245	35.2292	12.7781	3.59791	RPE activating CRE
peak35398	qkib	215.842	88.5447	23.0209	6.23237	RPE activating CRE
peak50956	pcdh1b	206.176	59.0944	49.277	12.4863	RPE activating CRE
peak190431	ptprfa	196.832	89.0449	8.54535	2.11731	RPE activating CRE
peak190387	ptprfa	264.038	137.297	8.54535	2.11731	RPE activating CRE
peak117483	vash2	121.687	54.4284	23.5709	5.07734	RPE activating CRE
peak139182	pax7b	221.569	59.6156	17.3908	3.67867	RPE activating CRE
peak139115	pax7b	203.171	53.8157	17.3908	3.67867	RPE activating CRE
peak102268	f3b	63.1313	21.9003	48.2153	9.83795	RPE activating CRE
peak84200	itpr2	225.785	71.0252	22.5113	4.51392	RPE activating CRE
peak145545	bdh1	277.673	138.835	23.7037	4.68691	RPE activating CRE
peak233401	egfl6	222.57	106.304	16.1819	3.14593	RPE activating CRE
peak200935	pnp5a	52.9346	11.5541	168.316	27.8923	RPE activating CRE
peak199505	tfap2c	105.54	24.883	67.0136	10.1178	RPE activating CRE
peak25312	pax7a	198.372	90.8444	30.3985	4.51742	RPE activating CRE
peak27455	itga3b	109.667	30.778	38.0708	5.30536	RPE activating CRE
peak48449	slc26a2	51.3722	14.396	44.8175	4.26645	RPE activating CRE
peak39906	slc2a15a	236.714	106.307	20.968	0.865237	RPE activating CRE
peak197912	padi2	100.973	30.447	106.529	9.92426	RPE activating CRE
peak208677	shcbp1	71.2872	11.0329	15.9844	9.13323	RPE activating CRE
peak94968	pleca	35.4492	7.36348	146.83	29.5511	RPE activating CRE
peak48615	gm2a	103.791	37.2646	27.0414	12.3682	RPE activating CRE
peak215518	otud5a	118.981	37.3843	16.0134	8.56215	RPE activating CRE
peak98325	col1a2	470.565	152.802	32.0327	7.26568	RPE activating CRE
peak48611	gm2a	69.9938	20.0057	27.0414	12.3682	RPE activating CRE
peak159495	myh9b	666.836	141.248	25.2492	12.6071	RPE activating CRE
peak128128	sept8a	75.1221	22.5623	94.4055	37.8222	RPE activating CRE
peak98794	pdcd6ip	71.7655	24.9076	16.635	7.81121	RPE activating CRE
peak204997	sox6	467.38	100.219	20.4817	3.33158	RPE activating CRE
peak145785	ccny	302.843	42.4271	10.3037	5.60225	RPE activating CRE
peak96736	zbtb10	36.6004	5.23298	8.18593	3.53101	RPE activating CRE
peak212036	pcdh7b	88.294	11.8851	24.304	9.25901	RPE activating CRE
peak1660	micall2b	46.5878	13.3536	10.7104	3.88545	RPE activating CRE
peak145785	klf6a	302.843	42.4271	77.3852	20.2076	RPE activating CRE
peak28092	p4ha1a	119.392	20.953	40.7144	9.90072	RPE activating CRE
peak96826	fabp11a	63.1537	12.6669	721.794	171.169	RPE activating CRE
peak45345	gnpda2	90.5741	22.0904	76.9589	17.4717	RPE activating CRE
peak98004	col9a2	73.4177	23.2243	18.1284	3.73986	RPE activating CRE
peak160422	abca3b	82.7696	16.2412	12.9902	2.66605	RPE activating CRE
peak150323	col11a1a	69.1491	14.7974	45.9342	8.87198	RPE activating CRE
peak210917	piezo1	203.41	64.5176	17.2514	2.90746	RPE activating CRE
peak87713	ppp1r13l	171.789	47.2797	23.0406	2.67072	RPE activating CRE
peak210444	cdh1	49.6005	13.7797	377.471	43.0636	RPE activating CRE
peak50390	ablim3	45.5113	12.2161	11.3816	1.17962	RPE activating CRE
peak93196	grhl2b	80.4522	15.389	10.772	1.04983	RPE activating CRE
peak76621	grhl3	54.5194	8.2861	54.9573	1.72014	RPE activating CRE
peak173216	cax1	280.484	72.7296	44.6428	2.58775	RPE activating CRE
peak217617	sec22bb	104.157	36.1764	33.5932	15.5768	RPE activating CRE
peak122486	nedd4l	205.025	27.3692	9.0984	3.59888	RPE activating CRE
peak19760	rbms1a	87.7259	31.4647	29.6652	11.2977	RPE activating CRE
peak177324	golga2	32.7729	4.19059	61.4927	22.0842	RPE activating CRE
peak101750	gng12a	74.9128	28.0805	16.0691	5.58834	RPE activating CRE
peak70279	rpz	628.637	203.37	13.2781	4.1429	RPE activating CRE
peak170639	waslb	113.068	48.5827	17.1737	4.79018	RPE activating CRE
peak97026	trib1	82.0894	30.6125	9.04252	1.39857	RPE activating CRE
peak227396	lmo7a	36.2192	7.26839	143.712	12.2428	RPE activating CRE
peak159242	sox10	382.533	53.3156	19.6845	1.1014	RPE activating CRE
peak121872	f2rl1.2	29.3267	6.34578	68.6059	5.23803	RPE activating CRE
peak167582	ttyh2l	125.358	29.1193	8.31483	4.84347	RPE activating CRE
peak220807	pdlim2	61.7782	11.8147	55.8806	3.42994	RPE activating CRE
peak167582	baiap2a	125.358	29.1193	12.0987	5.36867	RPE activating CRE
peak11854	ugcg	263.238	70.1026	31.3659	19.5767	RPE activating CRE
peak114078	gsx2	62.3015	20.0057	9.24678	4.46129	RPE activating CRE
peak193329	ntn1a	115.767	40.8636	33.4181	14.8153	RPE activating CRE
peak25679	il17rd	242.052	101.828	11.2055	4.56298	RPE activating CRE
peak171120	tfec	238.202	66.553	46.231	7.01843	RPE activating CRE
peak41615	zgc:153911	66.5102	18.657	123.559	8.58569	RPE activating CRE
peak106287	gadd45bb	269.981	83.4315	76.5972	6.9444	RPE activating CRE
peak210049	col4a6	165.427	52.9882	41.3925	22.077	RPE activating CRE
peak88380	scg3	114.929	20.953	6.66629	3.43488	RPE activating CRE
peak8245	lef1	106.445	41.9059	10.2144	4.04062	RPE activating CRE
peak194413	tp63	83.3153	29.9258	12.3408	4.97491	RPE activating CRE
peak184007	mink1	74.397	23.3441	16.7667	7.02912	RPE activating CRE
peak86368	pex11a	135.951	41.3143	8.3921	3.46637	RPE activating CRE
peak204331	gba2	75.9295	19.65	30.214	5.40949	RPE activating CRE
peak204994	sox6	241.461	47.8256	20.4817	3.33158	RPE activating CRE
peak194413	tprg1	83.3153	29.9258	11.515	0.954367	RPE activating CRE
peak215518	pim2	118.981	37.3843	91.941	13.7524	RPE activating CRE
peak173076	plxnb2a	169.225	62.2426	27.6142	15.7745	RPE activating CRE
peak145762	ccny	137.633	44.9837	10.3037	5.60225	RPE activating CRE
peak95726	neu1	83.6068	25.0732	18.4859	9.38694	RPE activating CRE
peak160582	sun1	230.861	48.9595	33.633	16.723	RPE activating CRE
peak80857	tgfb3	189.17	53.1994	13.6793	6.74208	RPE activating CRE
peak88367	tmod2	71.4665	22.0658	73.4377	35.0834	RPE activating CRE
peak138921	flna	66.9214	20.9987	54.7616	21.5171	RPE activating CRE
peak1715	lratb	101.032	35.7046	11.537	4.43094	RPE activating CRE
peak1715	lratb	101.032	35.7046	11.537	4.43094	RPE activating CRE
peak107268	efr3a	272.829	84.8085	7.90392	2.63821	RPE activating CRE
peak130994	ahr2	134.583	32.1514	11.0593	3.02563	RPE activating CRE
peak145762	klf6a	137.633	44.9837	77.3852	20.2076	RPE activating CRE
peak52512	ehd1a	145.064	45.5049	44.0285	10.9569	RPE activating CRE
peak45337	gnpda2	125.41	34.4967	76.9589	17.4717	RPE activating CRE
peak112618	jun	267.573	19.65	141.351	31.1043	RPE activating CRE
peak45337	dhrs13l1	125.41	34.4967	11.9377	1.45491	RPE activating CRE
peak115096	gmds	58.3843	14.086	183.466	22.8133	RPE activating CRE
peak174022	apaf1	225.546	92.1437	8.46613	3.91916	RPE activating CRE
peak173996	apaf1	54.3849	11.1033	8.46613	3.91916	RPE activating CRE
peak39388	sgpl1	113.868	35.5848	23.9238	10.1898	RPE activating CRE
peak165948	actb1	57.0835	19.2486	2809.11	1129.09	RPE activating CRE
peak35659	micu1	110.302	33.0987	32.9796	13.1776	RPE activating CRE
peak19774	rbms1a	341.559	188.225	29.6652	11.2977	RPE activating CRE
peak19754	rbms1a	272.567	111.942	29.6652	11.2977	RPE activating CRE
peak70264	rpz	257.975	133.412	13.2781	4.1429	RPE activating CRE
peak55425	zgc:162730	97.5638	40.2262	77.1511	22.0182	RPE activating CRE
peak139235	iffo2a	385.979	131.447	13.8317	3.70127	RPE activating CRE
peak221136	fahd2a	249.692	79.8115	11.0731	2.70163	RPE activating CRE
peak59106	frem2b	244.377	95.2955	17.9836	4.32145	RPE activating CRE
peak185475	zgc:110626	120.2	54.9285	10.2644	2.31303	RPE activating CRE
peak233401	egfl6	222.57	106.304	24.8566	5.10972	RPE activating CRE
peak113495	prkchb	116.014	43.4942	10.225	1.59799	RPE activating CRE
peak113481	prkchb	201.497	57.8865	10.225	1.59799	RPE activating CRE
peak112882	nfkbiaa	217.674	61.1792	99.1877	14.8243	RPE activating CRE
peak22313	snai1a	235.294	113.998	10.8601	1.55745	RPE activating CRE
peak211337	camk2d1	53.5177	14.0403	121.705	14.5328	RPE activating CRE
peak152292	smyhc1	276.716	145.699	111.541	10.4424	RPE activating CRE
peak52985	zgc:154054	96.6592	31.3942	65.8011	3.19689	RPE activating CRE
peak221242	si:ch211-158d24.4	101.085	29.7849	21.7733	1.91726	RPE activating CRE
peak174003	apaf1	239.757	49.6462	8.46613	3.91916	RPE activating CRE
peak60333	robo2	110.302	36.106	14.201	6.27094	RPE activating CRE
peak60323	robo2	121.501	24.4569	14.201	6.27094	RPE activating CRE
peak60307	robo2	69.2762	24.8372	14.201	6.27094	RPE activating CRE
peak60268	robo2	142.582	54.5024	14.201	6.27094	RPE activating CRE
peak139562	eno1a	129.776	35.701	27.1288	10.2095	RPE activating CRE
peak11027	tpm2	263.85	88.5237	52.8782	16.8011	RPE activating CRE
peak225259	fstl1b	80.041	21.615	114.058	33.2622	RPE activating CRE
peak216114	atp2a2a	211.073	91.3162	10.0925	2.80228	RPE activating CRE
peak162475	col1a1a	88.3167	32.8134	36.785	7.85046	RPE activating CRE
peak225349	hnmt	120.723	46.593	10.7362	2.01598	RPE activating CRE
peak225383	hnmt	286.217	65.5389	10.7362	2.01598	RPE activating CRE
peak41700	actn1	122.442	26.4219	45.9722	7.53254	RPE activating CRE
peak113511	prkchb	64.3049	16.2659	10.225	1.59799	RPE activating CRE
peak97030	trib1	211.424	70.1977	9.04252	1.39857	RPE activating CRE
peak146671	tfap2a	155.387	21.3333	71.184	10.2828	RPE activating CRE
peak69006	tgfbr2	102.707	38.9936	23.3146	2.96165	RPE activating CRE
peak211323	camk2d1	55.2894	15.5545	121.705	14.5328	RPE activating CRE
peak113418	ptk2bb	230.427	88.7102	26.5581	3.04105	RPE activating CRE
peak207723	rhpn2	64.903	20.1712	38.6492	3.78478	RPE activating CRE
peak137419	krt8	132.333	29.1933	2099.29	192.359	RPE activating CRE
peak137396	krt8	481.726	96.5492	2099.29	192.359	RPE activating CRE
peak227374	lmo7a	134.142	49.4596	143.712	12.2428	RPE activating CRE
peak194424	tprg1	63.1911	14.8925	11.515	0.954367	RPE activating CRE
peak62940	plecb	102.236	37.8808	97.0687	6.377	RPE activating CRE
peak162638	hoxb7a	107.364	45.1739	24.2671	2.00136	RPE activating CRE
peak171601	adipor2	170.376	49.0335	49.3432	9.94327	RPE activating CRE
peak28066	erbb2	215.356	78.8852	19.5171	9.59699	RPE activating CRE
peak230197	rcan1a	138.126	47.7763	24.2462	11.8741	RPE activating CRE
peak145343	rreb1a	75.1968	13.3289	17.8144	8.65181	RPE activating CRE
peak48614	gm2a	101.444	46.1459	27.0414	12.3682	RPE activating CRE
peak11324	hvcn1	148.854	75.5962	12.1237	5.45103	RPE activating CRE
peak11316	hvcn1	60.3953	17.023	12.1237	5.45103	RPE activating CRE
peak158843	irx3b	342.942	138.716	23.3611	9.77294	RPE activating CRE
peak64605	col14a1a	179.414	66.4826	41.8207	15.8843	RPE activating CRE
peak94971	pleca	198.103	103.487	146.83	29.5511	RPE activating CRE
peak221612	stx2b	111.169	37.7858	22.1167	3.09716	RPE activating CRE
peak59275	stard13b	190.127	97.1408	14.7876	2.75244	RPE activating CRE
peak233411	egfl6	71.9525	17.7801	24.8566	5.10972	RPE activating CRE
peak184987	si:dkey-40c11.2	58.7207	12.2408	9.34302	4.81451	RPE activating CRE
peak233411	egfl6	71.9525	17.7801	16.1819	3.14593	RPE activating CRE
peak35417	qkib	65.3142	15.1531	23.0209	6.23237	RPE activating CRE
peak184948	si:dkey-40c11.2	79.8691	15.4841	9.34302	4.81451	RPE activating CRE
peak106381	skila	185.155	87.1009	10.3875	5.33755	RPE activating CRE
peak219688	zgc:162939	69.2014	20.7628	9.48576	4.66808	RPE activating CRE
peak219674	zgc:162939	152.666	71.0289	9.48576	4.66808	RPE activating CRE
peak219651	zgc:162939	107.76	43.635	9.48576	4.66808	RPE activating CRE
peak123365	tnfrsfa	360.024	174.871	7.70672	3.77372	RPE activating CRE
peak198814	sdc4	339.182	190.355	212.905	95.9419	RPE activating CRE
peak193349	ntn1a	289.567	115.512	33.4181	14.8153	RPE activating CRE
peak156294	kxd1	86.298	31.3696	10.3768	3.98891	RPE activating CRE
peak181993	tnc	224.379	66.8136	38.001	14.0214	RPE activating CRE
peak70246	nr2f5	234.24	68.6835	120.818	44.1965	RPE activating CRE
peak67950	fhl3a	44.9282	12.3112	10.4708	3.77046	RPE activating CRE
peak67945	fhl3a	111.618	29.5948	10.4708	3.77046	RPE activating CRE
peak93189	ywhaz	110.31	19.2486	328.152	100.812	RPE activating CRE
peak212425	tead1b	435.557	172.431	22.5612	6.81176	RPE activating CRE
peak212418	tead1b	341.94	198.307	22.5612	6.81176	RPE activating CRE
peak29857	svila	113.502	22.1609	43.2445	12.8555	RPE activating CRE
peak35445	qkib	281.179	100.789	23.0209	6.23237	RPE activating CRE
peak124208	dusp4	151.836	42.5222	46.8666	12.5822	RPE activating CRE
peak50944	pcdh1b	203.418	84.6888	49.277	12.4863	RPE activating CRE
peak55925	flot2b	165.749	19.5796	19.7115	4.94511	RPE activating CRE
peak53427	apoa1b	138.365	20.5515	18.5005	4.22944	RPE activating CRE
peak163432	emp2	234.808	24.4569	73.5124	14.5754	RPE activating CRE
peak191254	myh9a	147.127	44.864	147.157	16.6672	RPE activating CRE
peak216995	rpe65b	60.6793	18.8225	51.09	5.05272	RPE activating CRE
peak94971	eppk1	198.103	103.487	91.1629	7.85977	RPE activating CRE
peak184879	aqp3a	149.093	64.8239	29.0936	1.46388	RPE activating CRE
peak65302	hdac9b	89.8938	36.2715	18.2678	1.44198	RPE activating CRE
peak56183	atf5b	180.483	82.7484	16.7517	7.70033	RPE activating CRE
peak172393	net1	33.7149	6.15559	63.7253	26.8929	RPE activating CRE
peak214722	mtmr3	239.929	54.8791	9.49106	3.80888	RPE activating CRE
peak14041	tiam1a	232.356	107.392	18.7978	7.30937	RPE activating CRE
peak175687	celsr1a	217.024	94.4891	14.1154	5.3786	RPE activating CRE
peak30657	hoxb5b	101.997	38.5675	17.0962	6.31248	RPE activating CRE
peak119134	tram2	219.408	76.3076	30.8432	10.8071	RPE activating CRE
peak137364	plxnb1a	124.214	30.6371	23.0299	7.77692	RPE activating CRE
peak117570	itpkb	116.903	32.507	7.93212	2.57588	RPE activating CRE
peak95291	si:ch211-195b13.1	122.121	32.9578	22.815	6.79331	RPE activating CRE
peak32683	pmp22b	152.464	57.8408	16.385	4.80647	RPE activating CRE
peak64605	deptor	179.414	66.4826	17.2611	4.99199	RPE activating CRE
peak156623	mob2a	170.353	81.3504	65.1386	17.8434	RPE activating CRE
peak156604	mob2a	129.283	60.2072	65.1386	17.8434	RPE activating CRE
peak79490	foxa2	248.406	106.871	11.7287	3.13108	RPE activating CRE
peak49449	atl3	74.4418	17.8999	14.5006	3.86658	RPE activating CRE
peak204000	tnfsf10l	58.4217	16.692	14.4831	3.82205	RPE activating CRE
peak42200	marveld1	58.1376	14.1107	13.316	2.88103	RPE activating CRE
peak177773	dhrs11a	74.8754	19.7451	25.549	4.99753	RPE activating CRE
peak221036	aplnra	76.378	24.3865	15.7367	2.77912	RPE activating CRE
peak221036	aplnra	76.378	24.3865	15.7367	2.77912	RPE activating CRE
peak194511	atp1b1a	396.819	186.615	172.759	29.1698	RPE activating CRE
peak67297	lmna	123.526	23.1786	18.5507	3.10837	RPE activating CRE
peak65358	fkbp14	133.357	36.2469	45.8965	6.93623	RPE activating CRE
peak111594	dsc2l	71.9898	22.8229	48.8874	7.23398	RPE activating CRE
peak67228	tnfaip8l2b	74.4344	28.2214	25.6493	3.67619	RPE activating CRE
peak137419	krt18	132.333	29.1933	737.504	92.547	RPE activating CRE
peak182403	ftr82	223.565	124.013	79.8005	9.22212	RPE activating CRE
peak196113	oca2	114.055	31.0879	17.1996	1.7616	RPE activating CRE
peak56542	spint2	85.0197	26.1613	135.99	14.3401	RPE activating CRE
peak155915	dusp6	222.869	89.2597	76.9482	49.6382	RPE activating CRE
peak155893	dusp6	194.978	39.0183	76.9482	49.6382	RPE activating CRE
peak105179	yes1	139.988	49.0088	72.9001	46.8399	RPE activating CRE
peak217021	pde4d	100.33	40.9586	7.03204	4.14044	RPE activating CRE
peak173115	plxnb2a	207.866	68.4723	27.6142	15.7745	RPE activating CRE
peak173113	plxnb2a	183.099	71.807	27.6142	15.7745	RPE activating CRE
peak173058	plxnb2a	81.3567	23.6504	27.6142	15.7745	RPE activating CRE
peak173115	plxnb2a	207.866	68.4723	27.6142	15.7745	RPE activating CRE
peak173113	plxnb2a	183.099	71.807	27.6142	15.7745	RPE activating CRE
peak146680	slc35b3	172.118	61.0384	23.2706	13.0687	RPE activating CRE
peak146670	slc35b3	204.786	80.0931	23.2706	13.0687	RPE activating CRE
peak146661	slc35b3	75.9445	16.2412	23.2706	13.0687	RPE activating CRE
peak80726	tssc1	83.2406	21.2136	6.70757	3.76035	RPE activating CRE
peak80725	tssc1	162.549	53.46	6.70757	3.76035	RPE activating CRE
peak80723	tssc1	205.593	27.51	6.70757	3.76035	RPE activating CRE
peak80722	tssc1	270.668	43.7054	6.70757	3.76035	RPE activating CRE
peak80718	tssc1	68.2745	22.6574	6.70757	3.76035	RPE activating CRE
peak3796	slit2	211.753	37.6907	18.2175	10.0686	RPE activating CRE
peak59429	arl4aa	52.7477	15.72	21.3765	11.8037	RPE activating CRE
peak145776	ccny	119.916	24.5273	10.3037	5.60225	RPE activating CRE
peak145765	ccny	394.12	150.291	10.3037	5.60225	RPE activating CRE
peak145759	ccny	133.648	60.1121	10.3037	5.60225	RPE activating CRE
peak145753	ccny	456.107	173.022	10.3037	5.60225	RPE activating CRE
peak227660	arl4cb	90.1929	16.1461	31.841	17.2628	RPE activating CRE
peak187309	slc37a2	107.417	20.7628	48.8143	26.2783	RPE activating CRE
peak95727	neu1	288.879	122.876	18.4859	9.38694	RPE activating CRE
peak181487	abhd17b	167.632	25.0238	16.78	8.50105	RPE activating CRE
peak87187	gas8	106.348	29.0982	16.5768	8.2437	RPE activating CRE
peak65678	zgc:123238	165.203	31.6302	8.20008	4.04355	RPE activating CRE
peak127281	pgk1	175.923	41.67	35.326	17.3574	RPE activating CRE
peak94573	rab5aa	49.8622	15.5088	31.0528	15.1583	RPE activating CRE
peak57087	mcamb	50.1462	14.3713	7.82804	3.6867	RPE activating CRE
peak57117	mcamb	98.1693	28.6228	7.82804	3.6867	RPE activating CRE
peak57113	mcamb	82.0296	20.2663	7.82804	3.6867	RPE activating CRE
peak57108	mcamb	194.679	21.6397	7.82804	3.6867	RPE activating CRE
peak142250	itga5	115.453	26.2564	9.69117	4.4543	RPE activating CRE
peak142230	itga5	31.2479	5.0428	9.69117	4.4543	RPE activating CRE
peak96738	zbtb10	39.0824	9.39889	8.18593	3.53101	RPE activating CRE
peak96685	zbtb10	394.112	126.926	8.18593	3.53101	RPE activating CRE
peak96764	zbtb10	81.0727	27.2037	8.18593	3.53101	RPE activating CRE
peak195124	atg4c	95.1566	12.0506	21.962	9.45618	RPE activating CRE
peak121611	ccni	292.923	108.79	84.25	35.726	RPE activating CRE
peak95475	bloc1s4	400.938	102.775	13.2141	5.38509	RPE activating CRE
peak181768	loxl2b	211.507	47.8009	12.8183	5.07959	RPE activating CRE
peak212110	pcdh7b	55.7978	17.3787	24.304	9.25901	RPE activating CRE
peak212042	pcdh7b	277.523	91.3409	24.304	9.25901	RPE activating CRE
peak212027	pcdh7b	114.317	47.7552	24.304	9.25901	RPE activating CRE
peak211990	pcdh7b	126.943	39.4444	24.304	9.25901	RPE activating CRE
peak185293	smarca2	209.174	32.9331	9.13779	3.38434	RPE activating CRE
peak1620	micall2b	67.9381	26.2106	10.7104	3.88545	RPE activating CRE
peak1644	micall2b	79.6972	19.6043	10.7104	3.88545	RPE activating CRE
peak116294	sesn1	269.554	104.885	22.8111	8.23622	RPE activating CRE
peak141758	sgk1	130.097	58.052	61.9256	21.4199	RPE activating CRE
peak52791	qdpra	491.519	217.96	28.4403	9.78584	RPE activating CRE
peak52790	qdpra	227.549	73.9869	28.4403	9.78584	RPE activating CRE
peak138455	ppdpfb	70.5769	20.3614	187.898	60.8666	RPE activating CRE
peak168745	timp2b	121.217	38.1168	10.4376	3.3492	RPE activating CRE
peak190973	cep170b	128.229	40.2473	11.3476	3.58925	RPE activating CRE
peak190971	cep170b	37.1985	8.99747	11.3476	3.58925	RPE activating CRE
peak231344	fkbp7	45.6832	4.19059	42.8011	13.4947	RPE activating CRE
peak231338	fkbp7	47.5671	13.5191	42.8011	13.4947	RPE activating CRE
peak6761	smox	59.3262	16.8575	9.20453	2.89363	RPE activating CRE
peak6758	smox	36.0921	6.0605	9.20453	2.89363	RPE activating CRE
peak118078	man1a1	80.5046	24.7175	12.7029	3.96257	RPE activating CRE
peak118038	man1a1	69.7098	20.7875	12.7029	3.96257	RPE activating CRE
peak77402	itsn2b	77.4545	17.9703	21.3905	6.59967	RPE activating CRE
peak77360	itsn2b	152.831	48.5334	21.3905	6.59967	RPE activating CRE
peak65383	cpvl	50.3555	10.5117	39.7687	11.8364	RPE activating CRE
peak172745	tmbim4	114.13	47.9911	48.0793	13.8617	RPE activating CRE
peak130986	ahr2	169.486	39.4197	11.0593	3.02563	RPE activating CRE
peak38246	emx2	116.507	36.9336	9.57531	2.59825	RPE activating CRE
peak38229	emx2	60.0662	17.5195	9.57531	2.59825	RPE activating CRE
peak38194	emx2	53.1963	11.2935	9.57531	2.59825	RPE activating CRE
peak220162	lmx1bb	84.9375	8.7122	13.2109	3.51891	RPE activating CRE
peak220359	lmx1bb	158.819	53.5798	13.2109	3.51891	RPE activating CRE
peak220301	lmx1bb	188.145	53.6502	13.2109	3.51891	RPE activating CRE
peak220199	lmx1bb	200.869	41.1735	13.2109	3.51891	RPE activating CRE
peak145759	klf6a	133.648	60.1121	77.3852	20.2076	RPE activating CRE
peak145753	klf6a	456.107	173.022	77.3852	20.2076	RPE activating CRE
peak145776	klf6a	119.916	24.5273	77.3852	20.2076	RPE activating CRE
peak145765	klf6a	394.12	150.291	77.3852	20.2076	RPE activating CRE
peak145689	klf6a	135.555	46.903	77.3852	20.2076	RPE activating CRE
peak162642	hoxb3a	78.6879	11.8851	28.1102	7.23946	RPE activating CRE
peak141910	nr4a1	168.567	43.4906	46.3927	11.6477	RPE activating CRE
peak52516	ehd1a	47.3952	10.5117	44.0285	10.9569	RPE activating CRE
peak79783	otx2	213.488	78.9346	34.1441	8.4043	RPE activating CRE
peak121780	col5a1	70.6517	20.7875	16.0251	3.8855	RPE activating CRE
peak121734	col5a1	252.465	85.21	16.0251	3.8855	RPE activating CRE
peak96834	fabp11a	85.3711	30.5667	721.794	171.169	RPE activating CRE
peak96806	fabp11a	119.931	44.8886	721.794	171.169	RPE activating CRE
peak179602	hspb8	102.423	19.0831	14.4073	3.40888	RPE activating CRE
peak24405	bhlhe40	92.3458	28.2214	92.6663	21.8181	RPE activating CRE
peak24370	bhlhe40	157.623	49.3152	92.6663	21.8181	RPE activating CRE
peak179602	xbp1	102.423	19.0831	322.116	75.1201	RPE activating CRE
peak111529	igfbp1a	179.81	44.0118	8.17971	1.87782	RPE activating CRE
peak45328	gnpda2	125.582	51.495	76.9589	17.4717	RPE activating CRE
peak112655	jun	61.0605	17.8752	141.351	31.1043	RPE activating CRE
peak112650	jun	105.862	28.3165	141.351	31.1043	RPE activating CRE
peak112649	jun	169.262	21.6854	141.351	31.1043	RPE activating CRE
peak112643	jun	64.7311	11.3639	141.351	31.1043	RPE activating CRE
peak112636	jun	41.1979	9.49399	141.351	31.1043	RPE activating CRE
peak112631	jun	309.145	112.34	141.351	31.1043	RPE activating CRE
peak98045	col9a2	98.5655	13.9452	18.1284	3.73986	RPE activating CRE
peak98017	col9a2	46.0047	8.80729	18.1284	3.73986	RPE activating CRE
peak97985	col9a2	74.3447	17.8752	18.1284	3.73986	RPE activating CRE
peak97962	col9a2	88.78	31.5598	18.1284	3.73986	RPE activating CRE
peak160420	abca3b	179.638	73.5361	12.9902	2.66605	RPE activating CRE
peak179719	kremen1	82.5229	30.2815	30.0666	6.14624	RPE activating CRE
peak39953	cyp17a1	118.294	41.3143	8.85546	1.80189	RPE activating CRE
peak138144	si:ch211-218g4.2	250.664	87.6715	8.63751	1.72785	RPE activating CRE
peak138141	si:ch211-218g4.2	44.7189	6.0605	8.63751	1.72785	RPE activating CRE
peak138134	si:ch211-218g4.2	59.9691	6.67679	8.63751	1.72785	RPE activating CRE
peak138114	si:ch211-218g4.2	117.98	38.8528	8.63751	1.72785	RPE activating CRE
peak98520	tinagl1	116.918	20.953	44.9324	8.86141	RPE activating CRE
peak150339	col11a1a	239.877	72.6839	45.9342	8.87198	RPE activating CRE
peak55959	gdpd1	164.956	45.1739	23.7115	4.48726	RPE activating CRE
peak191407	sdprb	218.459	80.4735	88.9301	16.6541	RPE activating CRE
peak173561	dcn	256.719	91.8657	20.5087	3.6965	RPE activating CRE
peak173557	dcn	191.808	16.3363	20.5087	3.6965	RPE activating CRE
peak30675	hoxb1b	248.346	112.836	20.0399	3.50768	RPE activating CRE
peak183706	ckma	292.99	124.485	38.4695	6.68593	RPE activating CRE
peak209700	igf2a	132.348	28.2214	10.6807	1.80143	RPE activating CRE
peak210904	piezo1	55.9173	16.5722	17.2514	2.90746	RPE activating CRE
peak19138	gadd45ba	106.519	33.5494	126.897	20.1445	RPE activating CRE
peak19127	gadd45ba	180.259	62.1722	126.897	20.1445	RPE activating CRE
peak28006	cyp26a1	353.027	104.082	45.695	7.0582	RPE activating CRE
peak68029	fam46ba	68.6707	25.9254	38.0429	5.72482	RPE activating CRE
peak68025	fam46ba	110.287	33.7853	38.0429	5.72482	RPE activating CRE
peak68019	fam46ba	704.663	101.356	38.0429	5.72482	RPE activating CRE
peak68013	fam46ba	129.111	36.0567	38.0429	5.72482	RPE activating CRE
peak210000	iqgap1	79.3981	27.2037	43.173	6.47531	RPE activating CRE
peak209985	iqgap1	79.2486	18.4668	43.173	6.47531	RPE activating CRE
peak209960	iqgap1	172.08	43.7301	43.173	6.47531	RPE activating CRE
peak116243	rab32a	115.027	27.7953	37.6364	5.51099	RPE activating CRE
peak131112	arl4ca	80.7512	28.8376	9.8932	1.44182	RPE activating CRE
peak131099	arl4ca	86.0888	31.9154	9.8932	1.44182	RPE activating CRE
peak125464	cldnb	129.813	21.946	357.149	51.2595	RPE activating CRE
peak204632	alox12	137.461	26.6825	100.298	13.358	RPE activating CRE
peak204629	alox12	101.354	33.4297	100.298	13.358	RPE activating CRE
peak44880	hopx	81.4165	21.6643	43.9562	5.75602	RPE activating CRE
peak44885	hopx	122.054	45.5049	43.9562	5.75602	RPE activating CRE
peak225747	glb1l	50.7891	15.5792	30.1344	3.93003	RPE activating CRE
peak168522	srl	117.314	22.2313	51.7462	6.70438	RPE activating CRE
peak168452	srl	114.182	42.1419	51.7462	6.70438	RPE activating CRE
peak196369	arhgef25b	43.493	11.8604	16.9358	2.18582	RPE activating CRE
peak95158	zgc:64022	173.822	50.523	18.0473	2.30902	RPE activating CRE
peak54511	bace2	422.535	49.9561	67.7161	8.53909	RPE activating CRE
peak859	tuba8l2	108.538	18.4421	190.998	23.8277	RPE activating CRE
peak854	tuba8l2	287.361	84.238	190.998	23.8277	RPE activating CRE
peak115091	gmds	197.146	49.4102	183.466	22.8133	RPE activating CRE
peak115083	gmds	240.833	40.5572	183.466	22.8133	RPE activating CRE
peak45328	dhrs13l1	125.582	51.495	11.9377	1.45491	RPE activating CRE
peak99877	prdm1b	106.998	29.0982	38.9918	4.58699	RPE activating CRE
peak99702	prdm1b	119.699	32.4366	38.9918	4.58699	RPE activating CRE
peak27	ildr1a	178.435	41.9764	18.5889	2.14622	RPE activating CRE
peak67765	prss35	88.025	29.2884	13.1944	1.44309	RPE activating CRE
peak216360	si:ch73-61d6.3	277.262	123.091	13.6279	1.48903	RPE activating CRE
peak200539	lpcat4	89.991	24.316	18.9538	2.04729	RPE activating CRE
peak114742	ctgfa	85.3337	19.6043	81.6032	8.61623	RPE activating CRE
peak178227	ostf1	185.424	63.4752	61.1286	6.39866	RPE activating CRE
peak178225	ostf1	117.27	33.5705	61.1286	6.39866	RPE activating CRE
peak178188	ostf1	305.572	56.3476	61.1286	6.39866	RPE activating CRE
peak219839	vgll4l	92.1739	24.2914	34.3838	3.56718	RPE activating CRE
peak50402	ablim3	97.489	38.7577	11.3816	1.17962	RPE activating CRE
peak50384	ablim3	203.201	24.9781	11.3816	1.17962	RPE activating CRE
peak50412	ablim3	40.7643	4.61669	11.3816	1.17962	RPE activating CRE
peak187256	zgc:153929	116.724	50.6181	26.6917	2.75768	RPE activating CRE
peak103658	amotl2b	442.24	157.609	39.9758	3.91408	RPE activating CRE
peak103656	amotl2b	83.0163	18.7274	39.9758	3.91408	RPE activating CRE
peak103647	amotl2b	65.2244	18.7274	39.9758	3.91408	RPE activating CRE
peak124731	myo5b	92.772	20.3614	29.6646	2.71022	RPE activating CRE
peak16511	mmp30	159.133	38.307	19.491	1.72937	RPE activating CRE
peak46535	irg1l	71.8029	13.9452	57.655	5.07703	RPE activating CRE
peak148642	plcd1a	133.723	42.332	60.8448	5.33101	RPE activating CRE
peak48264	cxcl14	113.696	27.0382	222.112	19.3663	RPE activating CRE
peak55302	tmprss4a	120.476	32.7676	51.483	4.41326	RPE activating CRE
peak155386	ppfibp2b	72.2739	18.2062	45.4228	3.88021	RPE activating CRE
peak155375	ppfibp2b	80.1905	24.2914	45.4228	3.88021	RPE activating CRE
peak155364	ppfibp2b	80.7289	26.7776	45.4228	3.88021	RPE activating CRE
peak115024	foxq1b	132.878	61.4151	11.1714	0.93051	RPE activating CRE
peak196369	krt4	43.493	11.8604	21175.9	1725	RPE activating CRE
peak196372	krt4	222.01	42.8286	21175.9	1725	RPE activating CRE
peak158243	anxa2a	156.023	34.472	238.906	18.3705	RPE activating CRE
peak70308	rpz4	135.712	52.7029	61.4425	4.62972	RPE activating CRE
peak133073	rgs2	61.2324	12.8077	95.3382	6.97144	RPE activating CRE
peak19461	uox	160.665	32.7676	114.209	7.98003	RPE activating CRE
peak61151	tyr	464.854	105.075	152.691	9.31572	RPE activating CRE
peak61145	tyr	184.086	41.8813	152.691	9.31572	RPE activating CRE
peak61143	tyr	125.291	17.023	152.691	9.31572	RPE activating CRE
peak61128	tyr	218.556	50.2624	152.691	9.31572	RPE activating CRE
peak61110	tyr	125.859	28.4573	152.691	9.31572	RPE activating CRE
peak61095	tyr	109.435	22.2313	152.691	9.31572	RPE activating CRE
peak49418	efemp2a	106.647	45.0788	29.0427	1.73359	RPE activating CRE
peak147135	chmp4c	107.417	39.8705	33.4285	1.82799	RPE activating CRE
peak21690	myog	62.6827	18.7978	20.1868	0.979764	RPE activating CRE
peak21735	myog	83.8461	28.4115	20.1868	0.979764	RPE activating CRE
peak22066	pnp4a	41.2353	7.86	35.8018	1.13762	RPE activating CRE
peak76609	grhl3	54.7137	10.0152	54.9573	1.72014	RPE activating CRE
peak76601	grhl3	139.554	37.3597	54.9573	1.72014	RPE activating CRE
peak189086	isca1	61.7782	18.3013	27.8064	13.0615	RPE activating CRE
peak217614	sec22bb	73.5746	25.1436	33.5932	15.5768	RPE activating CRE
peak217592	sec22bb	84.5563	10.7019	33.5932	15.5768	RPE activating CRE
peak174012	apaf1	130.643	23.6751	8.46613	3.91916	RPE activating CRE
peak174007	apaf1	79.8093	19.4141	8.46613	3.91916	RPE activating CRE
peak173998	apaf1	179.526	38.1414	8.46613	3.91916	RPE activating CRE
peak127205	fgfr4	66.5252	17.4491	64.0647	28.77	RPE activating CRE
peak60200	robo2	133.14	46.498	14.201	6.27094	RPE activating CRE
peak60200	robo2	133.14	46.498	14.201	6.27094	RPE activating CRE
peak86342	pex11a	69.5976	15.8151	8.3921	3.46637	RPE activating CRE
peak156237	kctd15a	92.7944	19.1535	12.8328	5.29005	RPE activating CRE
peak156232	kctd15a	41.8932	9.23339	12.8328	5.29005	RPE activating CRE
peak156218	kctd15a	548.394	239.741	12.8328	5.29005	RPE activating CRE
peak225108	cbsb	121.411	32.2464	101.918	41.0341	RPE activating CRE
peak225134	cbsb	108.792	33.2395	101.918	41.0341	RPE activating CRE
peak209837	ascl1b	51.1255	8.80729	10.1774	4.03311	RPE activating CRE
peak122478	nedd4l	63.0041	16.5018	9.0984	3.59888	RPE activating CRE
peak185199	ctsla	146.148	60.2072	339.022	133.845	RPE activating CRE
peak139062	slc35c2	370.355	59.5416	25.615	9.963	RPE activating CRE
peak139060	slc35c2	107.873	8.64178	25.615	9.963	RPE activating CRE
peak139058	slc35c2	112.111	40.2473	25.615	9.963	RPE activating CRE
peak28158	slc4a1b	46.6626	5.65908	9.55285	3.64481	RPE activating CRE
peak19777	rbms1a	116.559	33.8804	29.6652	11.2977	RPE activating CRE
peak194380	lpp	57.8535	17.2836	8.05766	3.06462	RPE activating CRE
peak194305	lpp	41.5941	6.15559	8.05766	3.06462	RPE activating CRE
peak139531	eno1a	139.367	58.383	27.1288	10.2095	RPE activating CRE
peak139530	eno1a	141.229	42.4518	27.1288	10.2095	RPE activating CRE
peak77761	ctsba	251.703	111.537	66.099	24.8565	RPE activating CRE
peak177351	golga2	125.194	42.0468	61.4927	22.0842	RPE activating CRE
peak177329	golga2	137.483	26.1613	61.4927	22.0842	RPE activating CRE
peak101748	gng12a	203.336	28.6721	16.0691	5.58834	RPE activating CRE
peak101759	gng12a	173.733	48.1566	16.0691	5.58834	RPE activating CRE
peak193464	gadd45ab	201.669	78.5332	21.5384	7.4486	RPE activating CRE
peak115416	pigh	85.8795	16.8328	8.70758	2.98885	RPE activating CRE
peak149584	mtmr6	132.991	39.4444	18.1094	6.1849	RPE activating CRE
peak149581	mtmr6	192.399	45.7655	18.1094	6.1849	RPE activating CRE
peak48201	stc2a	46.3187	12.5718	7.80299	2.33994	RPE activating CRE
peak218136	b3gnt7l	122.405	15.7447	8.51034	2.40312	RPE activating CRE
peak216136	atp2a2a	63.647	15.3643	10.0925	2.80228	RPE activating CRE
peak74150	daam1a	118.234	50.7836	18.9617	5.12756	RPE activating CRE
peak220749	rab11fip1a	482.519	168.807	8.42127	2.1495	RPE activating CRE
peak220739	rab11fip1a	77.0957	16.2412	8.42127	2.1495	RPE activating CRE
peak185493	zgc:110626	145.408	27.0135	10.2644	2.31303	RPE activating CRE
peak162525	col1a1a	121.486	42.332	36.785	7.85046	RPE activating CRE
peak162500	col1a1a	139.322	52.7029	36.785	7.85046	RPE activating CRE
peak162479	col1a1a	77.4695	27.5593	36.785	7.85046	RPE activating CRE
peak162470	col1a1a	47.8512	7.69449	36.785	7.85046	RPE activating CRE
peak111470	si:ch211-191a24.4	323.386	105.237	16.3654	3.46812	RPE activating CRE
peak111465	si:ch211-191a24.4	321.263	56.1574	16.3654	3.46812	RPE activating CRE
peak111456	si:ch211-191a24.4	63.3406	7.95509	16.3654	3.46812	RPE activating CRE
peak233410	egfl6	156.314	40.6734	24.8566	5.10972	RPE activating CRE
peak233406	egfl6	132.886	27.8904	24.8566	5.10972	RPE activating CRE
peak225384	hnmt	419.724	191.894	10.7362	2.01598	RPE activating CRE
peak136307	b4galt5	312.21	62.8342	31.1232	5.48778	RPE activating CRE
peak166339	snx8a	153.974	41.9059	17.927	3.14417	RPE activating CRE
peak166332	snx8a	110.713	30.8026	17.927	3.14417	RPE activating CRE
peak41683	actn1	70.2031	23.2737	45.9722	7.53254	RPE activating CRE
peak157725	tnnt3a	499.57	201.476	22.7384	3.71223	RPE activating CRE
peak157722	tnnt3a	102.752	29.2391	22.7384	3.71223	RPE activating CRE
peak205046	sox6	123.773	36.9336	20.4817	3.33158	RPE activating CRE
peak205035	sox6	159.058	36.1764	20.4817	3.33158	RPE activating CRE
peak205028	sox6	43.3434	8.38119	20.4817	3.33158	RPE activating CRE
peak205001	sox6	103.612	26.5874	20.4817	3.33158	RPE activating CRE
peak204986	sox6	78.845	18.4668	20.4817	3.33158	RPE activating CRE
peak204983	sox6	37.5797	8.31078	20.4817	3.33158	RPE activating CRE
peak204956	sox6	44.8908	10.5117	20.4817	3.33158	RPE activating CRE
peak97021	trib1	143.12	43.5646	9.04252	1.39857	RPE activating CRE
peak97020	trib1	244.481	111.702	9.04252	1.39857	RPE activating CRE
peak57189	ckmb	91.6282	27.179	72.3522	10.9104	RPE activating CRE
peak73909	emilin1b	136.22	36.9336	13.1732	1.97013	RPE activating CRE
peak73877	emilin1b	66.8092	8.12059	13.1732	1.97013	RPE activating CRE
peak146680	tfap2a	172.118	61.0384	71.184	10.2828	RPE activating CRE
peak146670	tfap2a	204.786	80.0931	71.184	10.2828	RPE activating CRE
peak146661	tfap2a	75.9445	16.2412	71.184	10.2828	RPE activating CRE
[truncated: 12,776 more rows]
