# Supplementary material for: Analysis of gene network bifurcation during optic cup morphogenesis in zebrafish
Source: Nat Commun. 2021 Jun 23;12:3866. doi: 10.1038/s41467-021-24169-7 (PMC8222258; doi:10.1038/s41467-021-24169-7)
Supplement: Supplementary file 14 — Supplementary Dataset 11 [file 41467_2021_24169_MOESM14_ESM.xlsx]

## Sheet: peaks associated to IF genes
peak	gene
peak196372	krt4
peak196374	krt4
peak196382	krt4
peak196365	krt4
peak196369	krt4
peak196370	krt4
peak137382	krt5
peak137383	krt5
peak137384	krt5
peak137390	krt5
peak137391	krt5
peak137392	krt5
peak137393	krt5
peak137395	krt5
peak137378	krt5
peak137396	krt8
peak137413	krt8
peak137416	krt8
peak137417	krt8
peak137418	krt8
peak137419	krt8
peak137421	krt8
peak137424	krt8
peak137425	krt8
peak137390	krt8
peak137391	krt8
peak137392	krt8
peak137393	krt8
peak137395	krt8
peak137397	krt8
peak137399	krt8
peak137403	krt8
peak137404	krt8
peak137405	krt8
peak137406	krt8
peak137408	krt8
peak137409	krt8
peak137410	krt8
peak137411	krt8
peak137412	krt8
peak19872	krt15
peak137397	krt18
peak137399	krt18
peak137403	krt18
peak137404	krt18
peak137405	krt18
peak137406	krt18
peak137408	krt18
peak137409	krt18
peak137410	krt18
peak137411	krt18
peak137412	krt18
peak137428	krt18
peak137413	krt18
peak137416	krt18
peak137417	krt18
peak137418	krt18
peak137419	krt18
peak137421	krt18
peak137424	krt18
peak137425	krt18
peak100304	dspa
peak100307	dspa
peak100308	dspa
peak94937	pleca
peak94939	pleca
peak94944	pleca
peak94945	pleca
peak94947	pleca
peak94951	pleca
peak94956	pleca
peak94958	pleca
peak94968	pleca
peak94971	pleca
peak94973	pleca
peak62900	plecb
peak62905	plecb
peak62912	plecb
peak62913	plecb
peak62919	plecb
peak62922	plecb
peak62924	plecb
peak62928	plecb
peak62931	plecb
peak62940	plecb
peak94937	eppk1
peak94939	eppk1
peak94944	eppk1
peak94945	eppk1
peak94947	eppk1
peak94951	eppk1
peak94956	eppk1
peak94958	eppk1
peak94968	eppk1
peak94971	eppk1
peak94973	eppk1
peak111594	dsc2l
peak111615	dsc2l
peak111588	dsc2l
peak111606	dsc2l
peak111610	dsc2l
peak19900	jupa
peak19902	jupa
peak19903	jupa
peak19907	jupa
peak19908	jupa
peak19909	jupa
peak19895	jupa

## Sheet: Motif enrichment
Consensus	P-value	Log P-value	q-value (Benjamini)	# of Target Sequences with Motif(of 108)	% of Target Sequences with Motif	# of Background Sequences with Motif(of 10376)	% of Background Sequences with Motif
CCWGGAATGY	1e-12	-2.878e	0	34	0.3148	781.3	0.0753
TRCATTCCAG	1e-08	-1.987e	0	47	0.4352	1931	0.1861
CCWGGAATGY	1e-08	-1.887e	0	37	0.3426	1314.3	0.1266
YCWGGAATGY	1e-08	-1.859e	0	33	0.3056	1082.5	0.1043
GCCACACCCA	1e-06	-1.453e	0	14	0.1296	256.9	0.0248
CYRCATTCCA	1e-05	-1.285e	0.0002	36	0.3333	1590.7	0.1533
SCCTSAGGSCAW	1e-05	-1.262e	0.0002	21	0.1944	651.9	0.0628
VCAGGTRDRY	1e-05	-1.258e	0.0002	42	0.3889	2048.8	0.1974
DGGGYGKGGC	1e-05	-1.225e	0.0002	27	0.25	1025.5	0.0988
ATGCCCTGAGGC	1e-05	-1.208e	0.0002	17	0.1574	460.8	0.0444
NWGGGTGTGGCY	1e-05	-1.181e	0.0003	10	0.0926	160.6	0.0155
HTTTCCCASG	0.0001	-1.138e	0.0004	43	0.3981	2222.6	0.2142
MKGGGYGTGGCC	0.0001	-9.959e	0.0015	22	0.2037	839.3	0.0809
GKVTCADRTTWC	0.0001	-9.630e	0.0019	17	0.1574	558.3	0.0538
NRGCCCCRCCCHBNN	0.001	-8.902e	0.0038	12	0.1111	321.6	0.031
GWAAYHTGAKMC	0.001	-8.173e	0.0073	37	0.3426	2047.4	0.1973
AGGTGTGAAA	0.001	-7.079e	0.0205	43	0.3981	2657.7	0.2561
YGGCCCCGCCCC	0.001	-6.947e	0.0221	25	0.2315	1253.7	0.1208
RGKGGGCGGAGC	0.01	-6.190e	0.0447	20	0.1852	960.3	0.0925
AACATCTGGA	0.01	-5.863e	0.0588	21	0.1944	1059.1	0.102
GCCACRCCCACY	0.01	-5.157e	0.1136	9	0.0833	315.3	0.0304
KGTTGCCATGGCAA	0.01	-5.091e	0.1158	11	0.1019	439.3	0.0423
NGNTCTAGAACCNGV	0.01	-4.874e	0.1376	10	0.0926	390.4	0.0376
NAGTTTCABTHTGACTNW	0.01	-4.686e	0.1592	27	0.25	1643.1	0.1583
SAGATAAGRV	0.01	-4.681e	0.1592	22	0.2037	1251.3	0.1206
NVCACCTGBN	0.1	-4.425e	0.1907	28	0.2593	1758.4	0.1694
ACCRTGACTAATTNN	0.1	-4.239e	0.2212	16	0.1481	847.9	0.0817
NGCGTGGGCGGR	0.1	-4.054e	0.2566	6	0.0556	197.8	0.0191
NRRRCAWGTCCDGRCATGYY	0.1	-3.931e	0.2803	4	0.037	98.7	0.0095
CGGTTGCCATGGCAAC	0.1	-3.803e	0.3077	7	0.0648	268.1	0.0258
AGATAASR	0.1	-3.760e	0.3109	46	0.4259	3424.5	0.3299
GCTGTGGTTW	0.1	-3.588e	0.3579	26	0.2407	1714.5	0.1652
BBCTTATCTS	0.1	-3.434e	0.4048	23	0.213	1490.2	0.1436
GATGASTCATCN	0.1	-3.389e	0.4107	17	0.1574	1017	0.098
DATGASTCAT	0.1	-3.379e	0.4107	36	0.3333	2605.9	0.2511
DNRCAGCTGY	0.1	-3.369e	0.4107	33	0.3056	2345.2	0.226
TTCTAGAABNTTCTA	0.1	-3.359e	0.4107	6	0.0556	232.4	0.0224
AGGTGTGAAM	0.1	-3.268e	0.4147	39	0.3611	2892.1	0.2787
NNDRCATGYCYNRRCATGYH	0.1	-3.266e	0.4147	12	0.1111	650.1	0.0626
AVCAGGAAGT	0.1	-3.156e	0.441	27	0.25	1868.1	0.18
RGGATTAR	0.1	-3.149e	0.441	38	0.3519	2827.4	0.2724
CTTTGATGTGSB	0.1	-3.068e	0.4583	15	0.1389	900.2	0.0867
GGTTGCCATGGCAA	0.1	-3.034e	0.4634	7	0.0648	317.6	0.0306
NYTAATCCYB	0.1	-3.020e	0.4634	25	0.2315	1722.7	0.166
YTKGATAHAGTATTCTWGGTNGGCA	0.1	-2.944e	0.4844	5	0.0463	194.3	0.0187
WNTGCTGASTCAGCANWTTY	0.1	-2.927e	0.4844	15	0.1389	919	0.0885
BSTTCTRGAABVTTCYAGAA	0.1	-2.892e	0.4884	4	0.037	137.5	0.0132
NNATGASTCATH	0.1	-2.885e	0.4884	33	0.3056	2438.1	0.2349
GNMCAGGTGTGC	0.1	-2.863e	0.4884	17	0.1574	1086.9	0.1047
RRCATGYCYRGRCATGYYYN	0.1	-2.856e	0.4884	5	0.0463	199.5	0.0192
RRCATGYCYRGRCATGYYYN	0.1	-2.856e	0.4884	5	0.0463	199.5	0.0192
TAATCCCN	0.1	-2.829e	0.4884	85	0.787	7427.6	0.7157
VNAGGKCAAAGGTCA	0.1	-2.783e	0.4884	33	0.3056	2459.3	0.237
VDTTTCCCGCCA	0.1	-2.765e	0.4884	3	0.0278	87.9	0.0085
GTCACGCTCSCTGM	0.1	-2.405e	0.6793	5	0.0463	229	0.0221
GTTGCCATGGCAACM	0.1	-2.404e	0.6793	6	0.0556	297.9	0.0287
VCAGCTGBNN	0.1	-2.364e	0.6828	39	0.3611	3094.6	0.2982
NBWGATAAGR	0.1	-2.344e	0.685	32	0.2963	2467.4	0.2377
YCTTATCTBN	0.1	-2.335e	0.685	28	0.2593	2114.3	0.2037
VTTACGTAAYNNNNN	0.1	-2.308e	0.6861	30	0.2778	2297.2	0.2213
ATTTTCCATT	1	-2.235e	0.7262	27	0.25	2048.9	0.1974
ASWTCAAAGG	1	-2.204e	0.7368	9	0.0833	540.3	0.0521
ATGACGTCATCN	1	-2.201e	0.7368	7	0.0648	388.7	0.0374
VCAKCTGGNNNCCAGMTGBN	1	-2.166e	0.7412	5	0.0463	246.6	0.0238
ACWTCAAAGG	1	-2.113e	0.7696	4	0.037	181.5	0.0175
VTGACTCATC	1	-2.087e	0.7778	35	0.3241	2801.5	0.2699
NWAACCACADNN	1	-2.078e	0.7778	27	0.25	2084.4	0.2008
RGGTTACTANAGGTCA	1	-2.070e	0.7778	4	0.037	184.3	0.0178
SSGGTCACGTGA	1	-2.056e	0.7778	3	0.0278	119.7	0.0115
CCATATATGGNM	1	-2.055e	0.7778	10	0.0926	638.9	0.0616
GRTGMTRGAGCC	1	-1.942e	0.8366	10	0.0926	654.8	0.0631
NAACAGCTGG	1	-1.929e	0.8366	26	0.2407	2031.7	0.1958
RGKGGGCGKGGC	1	-1.917e	0.8366	26	0.2407	2034.8	0.1961
SAAACCACAG	1	-1.823e	0.9039	23	0.213	1790.5	0.1725
NRRTGACGTCAT	1	-1.811e	0.9039	16	0.1481	1180.7	0.1138
SARTGGAAAAWRTGAGTCAB	1	-1.782e	0.9167	7	0.0648	436	0.042
TGCTGAGTCA	1	-1.734e	0.9492	9	0.0833	603.4	0.0581
BSNTGTTTACWYWGN	1	-1.733e	0.9492	16	0.1481	1196.4	0.1153
ATTGCGCAAC	1	-1.731e	0.9492	24	0.2222	1902.8	0.1833
ACAGGAAGTG	1	-1.706e	0.9492	28	0.2593	2269.7	0.2187
GAAAGTGAAAGT	1	-1.676e	0.9569	6	0.0556	369.4	0.0356
WAAGTAAACA	1	-1.662e	0.958	46	0.4259	3948	0.3804
GCACAYAGTAGGKCY	1	-1.627e	0.9801	1	0.0093	21.9	0.0021
ANCAGGAAGT	1	-1.573e	1	14	0.1296	1056.8	0.1018
ANTTMRCASBNNNGTGYKAAN	1	-1.543e	1	11	0.1019	803.5	0.0774
SCHTGTTTACAT	1	-1.539e	1	26	0.2407	2135.1	0.2057
GCAACAGGTG	1	-1.533e	1	9	0.0833	635.2	0.0612
AAACYKGTTWDACMRGTTTB	1	-1.532e	1	11	0.1019	805.1	0.0776
VAGRACAKWCTGTYC	1	-1.528e	1	8	0.0741	552.2	0.0532
YTGWCADY	1	-1.500e	1	84	0.7778	7687.5	0.7407
YTAATTRAWWCCAGATGT	1	-1.447e	1	8	0.0741	565.7	0.0545
TGTCANYT	1	-1.388e	1	84	0.7778	7725.1	0.7443
SCCTAGCAACAG	1	-1.370e	1	8	0.0741	578.7	0.0558
AAGAACATWHTGTTC	1	-1.363e	1	9	0.0833	665	0.0641
RATGASTCAT	1	-1.352e	1	27	0.25	2284.3	0.2201
ACAGCTGTTN	1	-1.344e	1	53	0.4907	4727.3	0.4555
WAAGTAAACA	1	-1.337e	1	38	0.3519	3311	0.319
ATTTCCCAGVAKSCY	1	-1.336e	1	8	0.0741	584.3	0.0563
TGWAAYCTGABACCB	1	-1.332e	1	2	0.0185	96.4	0.0093
NYYTGTTTACHN	1	-1.308e	1	21	0.1944	1748.8	0.1685
CAAGATGGCGGC	1	-1.304e	1	2	0.0185	98.8	0.0095
GATGACGTCA	1	-1.300e	1	27	0.25	2301	0.2217
AAACCACARM	1	-1.291e	1	27	0.25	2304.2	0.222
GGTCACCTGAGGTCA	1	-1.280e	1	12	0.1111	945.5	0.0911
TYTGACCASWRG	1	-1.241e	1	17	0.1574	1404.6	0.1353
NATGASTCABNN	1	-1.237e	1	17	0.1574	1405.4	0.1354
YATGCATATRCATRT	1	-1.235e	1	6	0.0556	430	0.0414
RTTATGYAAB	1	-1.213e	1	30	0.2778	2610.7	0.2515
DATGASTCATHN	1	-1.208e	1	31	0.287	2705.1	0.2606
AGGTGTCA	1	-1.201e	1	62	0.5741	5649.9	0.5444
NAHCAGCTGD	1	-1.197e	1	31	0.287	2709.3	0.261
TRTTTACTTW	1	-1.141e	1	37	0.3426	3294.3	0.3174
GCTAATCC	1	-1.135e	1	52	0.4815	4719.2	0.4547
ACTYKNATTCGTGNTACTTC	1	-1.135e	1	2	0.0185	111.4	0.0107
CCTTTGATST	1	-1.131e	1	20	0.1852	1712.2	0.165
NNNVCTGWGYAAACASN	1	-1.121e	1	39	0.3611	3491.7	0.3364
TGCAGTTCCMVNWRTGGCCA	1	-1.117e	1	1	0.0093	39	0.0038
TTAACCCTTTVNKKN	1	-1.074e	1	10	0.0926	815.1	0.0785
RACTACAATTCCCAGAAKGC	1	-1.037e	1	1	0.0093	42.9	0.0041
AGGAARCAGCTG	1	-1.014e	1	2	0.0185	122.9	0.0118
CYTGTTTACWYW	1	-0.9953	1	31	0.287	2791	0.2689
SNGCACCTGCHS	1	-0.9906	1	10	0.0926	836.6	0.0806
TGCGTGGGYG	1	-0.9902	1	15	0.1389	1296.2	0.1249
VCAGCTGYTG	1	-0.9801	1	22	0.2037	1951.1	0.188
NVCACGTG	1	-0.9658	1	41	0.3796	3750.8	0.3614
KTGACCTTGA	1	-0.9642	1	20	0.1852	1770.8	0.1706
GAGCCTGGTACTGWGCCTGR	1	-0.9325	1	3	0.0278	217.7	0.021
RRCAGCTGYTSY	1	-0.9155	1	18	0.1667	1601.4	0.1543
ATTTCCTGTN	1	-0.897	1	15	0.1389	1327.7	0.1279
NRAACCRGTTYRAACCRGYT	1	-0.8382	1	3	0.0278	231.6	0.0223
DCYAAAAATAGM	1	-0.8144	1	12	0.1111	1074.9	0.1036
NABTCCCWDGGGAVH	1	-0.8021	1	11	0.1019	984.6	0.0949
DAGGTGTBAA	1	-0.8003	1	24	0.2222	2215.9	0.2135
ACVAGGAAGT	1	-0.781	1	11	0.1019	991.4	0.0955
GTRGGTCASTGGGTCA	1	-0.7719	1	4	0.037	335.9	0.0324
ATGACGTCATCY	1	-0.7654	1	12	0.1111	1091.8	0.1052
ATATGCAAAT	1	-0.7224	1	10	0.0926	916.8	0.0883
NGYCATAAAWCH	1	-0.7205	1	30	0.2778	2827.4	0.2724
CTGTTTAC	1	-0.7112	1	49	0.4537	4651.8	0.4482
VVCCACGTGG	1	-0.6797	1	8	0.0741	739.8	0.0713
VAGRACAKNCTGTBC	1	-0.6771	1	50	0.463	4768.4	0.4594
GNCTGTASTRNTGBCTCHTT	1	-0.6766	1	1	0.0093	69	0.0066
MAATCACTGC	1	-0.6584	1	19	0.1759	1805.9	0.174
GGAAATTCCC	1	-0.6567	1	1	0.0093	70.1	0.0068
BAACAGCTGT	1	-0.6535	1	17	0.1574	1615.2	0.1556
AYAGTGCCMYCTRGTGGCCA	1	-0.6377	1	5	0.0463	462.1	0.0445
GGGGGAATCCCC	1	-0.6284	1	1	0.0093	73.8	0.0071
WWATRTAAACAN	1	-0.6185	1	33	0.3056	3174.2	0.3058
TAGGGCAAAGGTCA	1	-0.5972	1	23	0.213	2223.7	0.2143
GGATGACTCATC	1	-0.5805	1	21	0.1944	2040	0.1966
ADGGYAGYAGCATCT	1	-0.5786	1	7	0.0648	676.7	0.0652
CTCCCTGGGAGGCCN	1	-0.5654	1	17	0.1574	1659.1	0.1599
TWVGGTCCGC	1	-0.5583	1	3	0.0278	285	0.0275
WWTRTAAACAVG	1	-0.5421	1	30	0.2778	2934.6	0.2827
KCACGTGMCN	1	-0.5352	1	20	0.1852	1968.5	0.1897
CWGGCGGGAA	1	-0.5272	1	2	0.0185	190.2	0.0183
RGGTCTCTAACY	1	-0.4799	1	5	0.0463	511.1	0.0492
AGTTTCAKTTTC	1	-0.4743	1	7	0.0648	717	0.0691
NNVVCAGCTGBN	1	-0.4737	1	29	0.2685	2885.4	0.278
GTGGGCCCCA	1	-0.4627	1	1	0.0093	96	0.0092
AAGCACTTAA	1	-0.4595	1	50	0.463	4925.8	0.4746
TGGTACATTCCA	1	-0.4532	1	7	0.0648	725.1	0.0699
AGGTGHCAGACA	1	-0.4446	1	5	0.0463	524.5	0.0505
GNCACGTG	1	-0.4399	1	41	0.3796	4075.6	0.3927
GGGGGTGTGTCC	1	-0.4395	1	25	0.2315	2520	0.2428
WDNCTGGGCA	1	-0.4244	1	12	0.1111	1244.4	0.1199
ACTGAAACCA	1	-0.4235	1	11	0.1019	1144.9	0.1103
WATGCAAATGAG	1	-0.4223	1	17	0.1574	1744.5	0.1681
NGRTGACGTCAY	1	-0.4112	1	16	0.1481	1652.1	0.1592
BTCAAGGTCA	1	-0.4111	1	10	0.0926	1050.2	0.1012
ARAGGTCANWGAGTTCANNN	1	-0.4092	1	6	0.0556	642.1	0.0619
TTRAGTGSYK	1	-0.3997	1	47	0.4352	4689.6	0.4518
NRYTTCCGGH	1	-0.3905	1	17	0.1574	1766.7	0.1702
GGTTAAWCATTAA	1	-0.3883	1	4	0.037	441.1	0.0425
AAGGTGTKAA	1	-0.3817	1	39	0.3611	3933	0.3789
TGACANARRCCAGRC	1	-0.3504	1	9	0.0833	983.3	0.0947
TBGCACGCAA	1	-0.3487	1	21	0.1944	2197.7	0.2118
TGCTGACTCA	1	-0.3433	1	19	0.1759	2002.1	0.1929
KCACGTGMCN	1	-0.3403	1	4	0.037	461.3	0.0445
RGRACASNSTGTYCYB	1	-0.338	1	4	0.037	462.8	0.0446
SMCATCTGKH	1	-0.3363	1	34	0.3148	3490	0.3363
NATTTCCNGGAAAT	1	-0.3358	1	4	0.037	463.9	0.0447
KCCACGTGAC	1	-0.3255	1	19	0.1759	2017.9	0.1944
GCTGASTCAGCA	1	-0.3231	1	3	0.0278	358.8	0.0346
HAWGRGGCCM	1	-0.318	1	38	0.3519	3899.2	0.3757
CGGTCACSCCAC	1	-0.3056	1	2	0.0185	250.1	0.0241
CCTTTTAWAGSC	1	-0.3034	1	34	0.3148	3524.5	0.3396
GGCGGGAARN	1	-0.3031	1	5	0.0463	588.5	0.0567
STGCGCATGCGC	1	-0.3028	1	2	0.0185	251.9	0.0243
AGATGKDGAGATAAG	1	-0.3001	1	2	0.0185	252.3	0.0243
GTCWGCTGTYYCTCT	1	-0.3001	1	2	0.0185	252.5	0.0243
TTCAAAWTAAAAGTC	1	-0.2997	1	6	0.0556	699	0.0673
DGCACACGTG	1	-0.2987	1	22	0.2037	2342.7	0.2257
CYAAAAATAG	1	-0.2833	1	8	0.0741	922.9	0.0889
ARGAGGMCAAAATGW	1	-0.2736	1	3	0.0278	380.2	0.0366
VNRVCAGCTGGY	1	-0.2731	1	23	0.213	2468.3	0.2378
GCTATTTTTAGC	1	-0.273	1	4	0.037	494.3	0.0476
GGGGCTYGKCTGGGA	1	-0.2719	1	1	0.0093	137.7	0.0133
DGTAAACA	1	-0.2708	1	26	0.2407	2770	0.2669
ATTAACACCT	1	-0.2675	1	51	0.4722	5214.6	0.5024
NRGVACABNVTGTYCY	1	-0.2531	1	2	0.0185	271.2	0.0261
GAGGTCAAAGGTCA	1	-0.2498	1	6	0.0556	730.9	0.0704
VACAGGAAAT	1	-0.2484	1	7	0.0648	840.3	0.081
SRGTTTCAAA	1	-0.243	1	13	0.1204	1480	0.1426
AGTTTCASTTTC	1	-0.2382	1	1	0.0093	148.7	0.0143
TGGGGAAGGGCM	1	-0.2372	1	9	0.0833	1064.1	0.1025
CGTGGGTGGTCC	1	-0.2326	1	1	0.0093	150.2	0.0145
AGGVNCCTTTGT	1	-0.2307	1	26	0.2407	2817.1	0.2714
CTTTCANTATGACTV	1	-0.2298	1	3	0.0278	403.3	0.0389
TWGHWACAWTGTWDC	1	-0.229	1	4	0.037	520.6	0.0502
ATTTGCATAACAATG	1	-0.2161	1	6	0.0556	755.8	0.0728
NAGATWNBNATCTNN	1	-0.2141	1	1	0.0093	157.3	0.0152
CRGCTGBNGNSNNSAGATAA	1	-0.2135	1	2	0.0185	290.6	0.028
RTGATTKATRGN	1	-0.2075	1	30	0.2778	3247.3	0.3129
YCATYAATCA	1	-0.2049	1	36	0.3333	3844.2	0.3704
GRAASTGAAAST	1	-0.2014	1	6	0.0556	767.7	0.074
NNNCTTTCCAGGAAA	1	-0.198	1	14	0.1296	1632.2	0.1573
ASWTCCTGBT	1	-0.191	1	13	0.1204	1535.5	0.1479
YDGHTACAWTGTADC	1	-0.1855	1	3	0.0278	432	0.0416
GTCACGTGACYV	1	-0.1839	1	1	0.0093	170.3	0.0164
SVYTTCCNGGAARB	1	-0.1831	1	8	0.0741	1006.5	0.097
CCCCTCCCCCAC	1	-0.1802	1	2	0.0185	309.7	0.0298
CAAAGGTCAG	1	-0.179	1	38	0.3519	4081.2	0.3932
RCCATMTGTT	1	-0.1682	1	41	0.3796	4393.9	0.4234
RGCCAATSRG	1	-0.1643	1	21	0.1944	2403.2	0.2316
CAAGGHCANV	1	-0.1561	1	5	0.0463	694.2	0.0669
VCCACGTG	1	-0.1524	1	4	0.037	579.9	0.0559
RTACGTGC	1	-0.1474	1	26	0.2407	2941.8	0.2834
CTTCCGGGAA	1	-0.1441	1	4	0.037	587.6	0.0566
TGCCAGCB	1	-0.143	1	26	0.2407	2949.3	0.2842
GSCTGTCACTCA	1	-0.1428	1	2	0.0185	335.7	0.0323
WGGGGATTTCCC	1	-0.1417	1	5	0.0463	709.5	0.0684
CYTGGCABNSTGCCAR	1	-0.1415	1	2	0.0185	336.5	0.0324
VRCCACGTGG	1	-0.1403	1	8	0.0741	1055.4	0.1017
GGGGGGGG	1	-0.1292	1	13	0.1204	1620.3	0.1561
CCTGCTGAGH	1	-0.1267	1	19	0.1759	2260	0.2178
AACAGCTG	1	-0.1237	1	18	0.1667	2161.6	0.2083
GGCGGGAAAH	1	-0.1191	1	4	0.037	614.4	0.0592
RGGGCACTAACY	1	-0.1093	1	11	0.1019	1436.7	0.1384
GKBCARAGGTCA	1	-0.1085	1	34	0.3148	3826.1	0.3686
RTCATGTGAC	1	-0.1054	1	14	0.1296	1771.1	0.1706
TGGCAGTTGG	1	-0.1035	1	35	0.3241	3939	0.3795
ATTTGCATAW	1	-0.1034	1	14	0.1296	1775.4	0.1711
GCCATCTGTT	1	-0.1023	1	15	0.1389	1885.4	0.1817
RCCACGTGGYYN	1	-0.1002	1	9	0.0833	1229.2	0.1184
TGTTKCCTAGCAACM	1	-0.09681	1	10	0.0926	1348.5	0.1299
GGTCANYTGAGGWCA	1	-0.09657	1	5	0.0463	767.2	0.0739
ATGAATATTC	1	-0.09187	1	2	0.0185	384.9	0.0371
TGACCTTTGCCCCA	1	-0.09156	1	17	0.1574	2123.1	0.2046
AGTAAACAAAAAAGAACAND	1	-0.09103	1	1	0.0093	232.7	0.0224
CCATTGTATGCAAAT	1	-0.08864	1	4	0.037	655.5	0.0632
NTNATGCAAYMNNHTGMAAY	1	-0.08392	1	2	0.0185	394.7	0.038
AVCAGCTG	1	-0.08353	1	76	0.7037	7863.1	0.7576
TTCCKNAGAA	1	-0.0827	1	7	0.0648	1031.5	0.0994
ACTTCCKGKT	1	-0.07751	1	10	0.0926	1389.3	0.1339
TTTTATKRGG	1	-0.07751	1	26	0.2407	3102.1	0.2989
YCCDNTCCAGGTTTT	1	-0.07079	1	12	0.1111	1631.5	0.1572
TGGAACAGMA	1	-0.06946	1	9	0.0833	1294.2	0.1247
MGGAAGTGAAAC	1	-0.06902	1	21	0.1944	2609.4	0.2514
GGTGYTGACAGS	1	-0.06856	1	4	0.037	690.7	0.0665
DRTGTTGCAA	1	-0.0637	1	16	0.1481	2092.3	0.2016
GGCCATAAATCA	1	-0.06346	1	14	0.1296	1874.6	0.1806
GYCATCMATCAT	1	-0.06161	1	2	0.0185	428.8	0.0413
MACAGGAAGT	1	-0.06091	1	3	0.0278	572.6	0.0552
GGCCYCCTGCTGDGH	1	-0.05974	1	9	0.0833	1320.7	0.1272
NNAYTTCCTGHN	1	-0.0593	1	10	0.0926	1437.7	0.1385
TRAGGTCA	1	-0.05813	1	67	0.6204	7132.8	0.6872
VBSYGTCTGG	1	-0.05745	1	34	0.3148	3985.2	0.384
TACGTGCV	1	-0.05346	1	3	0.0278	588.1	0.0567
BTKGGCGGGAAA	1	-0.0526	1	3	0.0278	590	0.0568
TTGAMCTTTG	1	-0.05122	1	53	0.4907	5862.7	0.5649
AACCGGAAGT	1	-0.04722	1	14	0.1296	1931.5	0.1861
YTGCCAAG	1	-0.04526	1	19	0.1759	2486.1	0.2395
NRBCARRGGTCA	1	-0.04475	1	31	0.287	3740.1	0.3604
GTCCCCWGGGGA	1	-0.04474	1	5	0.0463	878.5	0.0846
CARRGKBCAAAGTYCA	1	-0.04404	1	7	0.0648	1131.5	0.109
GHCACGTG	1	-0.04381	1	6	0.0556	1008.9	0.0972
NNNNNBAGATAWYATCTVHN	1	-0.04348	1	2	0.0185	466.3	0.0449
NVWTGTTTAC	1	-0.04302	1	30	0.2778	3647.7	0.3515
RTTTCTNAGAAA	1	-0.04229	1	2	0.0185	469.1	0.0452
GYMATAAAAH	1	-0.04066	1	16	0.1481	2181.2	0.2102
RTCACSCCAY	1	-0.03964	1	2	0.0185	476.7	0.0459
CTGTCTGG	1	-0.03858	1	31	0.287	3773.7	0.3636
CVGTSCTCCC	1	-0.03787	1	22	0.2037	2843.5	0.274
VGCTGWCAVB	1	-0.032	1	41	0.3796	4813.1	0.4637
GCTATTTTTGGM	1	-0.03152	1	15	0.1389	2118.3	0.2041
CYHATAAAAN	1	-0.02901	1	60	0.5556	6639.9	0.6398
CACAGCAGGGGG	1	-0.02796	1	9	0.0833	1445.8	0.1393
TGATTRATGGCY	1	-0.02727	1	5	0.0463	946.5	0.0912
CCAGGAACAG	1	-0.02699	1	51	0.4722	5814.4	0.5602
RRSCACTYAA	1	-0.02419	1	41	0.3796	4873	0.4695
NRYTTCCGGY	1	-0.02419	1	4	0.037	826.6	0.0796
ACTTTCACTTTC	1	-0.0233	1	10	0.0926	1594.4	0.1536
SGTCACGTGR	1	-0.02299	1	3	0.0278	689.8	0.0665
AACCGGAAGT	1	-0.02115	1	1	0.0093	365.3	0.0352
TGACCTTTNCNT	1	-0.02068	1	5	0.0463	983.9	0.0948
GGGRAARRGRMCAGMTG	1	-0.01931	1	2	0.0185	553.3	0.0533
ACAGGAAGTG	1	-0.01776	1	10	0.0926	1637.2	0.1577
MCTCCCMCRCAB	1	-0.0175	1	5	0.0463	1005.9	0.0969
AGAGGAAGTG	1	-0.01743	1	4	0.037	868	0.0836
GGCVGTTR	1	-0.0167	1	35	0.3241	4353.6	0.4195
HDGYAATGAAAN	1	-0.01577	1	46	0.4259	5446.8	0.5248
ABTTCYYRRGAA	1	-0.0156	1	5	0.0463	1020.6	0.0983
TWGTCTGV	1	-0.0152	1	49	0.4537	5740.1	0.5531
TAATCAATTA	1	-0.01397	1	1	0.0093	403.4	0.0389
BTBRAGTGSN	1	-0.01391	1	34	0.3148	4288.5	0.4132
ACCATCTGTT	1	-0.01388	1	28	0.2593	3673.4	0.3539
AGGTCANTGACCTB	1	-0.01378	1	4	0.037	896.5	0.0864
GTTAATNATTAA	1	-0.01372	1	2	0.0185	589	0.0568
TGATKGATGR	1	-0.01356	1	6	0.0556	1173.1	0.113
CTGCCWVCTTTTRTA	1	-0.01354	1	10	0.0926	1679.5	0.1618
TATGCWAATBAV	1	-0.01316	1	7	0.0648	1308.6	0.1261
ATGCATAATTCA	1	-0.01288	1	7	0.0648	1311.9	0.1264
NYTTCCWGGAAR	1	-0.01287	1	9	0.0833	1564.9	0.1508
ACCGGAAGTG	1	-0.01208	1	8	0.0741	1448.5	0.1396
CNNBRGCGCCCCCTGSTGGC	1	-0.01148	1	1	0.0093	421.4	0.0406
CSGTGACGTCAC	1	-0.009083	1	2	0.0185	632.6	0.0609
AGRGGTCA	1	-0.008894	1	36	0.3333	4575	0.4408
SCTGTCAMTCAN	1	-0.007452	1	4	0.037	970.9	0.0935
ATGCATWATGCATRW	1	-0.007285	1	17	0.1574	2598	0.2503
GGCMATGAAA	1	-0.006589	1	25	0.2315	3492.9	0.3365
NTAATBNAATTA	1	-0.005617	1	17	0.1574	2639.2	0.2543
NHAACBGYYV	1	-0.004817	1	31	0.287	4175.2	0.4023
WAVTCACCMTAASYDAAAAG	1	-0.003829	1	6	0.0556	1337.3	0.1288
RACCGGAAGT	1	-0.003752	1	5	0.0463	1198.6	0.1155
RSCACTYRAG	1	-0.003275	1	44	0.4074	5535.6	0.5334
GTCACGTGGT	1	-0.00256	1	1	0.0093	558.7	0.0538
AVCCGGAAGT	1	-0.002319	1	1	0.0093	567.1	0.0546
GTCATGCHTGRCTGS	1	-0.002294	1	2	0.0185	772.8	0.0745
AGGCCTAG	1	-0.002282	1	10	0.0926	1934.1	0.1864
BTCAAGGTCA	1	-0.001965	1	1	0.0093	582.3	0.0561
ATGMATATDC	1	-0.001618	1	22	0.2037	3393.3	0.3269
TTTTATGGCM	1	-0.001337	1	53	0.4907	6518.1	0.628
AGGCCTRG	1	-0.001241	1	6	0.0556	1474.4	0.1421
NGTGTTCAVTSAAGCGKAAA	1	-0.001168	1	2	0.0185	839.8	0.0809
NCYAATAAAA	1	-0.000798	1	38	0.3519	5168.5	0.498
AAACMATTAN	1	-0.000608	1	9	0.0833	1974.1	0.1902
GCACGTACCC	1	-0.000427	1	2	0.0185	937.1	0.0903
GCAGCCAAGCRTGACH	1	-0.000422	1	3	0.0278	1123.3	0.1082
NNTGTGGATTSS	1	-0.000404	1	8	0.0741	1888.1	0.1819
RAACAATGGN	1	-0.000375	1	31	0.287	4568.3	0.4402
CCATTGTTYB	1	-0.000366	1	21	0.1944	3495	0.3367
HACTTCCGGY	1	-0.00028	1	1	0.0093	757.7	0.073
SSCMATWAAA	1	-0.000228	1	12	0.1111	2485.7	0.2395
MTGATGCAAT	1	-0.000187	1	2	0.0185	1016.3	0.0979
CCWTTGTYYB	1	-0.000111	1	42	0.3889	5824.8	0.5612
GGYAATGAAA	1	-8.3e-05	1	8	0.0741	2070.9	0.1995
TTAATTNAATTA	1	-8.3e-05	1	2	0.0185	1093.4	0.1053
YTAATYNRATTA	1	-8e-05	1	6	0.0556	1782.9	0.1718
SCTGTCAVTCAV	1	-7.5e-05	1	1	0.0093	874.8	0.0843
VGCCATAAAA	1	-6.9e-05	1	49	0.4537	6535.9	0.6297
YCTTTGTTCC	1	-3.8e-05	1	17	0.1574	3317.2	0.3196
AAGACCCYYN	1	-3.4e-05	1	7	0.0648	2022.1	0.1948
NTATYGATCH	1	-3.1e-05	1	8	0.0741	2178.2	0.2099
HWWGTCAGCAWWTTT	1	-2.8e-05	1	1	0.0093	959.3	0.0924
HNRAATCAAT	1	-1.5e-05	1	5	0.0463	1795.8	0.173
RGCCATTAAC	1	-1e-06	1	72	0.6667	8760	0.844
BCCATTGTTC	1	-1e-06	1	21	0.1944	4172.8	0.402
CCATTGTTNY	1	-1e-06	1	37	0.3426	5853.4	0.564
RGCAATNAAA	1	-0.000e	1	49	0.4537	7059.7	0.6802
TATCGATNAN	1	-0.000e	1	6	0.0556	2614.2	0.2519
CTAATKGV	1	-0.000e	1	36	0.3333	6229.5	0.6002
CCWTTGTY	1	-0.000e	1	37	0.3426	6324.1	0.6093
NDGTAATTAC	1	-0.000e	1	8	0.0741	3664	0.353
NNYTAATTAR	1	-0.000e	1	17	0.1574	5451.2	0.5252
GKTAATGR	1	-0.000e	1	47	0.4352	8209.6	0.791
AWWNTGCTGAGTCAT	1	0.000e	1	0	0	279	0.0269
ATTGCATCAT	1	0.000e	1	0	0	833.9	0.0803
AGGTCAAGGTCA	1	0.000e	1	0	0	182.8	0.0176
RGGTCADNNAGAGGTCAV	1	0.000e	1	0	0	111.5	0.0107
NWTAAYCYAATCAWN	1	0.000e	1	0	0	198.4	0.0191
BCWGATTCAATCAAN	1	0.000e	1	0	0	23.4	0.0023
TTSGCGCGAAAA	1	0.000e	1	0	0	47.2	0.0045
DGTCCCYRGGGA	1	0.000e	1	0	0	160.3	0.0154
GGYAGCAYDTGCTDCCCNNN	1	0.000e	1	0	0	10.1	0.001
VAGGTCACNSTGACC	1	0.000e	1	0	0	563	0.0542
RCAGGATGTGGT	1	0.000e	1	0	0	90.3	0.0087
AGATSTNDNNDSAGATAASN	1	0.000e	1	0	0	212.9	0.0205
ATTCTCGCGAGA	1	0.000e	1	0	0	8.3	0.0008
ACTACAATTCCC	1	0.000e	1	0	0	81.9	0.0079
GAAASYGAAASY	1	0.000e	1	0	0	229.4	0.0221
TAATTAGN	1	0.000e	1	13	0.1204	5530.2	0.5328
ADBTAATTAR	1	0.000e	1	28	0.2593	6736.8	0.6491
WNTGTTTRYTTTGGCA	1	0.000e	1	0	0	174.4	0.0168
AWWWTGCTGAGTCAT	1	0.000e	1	0	0	234.9	0.0226
GATGACTCAGCA	1	0.000e	1	0	0	208.7	0.0201
CTGCGCATGCGC	1	0.000e	1	0	0	49.8	0.0048
HTGCTGAGTCAT	1	0.000e	1	0	0	173	0.0167
ATGAATWATTCATGA	1	0.000e	1	0	0	109.9	0.0106
ATGAATATTCATGAG	1	0.000e	1	0	0	35.6	0.0034
ACATGCCCGGGCAT	1	0.000e	1	0	0	12.7	0.0012
NTAATTDGCYAATTANNWWD	1	0.000e	1	0	0	98.1	0.0095
TAATCHGATTAC	1	0.000e	1	0	0	180.7	0.0174
GGAAGTGAAAST	1	0.000e	1	0	0	359.5	0.0346
AGGTCAAGGTCA	1	0.000e	1	0	0	36.3	0.0035
GGMGCTGTCCATGGTGCTGA	1	0.000e	1	0	0	11.7	0.0011
RACTACAACTCCCAGVAKGC	1	0.000e	1	0	0	21	0.002
AAWCTAGGTCARDNN	1	0.000e	1	0	0	894	0.0861
AAYTAGGTCA	1	0.000e	1	0	0	951.9	0.0917
WAABTAGGTCAV	1	0.000e	1	0	0	772.3	0.0744
AAYTAGGTCA	1	0.000e	1	0	0	951.9	0.0917
GGCCCCGCCCCC	1	0.000e	1	0	0	88.8	0.0086
AAAGRGGAAGTG	1	0.000e	1	0	0	488.1	0.047
ACTTTCGTTTCT	1	0.000e	1	0	0	22.2	0.0021
CTGGCAGSCTGCCA	1	0.000e	1	0	0	401.4	0.0387
GGVTCTCGCGAGAAC	1	0.000e	1	0	0	39	0.0038
GGGTTTTGAAGGATGARTAGGAGTT	1	0.000e	1	0	0	0	0
AAGGKGRCGCAGGCA	1	0.000e	1	0	0	81	0.0078
MACCTTCYATGGCTCCCTAKTGCCY	1	0.000e	1	0	0	7.5	0.0007
CCTCATGGTGYCYTWYTCCCTTGTG	1	0.000e	1	0	0	59.2	0.0057
GAGSCCGAGC	1	0.000e	1	0	0	217.1	0.0209
AGAAATGACTTCCCT	1	0.000e	1	0	0	4.4	0.0004
GARTGGTCATCGCCC	1	0.000e	1	0	0	92.4	0.0089
SMCAGTCWGAKGGAGGAGGC	1	0.000e	1	0	0	129.3	0.0125
