# Supplementary material for: Analysis of gene network bifurcation during optic cup morphogenesis in zebrafish
Source: Nat Commun. 2021 Jun 23;12:3866. doi: 10.1038/s41467-021-24169-7 (PMC8222258; doi:10.1038/s41467-021-24169-7)
Supplement: Supplementary file 15 — Supplementary Dataset 12 [file 41467_2021_24169_MOESM15_ESM.xlsx]

## Sheet: target_genes
gene_name	gene_id	eye phenotype	GO term	Reported early eye phenotype (References)	annotations	NR DOCRs	RPE DOCRS
neurod4	ENSDARG00000003469	microphtalmia; hypopigmentation	GO:0006355 - regulation of transcription, DNA-templated; GO:0046983 - protein dimerization activity; GO:0007399 - nervous system development; GO:0048666 - neuron development			peak140998 (-13017), peak140996 (-11157), peak140995 (-7432), peak140994 (-4225), peak140992 (-1502), peak140990 (+4584), peak140988 (+13715), peak140987 (+15653), peak140986 (+20458)	-
nr2f1a	ENSDARG00000052695	microphtalmia; abnormal optic cup folding	GO:0006355 - regulation of transcription, DNA-templated; GO:0008270 - zinc ion binding; GO:0003700 - DNA-binding transcription factor activity; GO:0043565 - sequence-specific DNA binding	PMID: 20147377	co-injected with nr2f1b	peak185914 (-659248), peak185942 (-528913), peak185969 (-380504), peak185970 (-373329), peak185995 (-264779), peak186101 (+21622), peak186104 (+24981), peak186111 (+43112), peak186113 (+52822), peak186117 (+65808), peak186122 (+78856), peak186127 (+93000), peak186131 (+103041), peak186146 (+155783), peak186151 (+190772), peak186161 (+228271), peak186163 (+238991), peak186164 (+239762), peak186176…	peak185911 (-666704), peak185980 (-342488), peak185982 (-338861), peak185985 (-306661), peak186008 (-223517), peak186014 (-201137), peak186015 (-197713), peak186017 (-194100), peak186026 (-171366), peak186030 (-163999), peak186031 (-161817), peak186033 (-152629), peak186036 (-146686), peak186037 (-142445), peak186041 (-128939), peak186043 (-125884), peak186044 (-123301), peak186045 (-122236), pea…
nr2f1b	ENSDARG00000017168	microphtalmia; abnormal optic cup folding	GO:0006355 - regulation of transcription, DNA-templated; GO:0008270 - zinc ion binding; GO:0003700 - DNA-binding transcription factor activity; GO:0043565 - sequence-specific DNA binding	PMID: 20147377 PMID: 26572615	co-injected with nr2f1a	peak17380 (-2284)	-
mif	ENSDARG00000071336	microphtalmia; hypopigmentation	GO:0043066 - negative regulation of apoptotic process; GO:0048839 - inner ear development; GO:0008283 - cell population proliferation; GO:0060117 - auditory receptor cell development; GO:0048598 - embryonic morphogenesis; GO:0043066 - negative regulation of apoptotic process; GO:0048839 - inner ear development; GO:0008283 - cell population proliferation; GO:0060117 - auditory receptor cell develo…	PMID: 18068224		-	-
cirh1a	ENSDARG00000017675	microphtalmia	GO:0005488 - binding; GO:0009987 - cellular process; GO:0008152 - metabolic process; GO:0110165 - cellular anatomical entity; GO:0005622 - intracellular; GO:0032991 - protein-containing complex			peak83888 (-16630), peak83890 (-15065), peak83891 (-14165)	-
mcm2	ENSDARG00000102798	microphtalmia; hypopigmentation; defects in eye fissure closure	GO:0003677 - DNA binding; GO:0005634 - nucleus; GO:0016787 - hydrolase activity; GO:0046872 - metal ion binding; GO:0060041 - retina development in camera-type eye; GO:0005524 - ATP binding; GO:0005634 - nucleus; GO:0000166 - nucleotide binding; GO:0003682 - chromatin binding; GO:0007049 - cell cycle; GO:0003678 - DNA helicase activity; GO:0003688 - DNA replication origin binding; GO:0003697 - si…	PMID: 30329080		peak129766 (+29378)	-
nop58	ENSDARG00000104353	microphtalmia; abnormal optic cup folding	GO:0005634 - nucleus; GO:0032040 - small-subunit processome; GO:0042254 - ribosome biogenesis; GO:0005730 - nucleolus; GO:0030515 - snoRNA binding			-	-
wdr12	ENSDARG00000003287	microphtalmia	GO:0005515 - protein binding; GO:0042254 - ribosome biogenesis			-	-
vgll2a	ENSDARG00000041706	microphtalmia; hypopigmentation; defects in eye fissure closure	GO:0005634 - nucleus; GO:0006355 - regulation of transcription, DNA-templated		co-injected with vgll2b	-	-
vgll2b	ENSDARG00000053773	microphtalmia; hypopigmentation; defects in eye fissure closure	GO:0006355 - regulation of transcription, DNA-templated; GO:0005634 - nucleus; GO:0006357 - regulation of transcription by RNA polymerase II		co-injected with vgll2a	peak76724 (-39338), peak76725 (-38571), peak76726 (-38116), peak76728 (-34491), peak76729 (-34056), peak76745 (+12366)	-
smad6b	ENSDARG00000031763	microphtalmia; hypopigmentation	GO:0003677 - DNA binding; GO:0006355 - regulation of transcription, DNA-templated; GO:0005634 - nucleus; GO:0005737 - cytoplasm; GO:0046872 - metal ion binding; GO:0030509 - BMP signaling pathway; GO:0060395 - SMAD protein signal transduction; GO:0030154 - cell differentiation; GO:0009653- anatomical structure morphogenesis; GO:0005667 - transcription regulator; GO:0000785 - chromatin; GO:0007179…			peak84923 (-127097), peak84959 (+17388), peak84991 (+118818)	peak84944 (-21009), peak84945 (-17369), peak84947 (-12277), peak84974 (+74551), peak84976 (+77402), peak84983 (+95409)
tcf12	ENSDARG00000004714	microphtalmia; hypopigmentation; defects in eye fissure closure	GO:0000978 - RNA polymerase II cis-regulatory region sequence-specific DNA binding; GO:0006357 - regulation of transcription by RNA polymerase II; GO:0000981 - DNA-binding transcription factor activity, RNA polymerase II-specific; GO:0005667 - transcription regulator complex; GO:0000785 - chromatin; GO:0046983 - protein dimerization activity; GO:0000978 - RNA polymerase II cis-regulatory region s…			peak210355 (-121335), peak210347 (-83253), peak210346 (-82943), peak210345 (-80161), peak210343 (-78874), peak210339 (-74751), peak210333 (-47705), peak210332 (-45457), peak210331 (-44277), peak210330 (-37273), peak210329 (-34603), peak210324 (-14918), peak210319 (-2693), peak210314 (+4565), peak210313 (+6408), peak210308 (+14110), peak210307 (+15803), peak210303 (+25124), peak210302 (+31066)	peak210363 (-146074), peak210315 (+2641)
tead1a	ENSDARG00000028159	microphtalmia; hypopigmentation; defects in eye fissure closure	GO:0006355 - regulation of transcription, DNA-templated; GO:0003700 - DNA-binding transcription factor activity; GO:0035329 - hippo signaling	PMID: 26209646	co-injected with tead1b	peak155418 (-137498), peak155422 (-123918), peak155432 (-54767), peak155445 (+2016), peak155446 (+5290), peak155449 (+13081), peak155453 (+26775), peak155454 (+29612), peak155457 (+37199), peak155460 (+47836), peak155461 (+49778)	-
tead1b	ENSDARG00000059483	microphtalmia; hypopigmentation; defects in eye fissure closure	GO:0006355 - regulation of transcription, DNA-templated; GO:0003700 - DNA-binding transcription factor activity; GO:0035329 - hippo signaling; GO:0003677 - DNA binding; GO:0005634 - nucleus; GO:0000978 - RNA polymerase II cis-regulatory region sequence-specific DNA binding; GO:0006357 - regulation of transcription by RNA polymerase II; GO:0000981 - DNA-binding transcription factor activity, RNA p…	PMID: 26209646	co-injected with tead1a	peak212382 (-37248), peak212387 (-22150), peak212388 (-19490), peak212391 (-9054), peak212393 (-5313), peak212396 (+2774), peak212397 (+7898), peak212399 (+15509), peak212420 (+99797)	peak212383 (-35228), peak212403 (+37600), peak212408 (+57410), peak212409 (+58041), peak212412 (+69018), peak212413 (+75471), peak212418 (+84518), peak212423 (+107218), peak212425 (+113717), peak212431 (+124946), peak212432 (+127726), peak212439 (+147965), peak212442 (+152069)
dspa	ENSDARG00000022309	microphtalmia; hypopigmentation; defects in eye fissure closure	GO:0005856 - cytoskeleton; GO:0098609 - cell-cell adhesion; GO:0030054 - cell junction; GO:0045104 - intermediate filament cytoskeleton organization; GO:0050839 - cell adhesion molecule binding		co-injected with wu:fi04e12	-	peak100304 (-28816), peak100307 (-11982), peak100308 (-10727)
wu:fi04e12	ENSDARG00000076673	microphtalmia; hypopigmentation; defects in eye fissure closure	GO:0005737 - cytoplasm; GO:0005856 - cytoskeleton; GO:0005886 - plasma membrane; GO:0016020 - membrane; GO:0098609 - cell-cell adhesion; GO:0005882 - intermediate filament; GO:0005198 - structural molecule activity; GO:0042060 - wound healing; GO:0045104 - intermediate filament cytoskeleton organization; GO:0050839 - cell adhesion molecule binding; GO:0030054 - cell junction; GO:0043588 - skin de…		co-injected with dspa	-	-
tead3a	ENSDARG00000074321	WT-like	GO:0006355- regulation of transcription, DNA-templated; GO:0003700 - DNA-binding transcription factor activity; GO:0035329- hippo signaling; GO:0045944 - positive regulation of transcription by RNA polymerase II		co-injected with tead3b	-	-
tead3b	ENSDARG00000063649	WT-like	GO:0003677 - DNA binding; GO:0003700 - DNA-binding transcription factor activity; GO:0006355 - regulation of transcription, DNA-templated; GO:0005634 - nucleus; GO:0000978 - RNA polymerase II cis-regulatory region sequence-specific DNA binding; GO:0006357 - regulation of transcription by RNA polymerase II; GO:0000981 - DNA-binding transcription factor activity, RNA polymerase II-specific; GO:0005…		co-injected with tead3a	-	-
dhx33	ENSDARG00000051785	WT-like	GO:0004386 - helicase activity			-	-
dkc1	ENSDARG00000016484	WT-like	GO:0006396 - RNA processing; GO:0003723 - RNA binding; GO:0009982 - pseudouridine synthase activity; GO:0001522 - pseudouridine synthesis; GO:0009451 - RNA modification			-	peak128191 (-16889), peak128208 (+74334), peak128209 (+75062), peak128210 (+77571), peak128214 (+90116)
heatr1	ENSDARG00000099742	WT-like	GO:0005634 - nucleus; GO:0042254 - ribosome biogenesis; GO:0005730 - nucleolus; GO:0006364 - rRNA processing			-	-
hells	ENSDARG00000057738	WT-like	GO:0005524 - ATP binding; GO:0005634 - nucleus; GO:0000166 - nucleotide binding; GO:0003677 - DNA binding; GO:0004386 - helicase activity; GO:0008094 - DNA-dependent ATPase activity; GO:0044030 - regulation of DNA methylation			peak36297 (-47), peak36303 (+41334)	peak36289 (-29863), peak36290 (-26313), peak36291 (-25282), peak36292 (-21940), peak36304 (+44470)
mcm5	ENSDARG00000019507	WT-like	GO:0005524 - ATP binding; GO:0005634 - nucleus; GO:0006260 - DNA replication; GO:0032508 - DNA duplex unwinding; GO:0006270 - DNA replication initiation; GO:0042555 - MCM complex; GO:0003688 - DNA replication origin binding			-	-
tsr2	ENSDARG00000005772	WT-like	GO:0006364 - rRNA processing			peak215446 (-68218), peak215445 (-60587)	-
ttc27	ENSDARG00000007918	WT-like	GO:0005515 - protein binding			-	-
twistnb	ENSDARG00000024416	WT-like	GO:0006351 - transcription, DNA-templated			peak91369 (-117137), peak91367 (-113607), peak91354 (-70036), peak91352 (-63402), peak91351 (-60418), peak91350 (-56902), peak91349 (-53751), peak91343 (-33888)	peak91319 (+60931)
