# Supplementary material for: Analysis of gene network bifurcation during optic cup morphogenesis in zebrafish
Source: Nat Commun. 2021 Jun 23;12:3866. doi: 10.1038/s41467-021-24169-7 (PMC8222258; doi:10.1038/s41467-021-24169-7)
Supplement: Supplementary file 16 — Supplementary Dataset 13 [file 41467_2021_24169_MOESM16_ESM.xlsx]

## Sheet: Hoja1
Target	Sample	Mean Cq	Normalized Expression
BHLHE40	D0	24.6892	0.0124976
BHLHE40	W1	24.806	0.0173219
BHLHE40	W2	22.5048	0.128523
BHLHE40	W3	21.3152	0.384522
BHLHE40	W4	21.2195	0.627412
CRALBP	D0	32.2424	6.65398e-05
CRALBP	W1	29.645	0.000605231
CRALBP	W2	30.3317	0.000566045
CRALBP	W3	29.8587	0.00103052
CRALBP	W4	26.6884	0.0141659
DSP	D0	22.0194	0.0795267
DSP	W1	19.797	0.557774
DSP	W2	20.2523	0.612417
DSP	W3	20.9066	0.510411
DSP	W4	19.6127	1.91091
EVPL	D0	35.5407	6.76378e-06
EVPL	W1	35.9887	7.45198e-06
EVPL	W2	34.0723	4.23458e-05
EVPL	W3	32.8273	0.000131653
EVPL	W4	31.5458	0.000488693
KRT4	D0	35.8809	5.34314e-06
KRT4	W1	36.6959	4.56444e-06
KRT4	W2	29.6318	0.000919459
KRT4	W3	23.2475	0.10075
KRT4	W4	20.0529	1.4084
KRT5	D0	35.6223	6.39197e-06
KRT5	W1	32.3437	9.32222e-05
KRT5	W2	29.1482	0.00128565
KRT5	W3	24.3581	0.0466548
KRT5	W4	21.3179	0.586068
KRT8	D0	31.685	9.79223e-05
KRT8	W1	28.0097	0.00188014
KRT8	W2	26.3405	0.00900162
KRT8	W3	28.5206	0.00260545
KRT8	W4	28.2676	0.00474102
MITF	D0	29.5485	0.000430562
MITF	W1	26.4268	0.00563226
MITF	W2	27.3374	0.00451051
MITF	W3	26.8256	0.00843567
MITF	W4	26.2982	0.0185659
NANOG	D0	17.6868	1.60231
NANOG	W1	23.9931	0.0304296
NANOG	W2	24.6106	0.0298585
NANOG	W3	25.2434	0.0252588
NANOG	W4	25.757	0.0270174
OCT4	D0	16.6035	3.39512
OCT4	W1	21.4396	0.178649
OCT4	W2	23.8053	0.0521796
OCT4	W3	25.002	0.0298586
OCT4	W4	25.1511	0.041117
OTX2	D0	22.0409	0.0783495
OTX2	W1	20.1579	0.43433
OTX2	W2	21.2997	0.29632
OTX2	W3	20.965	0.490155
OTX2	W4	21.3728	0.564178
RPE65	D0	29.3421	0.000496784
RPE65	W1	28.3762	0.00145841
RPE65	W2	31.1777	0.000314898
RPE65	W3	27.57	0.00503523
RPE65	W4	24.9985	0.0457056
SMAD6	D0	26.637	0.00323949
SMAD6	W1	24.2144	0.0261032
SMAD6	W2	25.2188	0.0195875
SMAD6	W3	24.3188	0.0479447
SMAD6	W4	25.6803	0.0284916
TCF12	D0	21.5439	0.110577
TCF12	W1	20.9482	0.251145
TCF12	W2	21.3646	0.283273
TCF12	W3	21.2285	0.408337
TCF12	W4	21.2374	0.61968
TEAD1	D0	22.9694	0.0411657
TEAD1	W1	22.1394	0.109986
TEAD1	W2	22.5049	0.128514
TEAD1	W3	22.4947	0.169763
TEAD1	W4	22.3223	0.292128
TEAD2	D0	20.9852	0.162873
TEAD2	W1	20.1109	0.448703
TEAD2	W2	21.0214	0.359355
TEAD2	W3	21.3356	0.379116
TEAD2	W4	22.3724	0.282159
TEAD3	D0	22.7195	0.0489524
TEAD3	W1	20.4623	0.351709
TEAD3	W2	20.701	0.448735
TEAD3	W3	21.1279	0.437812
TEAD3	W4	21.4312	0.541799
TEAD4	D0	22.1108	0.0746469
TEAD4	W1	22.9229	0.0638955
TEAD4	W2	23.8359	0.0510825
TEAD4	W3	24.2544	0.0501335
TEAD4	W4	24.3818	0.0700841
TFAP2A	D0	25.4988	0.00713054
TFAP2A	W1	22.5911	0.0804205
TFAP2A	W2	22.7509	0.108365
TFAP2A	W3	24.1072	0.055517
TFAP2A	W4	24.7738	0.0534081
TFAP2C	D0	24.6531	0.0128141
TFAP2C	W1	21.6537	0.154011
TFAP2C	W2	21.8944	0.196213
TFAP2C	W3	22.864	0.131423
TFAP2C	W4	23.2376	0.154894
TFEC	D0	28.6021	0.000829717
TFEC	W1	30.1131	0.00043754
TFEC	W2	29.416	0.00106782
TFEC	W3	30.3289	0.000743894
TFEC	W4	29.5825	0.00190558
TYR	D0	30.1445	0.000284856
TYR	W1	29.3231	0.00075652
TYR	W2	27.9584	0.0029327
TYR	W3	23.14	0.108539
TYR	W4	21.5066	0.514198
VGLL2	D0	30.6216	0.000204643
VGLL2	W1	22.0476	0.117209
VGLL2	W2	32.0527	0.000171704
VGLL2	W3	32.5578	0.000158692
VGLL2	W4	32.9673	0.000182444
NOTCH1	D0	25.9064	0.00505689
NOTCH1	W1	24.8218	0.0195708
NOTCH1	W2	24.7062	0.0320849
NOTCH1	W3	25.7171	0.0206018
NOTCH1	W4	25.5082	0.0368193
NOTCH2	D0	23.6167	0.0247253
NOTCH2	W1	21.9463	0.143622
NOTCH2	W2	22.2524	0.175774
NOTCH2	W3	21.2943	0.441867
NOTCH2	W4	21.8127	0.477018
NOTCH3	D0	23.2713	0.031414
NOTCH3	W1	20.7965	0.318677
NOTCH3	W2	21.1976	0.365164
NOTCH3	W3	21.9122	0.287935
NOTCH3	W4	22.1474	0.378236
