# Supplementary material for: Analysis of gene network bifurcation during optic cup morphogenesis in zebrafish
Source: Nat Commun. 2021 Jun 23;12:3866. doi: 10.1038/s41467-021-24169-7 (PMC8222258; doi:10.1038/s41467-021-24169-7)
Supplement: Supplementary file 21 — Source Data [file 41467_2021_24169_MOESM21_ESM.xlsx]

## Sheet: Figure 7d
Figure 7d
	Normalized Expression Values
		wild type			yap-/-; taz-/-
	tyr	0.95	0.98	1.08	0.19	0.2	0.18
	tyrp1b	0.97	1.06	0.97	0.03	0.02	0.03
	krt8	0.95	0.98	1.08	0.64	0.81	0.73
	krt4	1.03	0.97		0.06	0.05	0.06
	six3a	0.85	1.1	1.07	0.98	1.07	1.09
	vsx2	0.96	1	1.04	1.01	1.16	1.14
	Two-tailed T-tests
		Discovery?	P value	Mean of WT	Mean of yap -/- taz -/	Difference	SE of difference	t ratio	df	q value
	tyr	Yes	0.000034	1003	0.19	0.8133	0.03972	20.48	4	0.000034
	tyrp1b	Yes	0.000006	1	0.02667	0.9733	0.03018	32.25	4	0.000017
	krt8	Yes	0.0117	1003	0.7267	0.2767	0.06289	4399	4	0.008863
	krt4	Yes	0.000031	1	0.05667	0.9433	0.02277	41.43	3	0.000034
	six3a	No	0.665202	1007	1047	-0.04	0.08576	0.4664	4	0.335927
	vsx2	No	0.119828	1	1103	-0.1033	0.05239	1972	4	0.072616
	Cq Values
	Target	Sample	Cq	Cq Mean	Cq Std. Dev
	tyrp1b	wt	24.97	24.92	0.08
	tyrp1b	wt	24.83	24.92	0.08
	tyrp1b	wt	24.96	24.92	0.08
	tyrp1b	yaptaz_mut	29.97	30.15	0.23
	tyrp1b	yaptaz_mut	30.40	30.15	0.23
	tyrp1b	yaptaz_mut	30.06	30.15	0.23
	tyrp1b	NTC		0.00	0.00
	tyrp1b	NTC		0.00	0.00
	tyrp1b	NTC		0.00	0.00
	krt4	wt	30.94	30.98	0.05
	krt4	wt	31.02	30.98	0.05
	krt4	yaptaz_mut	35.06	35.07	0.12
	krt4	yaptaz_mut	35.20	35.07	0.12
	krt4	yaptaz_mut	34.95	35.07	0.12
	krt4	NTC		0.00	0.00
	krt4	NTC		0.00	0.00
	krt4	NTC		0.00	0.00
	krt8	wt	20.42	20.33	0.10
	krt8	wt	20.37	20.33	0.10
	krt8	wt	20.22	20.33	0.10
	krt8	yaptaz_mut	21.00	20.82	0.17
	krt8	yaptaz_mut	20.66	20.82	0.17
	krt8	yaptaz_mut	20.81	20.82	0.17
	krt8	NTC		0.00	0.00
	krt8	NTC	36.63	36.36	0.39
	krt8	NTC	36.08	36.36	0.39
	tyr	wt	24.06	23.99	0.09
	tyr	wt	24.02	23.99	0.09
	tyr	wt	23.88	23.99	0.09
	tyr	yaptaz_mut	26.42	26.41	0.05
	tyr	yaptaz_mut	26.35	26.41	0.05
	tyr	yaptaz_mut	26.45	26.41	0.05
	tyr	NTC		0.00	0.00
	tyr	NTC		0.00	0.00
	tyr	NTC		0.00	0.00
	vsx2	wt	23.38	23.32	0.06
	vsx2	wt	23.32	23.32	0.06
	vsx2	wt	23.26	23.32	0.06
	vsx2	yaptaz_mut	23.32	23.20	0.11
	vsx2	yaptaz_mut	23.12	23.20	0.11
	vsx2	yaptaz_mut	23.15	23.20	0.11
	vsx2		32.08	31.72	0.62
	vsx2		32.07	31.72	0.62
	vsx2		31.00	31.72	0.62
	six3a	wt	22.61	22.37	0.20
	six3a	wt	22.24	22.37	0.20
	six3a	wt	22.27	22.37	0.20
	six3a	yaptaz_mut	22.41	22.33	0.08
	six3a	yaptaz_mut	22.30	22.33	0.08
	six3a	yaptaz_mut	22.27	22.33	0.08
	six3a	NTC	34.85	37.21	2.42
	six3a	NTC	39.68	37.21	2.42
	six3a	NTC	37.10	37.21	2.42
	NTC = (non template control)

## Sheet: Figure 8P
Figure 8p
	Eye area (µm2)
		Control										Injected
	Cas9	17578.01	16379.48	16843.5	17205.72	14778.44	14626.28	16415.45	15736.33	16134.88	18065.77	14043.2	15608.27	18080.16	18549.21	16414.37	17640.96	16953.57	19353.51	19061.43	17214.35
	rx3	16647.82	14222.69	15714.75	17306.08	15514.75	13579.54	15865.82	14929.15	16714.72	15336.34	13500.41	9759488	9838622	9280362	11293.26	6632941	7232927	8034347	10408.39	12815.53
	cirh1a	17484.41	18933.13	17099.4	18198.23	15694.24	16122.81	15364.02	17092.72	18574.11	16977.15	9404739	13112.96	10382.73	14738.73	13118.23	12873.73	16297.4	13711.91	14218.82	15232.29
	dsp	18581.84	20563.47	16904.78	16680.66	16607.59	15736.74	19371.54	17265.91	22176.24	16680.31	15498.92	14791.42	16382.41	12937.31	13350.43	12515.76	15397.75	12318.34	12976.66	16020.59
	mcm2	14572.92	16096.11	14596.46	16156.54	17368.13	17520.95	15040.84	15753.61	15364.02	15016.95	15045.05	12396.33	13849.26	11804.75	13350.43	11806.51	12430.75	14142.24	10468.45	11040.35
	mif	18307.84	15052.08	20262.77	18290.27	14250.43	18354.21	16089.79	19412.99	18940.16	17168.95	10581.91	8685297	8044544	9472889	9493264	11993.04	9141974	9389985	9341155	9675232
	neurod4	19160.77	17034.76	20041.1	17776.69	16919.54	17048.81	17516.38	17484.41	17355.49	16800.1	14058.28	11704.99	14020.69	12803.82	11259.55	11144.33	10920.91	11362.13	13535.21	15352.43
	nop58	19765.73	18293.1	16675.88	16340.63	15439.57	16610.41	15640.65	16134.88	15537.05	15798.92	11743.62	9667403	10852.99	12441.44	12275.98	14970.88	15401.08	12514.1	10968.09	10907.66
	nr2f1	17616.86	16675.88	14362.26	16886.66	14680.24	14428.08	16261.5	15863.3	18474.39	18871.51	11764.84	16196.03	14755.06	11415.57	11065.93	17915.78	16011.14	14875.2	16133.44	15405.4
	smad6b	18445.62	16962.2	17711.1	17730.53	17237.01	18373.68	17237.01	15870.14	19021.14	18349.22	11903.32	13572.35	15316.19	16003.95	13841.41	18506.05	15297.49	15073.03	13787.09	11820.23
	tcf12	16667.24	16747.1	17513.27	18777.98	16475.16	19022.58	17232.7	16892.42	18588.06	18375.12	12227.06	8504121	12940.35	10929.6	11442.9	13366.6	12722.01	12435.68	10129.98	11301.9
	tead1	13497.89	14901.82	18372.24	15179.51	16953.57	14661.53	16332	14385.28	17754.99	16688.82	12402.59	12747.91	11494.34	11921.31	9566686	9355.18	12458.71	10582.49	12684.6	10595.44
	tead1+3	14086.97	15143.5	14216.82	14391.21	15945.61	14321	16375.92	14882.67	15652.7	15015.54	11740.66	11612.32	13002.9	13530.97	11699.89	12942.5	10470.86	9817096	12092.45	11961.09
	vgll2	19396.68	19247.04	19678.68	16455.02	20211.05	17517.58	15070.16	18513.24	16328.4	17370.46	9158063	14362.26	11074.57	11157.3	12475.97	13540.7	14427.01	13921.98	12693.23	11864.47
	wdr12	19678.68	20413.2	20908.51	16905.01	14264.78	19906.02	15540.65	15530.94	17647.08	20177.95	7772483	14937.79	9898693	14288.88	13547.89	11466.64	11272.4	16966.52	13291.78	16655.01
	Two-tailed T-tests
		Discovery?	P value	Mean1	Mean2	Difference	SE of difference	t ratio	df
	Cas9		0.216329	16376.4	17291.9	-915517	738767	123925	270
	rx3	*	0.0000000000002266794	15583.2	9879.63	5703.54	738767	772035	270
	cirh1a	*	0.0000003856701	17154	13309.2	3844.87	738767	520444	270
	dsp	*	0.0000004037403	18056.9	14219	3837.95	738767	519508	270
	mcm2	*	0.00003384249	15748.7	12633.4	3115.24	738767	421681	270
	mif	*	4.52758e-17	17612.9	9581.93	8031.02	738767	108708	270
	neurod4	*	0.00000000003693478	17713.8	12616.2	5097.57	738767	690011	270
	nop58	*	0.000000005590314	16623.7	12174.3	4449.36	738767	602268	270
	nr2f1		0.0124737	16412.1	14553.8	1858.23	738767	251531	270
	smad6b	*	0.00002321585	17693.8	14512.1	3181.65	738767	430671	270
	tcf12	*	1.2721e-08	17629.2	11600	6029.14	738767	816109	270
	tead1	*	0.000000004082477	15872.8	11380.9	4491.84	738767	608019	270
	tead1+3	*	0.00003367542	15003.2	11887.1	3116.12	738767	4218	270
	vgll2	*	0.000000000001186324	17978.8	12467.6	5511.28	738767	74601	270
	wdr12	*	0.00000000004008019	18097.3	13009.8	5087.47	738767	688644	270

## Sheet: Supplementary Figure 9
Supplementary Figure 9
		% of sgRNA/Cas9 injected embryos displaying eye phenotype (48hpf)
			tot inj	dead inj	alive inj	phen 48 h inj	dead%	phen %	alive phen %
		WT1	113	3	110	0	2.65	0.00	0.00
		WT1	184	10	174	0	5.43	0.00	0.00
		Neurod4	226	34	192	46	15.04	20.35	23.96
		Nr2f1	310	113	197	93	36.45	30.00	47.21
		Mif	302	39	263	112	12.91	37.09	42.59
		Cirh1a	237	68	169	33	28.69	13.92	19.53
		Mcm2	253	41	212	114	16.21	45.06	53.77
		Nop58	87	19	68	65	21.84	74.71	95.59
		Wdr12	281	50	231	121	17.79	43.06	52.38
		Vgll2	116	60	56	17	51.72	14.66	30.36
		Smad6b	239	27	212	30	11.30	12.55	14.15
		Tcf12	144	54	90	38	37.50	26.39	42.22
		Tead1	160	15	145	21	9.38	13.13	14.48
		Tead3	149	7	142	0	4.70	0.00	0.00
		Tead1+3	376	166	210	168	44.15	44.68	80.00
		Dsp	137	73	64	26	53.28	18.98	40.63
		Dhx3	183	58	125	1	31.69	0.55	0.80
		Dkc1	140	5	135	4	3.57	2.86	2.96
		Heart	109	27	82	0	24.77	0.00	0.00
		Hells	102	30	72	0	29.41	0.00	0.00
		Mcm5	212	29	183	7	13.68	3.30	3.83
		Tsr2	167	13	154	0	7.78	0.00	0.00
		Ttc27	163	43	120	2	26.38	1.23	1.67
		Twistnb	216	25	191	0	11.57	0.00	0.00

## Sheet: Supplementary Figure 10
Supplementary Figure 10
	% of sgRNA/Cas9 injected embryos displaying eye phenotype (24hpf)
		tot inj	dead inj	alive inj	phen24 h inj	dead%	alive phen %
	vgll2	383	58	325	217	15.14	66.77
	nr2f1	199	12	187	92	6.03	49.20
	tcf12	105	40	65	28	38.10	43.08
	smad6	232	65	167	83	28.02	49.70
	cirh1a	151	23	128	81	15.23	63.28
	mif	222	48	174	140	21.62	80.46
	wdr12	257	62	195	148	24.12	75.90
	nop58	216	21	195	130	9.72	66.67
	neurod4	171	14	157	40	8.19	25.48
	tead1	209	33	176	70	15.79	39.77
	mcm2	214	4	210	93	1.87	44.29
	tead1+3	171	27	144	105	15.79	72.92
	dsp	211	12	199	112	5.69	56.28
	rx3	101	20	81	72	19.80	88.89
